# Supplementary material for: Brain metabolic pattern analysis using a magnetic resonance spectra classification software in experimental stroke
Source: BMC Neurosci. 2017 Jan 13;18:13. doi: 10.1186/s12868-016-0328-x (PMC5237280; doi:10.1186/s12868-016-0328-x)
Supplement: Supplementary file 3 — Additional file 3. Training set data used for the Brain Regions Classifier. Contains data from 108 processed spectral data vectors corresponding to non-infarcted parenchyma (n=32), SVZ (n=54) and infarcted parenchyma (n=22). [file 12868_2016_328_MOESM3_ESM.xml]

<?xml version="1.0" encoding="UTF-8"?>
<DATASET CreatedBy="SpectraClassifier" Date="2016-03-18" Version="1.0">
<Case ID="rat1_day1_noninfarcted.txt">
<Tissue Type="non-infarcted parenchyma"/>
<Spectrum Name="DS1">
<Parameters FirstPPM="0.0" LastPPM="4.5" PointsNumber="1383"/>
<Points>-0.002122591 -0.002892055 -0.003116496 -0.002875936 -0.00268043 -0.002327028 -0.001827746 -0.001302283 -6.4073E-4 6.70383E-4 0.002402699 0.003117093 0.002408184 8.74181E-4 -7.39033E-4 -0.00198333 -0.0027529 -0.003158414 -0.003262206 -0.003313255 -0.002924082 -0.001967551 -7.66538E-4 6.24993E-4 0.001545816 0.001277939 -3.38901E-4 -0.002890723 -0.004972599 -0.00582773 -0.00544511 -0.004254743 -0.003122172 -0.002266894 -0.001703822 -0.001682394 -0.002097904 -0.002257845 -0.00209954 -0.001924255 -0.001998911 -0.002250156 -0.002661035 -0.003205892 -0.003608835 -0.003818745 -0.004273785 -0.004291538 -0.003693924 -0.003359896 -0.003138307 -0.002413259 -0.001672642 -0.001887364 -0.002789545 -0.003352594 -0.0032156 -0.003104439 -0.003209965 -0.003162213 -0.003430474 -0.004438874 -0.00535287 -0.005047489 -0.003678737 -0.002603592 -0.00273682 -0.003423462 -0.003695921 -0.003159884 -0.002572539 -0.002874112 -0.003332558 -0.00292542 -0.002524897 -0.002716061 -0.002627372 -0.002150669 -0.001729649 -0.001038784 -1.39619E-4 2.5976E-4 1.44669E-4 -7.19646E-5 -2.33829E-4 3.5225E-5 1.68693E-4 -4.81281E-4 -0.001193414 -0.001629713 -0.001819813 -0.00187242 -0.001827349 -0.001748286 -0.001625772 -0.001325253 -7.51458E-4 4.51957E-4 0.002354566 0.003833807 0.003666033 0.002252188 7.93873E-4 -2.08677E-4 -3.78454E-4 3.03751E-4 7.54088E-4 7.72724E-4 6.44968E-4 -2.4556E-4 -0.00166567 -0.002275946 -0.002028083 -0.001420431 -7.67873E-4 -1.21367E-4 1.86771E-4 -2.34523E-4 -0.001185642 -0.002203485 -0.002704652 -0.002791503 -0.003044199 -0.002826678 -0.001722829 -5.08155E-4 5.97443E-5 5.62859E-4 8.87717E-4 0.001132964 0.001888637 0.002805992 0.002733939 0.001618291 0.001168937 0.001356697 0.001359123 0.001407799 0.001651503 0.001911297 0.001882314 0.00171467 0.002213701 0.003287511 0.00400177 0.004185303 0.004507602 0.004690413 0.004417984 0.004656551 0.005421861 0.005816134 0.006465636 0.007151865 0.007553114 0.008373844 0.00946756 0.010691794 0.01136877 0.011245186 0.010961032 0.010712827 0.01023491 0.00998285 0.010461619 0.011600922 0.013098337 0.0150181 0.01818095 0.022310802 0.026459398 0.029998947 0.031973422 0.032792101 0.033875115 0.035956127 0.038189755 0.039021907 0.038197633 0.036431849 0.033936204 0.030935424 0.028218456 0.026384893 0.025546955 0.024861022 0.024229929 0.024354867 0.025384986 0.026158544 0.026423923 0.026668634 0.026828697 0.026722771 0.026417538 0.025662685 0.024842884 0.02478993 0.025748555 0.026820696 0.027115104 0.026514374 0.026069633 0.026115453 0.026096646 0.025967932 0.025202938 0.023615261 0.022413095 0.021488819 0.020374875 0.019432536 0.0192623 0.020687898 0.023496229 0.026318379 0.028926504 0.031429042 0.033929252 0.036688497 0.039226506 0.040970223 0.042411974 0.044084609 0.045547804 0.046262637 0.046308067 0.046140454 0.046010872 0.045889906 0.04542399 0.044328549 0.043202718 0.04252874 0.042491877 0.041613631 0.039309659 0.036840675 0.034564283 0.032049416 0.029653116 0.027411505 0.024888964 0.022322357 0.019869362 0.017648223 0.015827517 0.014655171 0.014444557 0.014189146 0.013420919 0.013127144 0.013525257 0.01394375 0.014158453 0.014512678 0.015069765 0.015343629 0.015118122 0.014373311 0.013615137 0.013847469 0.014950515 0.016648223 0.018903358 0.021398757 0.023375671 0.02388612 0.023401074 0.022828695 0.022027904 0.020938124 0.020481756 0.020896786 0.021641272 0.021947968 0.021647562 0.02137021 0.020635061 0.018796569 0.01692973 0.016400575 0.01685665 0.017223182 0.017364377 0.017335791 0.017133875 0.017646004 0.019669276 0.022944951 0.025686301 0.027123229 0.027582969 0.026944287 0.025774518 0.025053656 0.024799183 0.024450059 0.024029722 0.023165524 0.022100495 0.021220694 0.020491815 0.020330968 0.020522221 0.020126821 0.01886415 0.017105212 0.015456113 0.014093329 0.012858125 0.012027224 0.011983104 0.012686164 0.013601727 0.014441853 0.01513177 0.015935151 0.017038566 0.018717803 0.021126488 0.023919803 0.02653945 0.028652683 0.030071016 0.031932479 0.034515088 0.036681078 0.037908728 0.038155684 0.037586444 0.03705802 0.03650634 0.035816027 0.035612607 0.036109922 0.03630821 0.035009925 0.032419529 0.029167687 0.02585877 0.02265042 0.019567029 0.016410634 0.013980111 0.012943863 0.012704548 0.012824428 0.012765818 0.01199572 0.010852247 0.010134205 0.009570983 0.00927024 0.008764314 0.007610039 0.005994446 0.004302129 0.00296121 0.001804684 0.001388851 0.002414929 0.004287609 0.005980814 0.006481436 0.005946122 0.005788193 0.005959987 0.006406619 0.00794899 0.010290214 0.013062605 0.016321029 0.019542375 0.022413914 0.025139672 0.027560451 0.029009962 0.029568348 0.030438072 0.032847358 0.036380985 0.039492716 0.041633353 0.042570694 0.041992179 0.040440918 0.039077498 0.038834865 0.039496598 0.040026967 0.040303768 0.040460133 0.03948872 0.037418738 0.035193448 0.032600764 0.029376699 0.025967851 0.023063613 0.020215678 0.017237163 0.014787986 0.01298243 0.011299496 0.009547938 0.007883681 0.006806457 0.006314019 0.006131174 0.005822542 0.005525172 0.00543033 0.005359302 0.005552358 0.005688253 0.005325586 0.004835477 0.004702279 0.004880849 0.005242227 0.005858987 0.006751555 0.007775551 0.008378175 0.007897757 0.006573343 0.005339361 0.005171921 0.005386955 0.005355936 0.005761156 0.006570358 0.00743999 0.008432752 0.009463322 0.010164003 0.010361527 0.010016184 0.010149559 0.011013644 0.012992805 0.016605496 0.021894913 0.029083049 0.038186479 0.047987072 0.057934248 0.067365845 0.075297063 0.081024538 0.083443602 0.08205851 0.077898948 0.072371457 0.066020594 0.059164732 0.053086636 0.048737062 0.045547621 0.042837924 0.04027094 0.037953626 0.035454745 0.033092154 0.031811937 0.031796688 0.03176666 0.030720572 0.029432588 0.029033702 0.029012788 0.028671426 0.027989868 0.026777432 0.024723229 0.022499921 0.021022627 0.020592384 0.020757895 0.020733488 0.020408635 0.019786951 0.017931582 0.014744033 0.012123668 0.010887818 0.010406452 0.010309254 0.009893973 0.008271458 0.006497867 0.005658998 0.005278433 0.005333831 0.006023917 0.006898282 0.007216885 0.00663785 0.005887934 0.005454216 0.005242859 0.004646937 0.003461468 0.002580856 0.002778707 0.003424586 0.003596883 0.003855777 0.004390863 0.004430746 0.004153345 0.003863691 0.004025766 0.004885168 0.005805194 0.006034825 0.005984883 0.005233179 0.00329994 0.001155206 -1.05774E-4 -1.88248E-4 6.65491E-4 0.0018363 0.002718061 0.003398159 0.003993923 0.004297848 0.004385012 0.00458998 0.004831595 0.004778522 0.004770089 0.004807851 0.005110558 0.005380992 0.004840171 0.004192368 0.004331839 0.004917222 0.005152517 0.00482903 0.004644964 0.005366026 0.007078933 0.008767694 0.010038982 0.01125014 0.012693752 0.01437872 0.015972426 0.01673933 0.016581254 0.015668915 0.014849989 0.014972921 0.015981053 0.016689651 0.016901136 0.016975589 0.016864184 0.016875478 0.017772257 0.019303687 0.020544272 0.021567841 0.022719285 0.023268282 0.022819757 0.021415046 0.01961266 0.018148245 0.016315783 0.014304609 0.012758389 0.011211564 0.009699877 0.008491149 0.007740146 0.0073645 0.006598478 0.005368897 0.003618785 0.002040754 0.001620625 0.00226352 0.002613234 0.002535124 0.00243594 0.002494452 0.003454862 0.004799679 0.005343692 0.005000385 0.00490976 0.005014477 0.004834463 0.004908738 0.005485502 0.006351578 0.008013474 0.010022805 0.010822858 0.010307815 0.009825669 0.010007423 0.010588987 0.011476755 0.012177426 0.012216571 0.01172479 0.011480353 0.012054886 0.013084861 0.014106819 0.015072 0.016278059 0.017601771 0.018463643 0.018525743 0.017792608 0.016672776 0.015909056 0.015775599 0.015900022 0.016407879 0.01740988 0.018170665 0.018196157 0.017790514 0.017232082 0.016311577 0.014813772 0.013255757 0.012517218 0.012460416 0.012486976 0.01226645 0.011792823 0.011557996 0.011206525 0.009963452 0.00820457 0.007014841 0.00685989 0.006865139 0.007033808 0.00764565 0.009074242 0.011448362 0.014293343 0.017068878 0.019984176 0.023324239 0.026451923 0.0290826 0.031450818 0.03355264 0.035032296 0.035601694 0.035755869 0.036188842 0.036562281 0.036340062 0.035617662 0.034368461 0.032635743 0.03049638 0.02846924 0.026799624 0.025032571 0.02375083 0.02300658 0.022190419 0.021467112 0.020959009 0.021039139 0.021381665 0.02181649 0.0222379 0.022599939 0.022441019 0.021964104 0.021428784 0.021110669 0.021620539 0.022411032 0.023087357 0.023560218 0.023102965 0.02231705 0.021803797 0.021631633 0.022167603 0.023430775 0.024143218 0.023703762 0.022610979 0.021618923 0.021334333 0.021801829 0.022347133 0.022354893 0.022216352 0.022305281 0.022982529 0.023765893 0.024084494 0.023865642 0.023576337 0.023508345 0.02385686 0.024289938 0.024783798 0.025330785 0.025308844 0.025194412 0.02636134 0.028711412 0.031308843 0.033358587 0.03468873 0.035690879 0.036425155 0.036882013 0.038132843 0.039950033 0.041013862 0.041544188 0.042307017 0.04308808 0.043643007 0.043805261 0.044108822 0.044499151 0.044766043 0.045096237 0.044953864 0.044636626 0.044688624 0.044972308 0.045485013 0.046120713 0.046356254 0.045761029 0.045276121 0.045126352 0.045358135 0.046660023 0.048215104 0.04903084 0.049683317 0.05094014 0.052237423 0.053506603 0.056061804 0.060724196 0.067688952 0.077444369 0.089208809 0.101208477 0.11137282 0.117391608 0.118912086 0.11722632 0.113402139 0.107640715 0.101202315 0.095191669 0.089168898 0.083209704 0.077482884 0.07289094 0.069782913 0.067338604 0.06449112 0.061491259 0.058979265 0.057072295 0.05546818 0.054144557 0.052705579 0.051079329 0.049744625 0.048804394 0.048125435 0.04729007 0.046348444 0.045888146 0.045268707 0.044481117 0.043856711 0.043603994 0.043541192 0.042782641 0.04169246 0.041262135 0.041148516 0.040417051 0.038979724 0.03752406 0.036439997 0.036061227 0.036470446 0.036801003 0.036647126 0.036143048 0.035185866 0.033965998 0.033211755 0.033313864 0.033749163 0.033966115 0.033153302 0.031481116 0.029932469 0.02908168 0.028793188 0.028741233 0.028864653 0.028751815 0.028446361 0.028139552 0.027446891 0.026227711 0.024953992 0.023975126 0.023546374 0.023749615 0.023475581 0.022882735 0.022753954 0.022721052 0.022677423 0.022379238 0.021368694 0.01970198 0.0181541 0.01752612 0.017331568 0.017287804 0.01771789 0.017708076 0.01689445 0.016536724 0.017161583 0.017381396 0.01676732 0.015847673 0.015215648 0.014804315 0.014513187 0.015280148 0.016907586 0.018031947 0.018874932 0.019787569 0.020437214 0.020074334 0.019179589 0.019009657 0.019623681 0.020404527 0.021435007 0.022552793 0.023418334 0.024460476 0.025476757 0.026218861 0.027226125 0.027624812 0.027869074 0.028756753 0.029411129 0.029702781 0.030101492 0.030930162 0.032475472 0.034203967 0.035437587 0.036387988 0.037234117 0.037580475 0.037524139 0.037756426 0.038157346 0.03866311 0.039873262 0.041167584 0.042064376 0.042375408 0.041821083 0.040493012 0.039479294 0.038875096 0.038134692 0.037546198 0.037209846 0.036520146 0.035643706 0.03458664 0.033728448 0.03355877 0.033632526 0.033500691 0.032735669 0.031908099 0.031493271 0.031148426 0.030868128 0.03090028 0.030974553 0.030389543 0.029878724 0.03003318 0.030566885 0.031316849 0.032427589 0.033496898 0.034285483 0.035874097 0.038512162 0.041448412 0.043646664 0.044926724 0.046239515 0.047842525 0.049615737 0.051021598 0.051832128 0.052419212 0.052744623 0.052770087 0.052619982 0.052740878 0.053263714 0.053589567 0.053195461 0.052860255 0.05289918 0.053045846 0.053110616 0.053392295 0.054157375 0.055319638 0.056203917 0.056128101 0.05477154 0.053173848 0.052550885 0.052991408 0.054097724 0.054635197 0.054058494 0.052538121 0.05096448 0.049957175 0.048940873 0.047930208 0.047037506 0.04638047 0.046007709 0.044965623 0.043217454 0.041914871 0.041241562 0.040946212 0.040557712 0.039812592 0.038946417 0.03824701 0.038011111 0.03896062 0.040452202 0.041212347 0.041095656 0.040896297 0.040562221 0.039550755 0.037871867 0.035801263 0.034050557 0.032583182 0.031284532 0.030149366 0.028874515 0.027218779 0.026041173 0.025353325 0.02493868 0.024386314 0.023789665 0.023663815 0.023898106 0.024668217 0.02573553 0.026625626 0.027003122 0.02668839 0.0265693 0.026675428 0.026386644 0.02534041 0.023577354 0.022283914 0.022608975 0.024190121 0.026086829 0.027212608 0.02776361 0.02843201 0.028777228 0.028823673 0.028796722 0.028397243 0.027522994 0.026892885 0.02667106 0.025587724 0.024128131 0.023531382 0.023473292 0.023076978 0.022494526 0.022084114 0.021377175 0.020270941 0.019205866 0.018190728 0.017008769 0.016046159 0.015196204 0.014298809 0.014098762 0.014525951 0.01513537 0.016047644 0.016868184 0.017394618 0.017162072 0.016605305 0.016671289 0.017301116 0.017666438 0.01761616 0.01753148 0.01746234 0.017203718 0.017458937 0.017931997 0.018179944 0.017996328 0.017438006 0.01652715 0.01530535 0.014189557 0.0135012 0.01280755 0.011929718 0.011369167 0.0115108 0.012210737 0.013121354 0.013912017 0.014349682 0.014017761 0.013255035 0.012466512 0.011694914 0.011490902 0.011490433 0.011156732 0.010835138 0.01102801 0.011557565 0.012005664 0.012350899 0.013086747 0.013815077 0.014296199 0.015037425 0.015485632 0.015208424 0.014793314 0.015085667 0.01637475 0.017585325 0.018509761 0.019361697 0.020104236 0.020866999 0.022124794 0.023753756 0.025326579 0.026607349 0.027881627 0.028797059 0.029547096 0.03063323 0.031496839 0.032213952 0.032894071 0.03374076 0.034422034 0.034710757 0.034929806 0.035540201 0.036184412 0.036190523 0.035527382 0.035114892 0.035667491 0.035757681 0.035061083 0.034832198 0.035021644 0.035635022 0.036684061 0.037172467 0.036704057 0.036039925 0.035677394 0.035445368 0.034890721 0.033627009 0.032491629 0.032816337 0.033471588 0.033399856 0.032792335 0.031543969 0.030275478 0.029135338 0.027816431 0.026867036 0.026263848 0.025752136 0.02558638 0.025612371 0.025601282 0.025684044 0.02551705 0.024450109 0.023404017 0.022563959 0.021557048 0.020677607 0.020572738 0.021633836 0.023253665 0.023746254 0.022985881 0.022147595 0.021945325 0.022148377 0.022088873 0.021833251 0.021794172 0.02177078 0.021545226 0.021263244 0.020692143 0.020079076 0.019478262 0.018344498 0.017131907 0.016060342 0.015603347 0.015762676 0.016368153 0.016919931 0.017335288 0.017578304 0.017460865 0.017032066 0.017285178 0.017827141 0.017827849 0.018081914 0.01831506 0.017655097 0.016557681 0.015385475 0.014133762 0.012669164 0.011783336 0.012079993 0.012996286 0.014027364 0.014843638 0.015174753 0.015618182 0.016053425 0.015979367 0.01595088 0.015969003 0.015739593 0.014971427 0.013429078 0.01234512 0.012402946 0.012951679 0.013188903 0.013175625 0.013611298 0.014682042 0.014971922 0.014206448 0.013327948 0.011733165 0.009537981 0.008074865 0.00815732 0.009434957 0.010775333 0.011663216 0.012265423 0.012651834 0.01187178 0.010146927 0.00882644 0.00857778 0.00893944 0.009007451 0.009007365 0.009634896 0.010521732 0.011439041 0.012643174 0.013516253 0.013739492 0.01371612 0.012706312 0.010397957 0.008173429 0.007219156 0.00772173 0.009028 0.010384486 0.011310296 0.011794291 0.011917237 0.011680407 0.011475696 0.011755801 0.012174547 0.012216953 0.01198651 0.012146428 0.012402088 0.012341968 0.011908335 0.010643555 0.008706474 0.007675205 0.007783253 0.008188185 0.008535556 0.009326757 0.010210189 0.010549021 0.010509001 0.009929593 0.008730173 0.008299027 0.009266903 0.010461877 0.01100966 0.011201507 0.010951406 0.010339998 0.009852054 0.009191272 0.008528008 0.008571827 0.009186515 0.009540369 0.009303064 0.009458039 0.010450548 0.01177679 0.012774398 0.012825393 0.012530376 0.011856395 0.010264451 0.009285948 0.00966568 0.010131851 0.010486028 0.010613304 0.010477027 0.010017478 0.009529764 0.009769924 0.010377624 0.010323747 0.009345244 0.008709109 0.008687972 0.009238769 0.010489562 0.01158087 0.012044391 0.011499074 0.010230374 0.009291586 0.008724998 0.008163005 0.007686707 0.00763519 0.008043019 0.008830058 0.010210849 0.011572922 0.01164344 0.010945501 0.010086713 0.008290833 0.00601784 0.004261667 0.003553703 0.003885836 0.004434718 0.004773559 0.004711924 0.004303474 0.004490851 0.005256153 0.006268394 0.007277021 0.007583811 0.007065661 0.006622741 0.006925866 0.008063311 0.009296287 0.010007944 0.010146968 0.009699076 0.008937066 0.008173134 0.007413472 0.006936688 0.006973139 0.007283282 0.007219883 0.006966562 0.007136864 0.007264306 0.006985206 0.006806284 0.006798011 0.006248262 0.004776478 0.003044427 0.001678929 0.00108814 0.001211533 0.001821991 0.002981265 0.004214913 0.004860737 0.005113999 0.005593019 0.006294558 0.006506579 0.005959541 0.004837804 0.003758618 0.003207817 0.003521315 0.00459631 0.005469919 0.005900362 0.006490079 0.00628586 0.004863438 0.004022762 0.004535573 0.005424039 0.005918214 </Points>
</Spectrum>
</Case>
<Case ID="rat1_day7_noninfarcted.txt">
<Tissue Type="non-infarcted parenchyma"/>
<Spectrum Name="DS1">
<Parameters FirstPPM="0.0" LastPPM="4.5" PointsNumber="1383"/>
<Points>1.03884E-4 -0.001413562 -0.003899778 -0.005423417 -0.005572558 -0.004347095 -0.002548796 -0.001458682 -9.4558E-4 -1.15326E-4 7.34672E-4 8.62623E-4 -3.98383E-5 -0.001057195 -0.001560764 -0.001371784 -4.03748E-4 9.20716E-5 -8.81797E-4 -0.003474022 -0.006121602 -0.006641193 -0.005201939 -0.003244496 -0.001834186 -0.001859502 -0.00238879 -0.002496492 -0.002403018 -0.001983456 -0.001677593 -0.001524414 -0.001473443 -0.001303797 -4.18006E-4 8.04929E-4 8.62198E-4 -4.03737E-4 -0.001414814 -0.001367962 -8.56835E-4 -4.12788E-4 5.12419E-5 7.62913E-4 0.00157313 0.001887147 0.001814262 0.002436644 0.003088052 0.002872458 0.002070703 0.001460282 8.47281E-4 -1.88476E-4 -8.38179E-4 -0.001373514 -0.001795418 -0.001365228 -4.76707E-5 0.001561262 0.002781962 0.003586565 0.004602843 0.005279259 0.005438589 0.005475227 0.00519351 0.0051194 0.005702763 0.006572304 0.00696771 0.00700919 0.006732556 0.006400515 0.006274841 0.006474305 0.006988412 0.00742859 0.007071841 0.006641396 0.006307188 0.005095535 0.003341281 0.002177825 0.002031084 0.002450279 0.003220267 0.004369226 0.005344744 0.005911798 0.006138999 0.006308386 0.006910641 0.007028254 0.006441237 0.006426778 0.006851759 0.006812798 0.006443927 0.005587973 0.003843319 0.001765014 4.52462E-4 4.26595E-4 0.001514087 0.003637658 0.006378604 0.008368699 0.009174946 0.009462833 0.009505235 0.009374542 0.009926186 0.011014457 0.01124472 0.010711976 0.010598145 0.010850434 0.010889693 0.011274144 0.01236755 0.013286199 0.013937773 0.014608611 0.015726109 0.016638357 0.016624085 0.016281096 0.016031678 0.016131813 0.017234552 0.018992963 0.020391621 0.021028515 0.021188266 0.021115113 0.020642473 0.020370988 0.020390112 0.020178905 0.020219837 0.021035319 0.022173453 0.023082568 0.023339928 0.023771369 0.02455271 0.025164682 0.025612636 0.025790475 0.025512676 0.025189866 0.025263791 0.025598984 0.026111772 0.02667409 0.027437658 0.028483494 0.029753237 0.031630619 0.033610541 0.034609762 0.034929664 0.035332966 0.036023413 0.037578734 0.039999659 0.042429557 0.044827303 0.04780211 0.051312635 0.054965422 0.05886169 0.062364285 0.064144357 0.064300164 0.063971256 0.063719428 0.063676473 0.063467597 0.062734957 0.06097584 0.058040486 0.054631087 0.050686966 0.046103752 0.041856124 0.039308999 0.038780231 0.03966988 0.040759977 0.041124776 0.04103121 0.040850533 0.040430809 0.039008661 0.036662918 0.034179081 0.031761675 0.029397274 0.028224194 0.027964536 0.028084155 0.02863102 0.029399128 0.029739298 0.029690217 0.030050342 0.030962373 0.032421719 0.034212296 0.035718306 0.037417028 0.04005025 0.043227041 0.046427471 0.049013688 0.051683425 0.054621903 0.057096503 0.058737535 0.059911681 0.061040646 0.061920866 0.062312749 0.06276139 0.063294921 0.063639118 0.064509429 0.065458712 0.065519227 0.064174362 0.061152983 0.05701221 0.052949506 0.049535887 0.046908905 0.044423384 0.041539073 0.038481898 0.035382801 0.032683387 0.030880937 0.029847687 0.028584274 0.026562811 0.02450106 0.023461177 0.024005824 0.024845678 0.025470843 0.026081654 0.025612555 0.024469816 0.023269589 0.022605413 0.022985603 0.023583 0.024356401 0.025328218 0.025410497 0.024613889 0.023277365 0.022434714 0.02350021 0.025916255 0.028473776 0.030050011 0.029794973 0.027702508 0.024714138 0.022319716 0.02073497 0.019672587 0.019333502 0.019834132 0.021332493 0.023918702 0.02606263 0.026251512 0.024550342 0.021493712 0.019052256 0.017990063 0.01759976 0.017806569 0.019281997 0.021719271 0.025460229 0.030453547 0.034667272 0.037177423 0.038354414 0.038696175 0.038283049 0.037255791 0.035533312 0.032817198 0.03007231 0.028502881 0.028276713 0.028567079 0.028309386 0.028262657 0.028509866 0.028590169 0.028822127 0.029055688 0.028624659 0.02759959 0.026478452 0.025272899 0.024041491 0.023143575 0.022568916 0.022220641 0.022434102 0.023568611 0.025412946 0.028065492 0.030657805 0.032066812 0.032785193 0.033350669 0.033864333 0.034545308 0.035696183 0.037833579 0.040638018 0.043211161 0.045141909 0.045458506 0.043433947 0.039597334 0.035963913 0.033421211 0.0315551 0.029803951 0.027801522 0.025146739 0.021650886 0.017484885 0.014464796 0.013164752 0.012095952 0.009606411 0.006434241 0.004384353 0.004308004 0.004966559 0.005348826 0.005594078 0.005268974 0.004897407 0.005270118 0.005789699 0.005668641 0.005153024 0.004936162 0.004919247 0.005476091 0.006770217 0.008288221 0.009745102 0.011091697 0.012454449 0.013274169 0.013377538 0.013604267 0.014585121 0.016312455 0.018929733 0.021961428 0.025481039 0.029261495 0.032828491 0.036387142 0.039213698 0.040640307 0.041090237 0.041219924 0.042070625 0.044432996 0.047611191 0.049970897 0.050854797 0.050452132 0.048872611 0.047406793 0.047652459 0.048736625 0.049370507 0.050123586 0.050929738 0.051686102 0.051535197 0.049911898 0.046471465 0.041238143 0.035271264 0.028948371 0.023280216 0.019260573 0.016100462 0.012995572 0.010182984 0.008615864 0.0085171 0.008458161 0.007410839 0.005611976 0.003841234 0.002690745 0.001848031 0.001186833 0.001215283 0.002275008 0.003954353 0.005356389 0.006126889 0.00682634 0.008116369 0.009800964 0.011267798 0.011742455 0.011103742 0.009758837 0.008418915 0.008033259 0.00799632 0.007481525 0.007208229 0.007842384 0.009518788 0.011954654 0.01444893 0.016532837 0.017919164 0.018555184 0.019460549 0.021193472 0.023082669 0.025273551 0.029038875 0.034200063 0.040104388 0.047368073 0.057325609 0.069935063 0.083708824 0.095583286 0.101846407 0.101318912 0.09529256 0.085315413 0.073563348 0.063038756 0.054016394 0.045239433 0.037920719 0.032649062 0.028912015 0.026156443 0.024060476 0.023107626 0.022885415 0.022989552 0.022532456 0.02111911 0.018658547 0.015986853 0.014020831 0.012881605 0.012272709 0.012293344 0.012720584 0.012845547 0.012666938 0.011997826 0.010755864 0.009370881 0.0077394 0.005994082 0.004566405 0.003435004 0.002726354 0.002720868 0.003189287 0.003393175 0.002711699 0.002015505 0.00139244 5.46667E-4 1.16375E-5 2.34945E-4 4.70556E-4 2.23579E-4 5.74739E-6 -4.19518E-5 -2.73497E-4 -0.001037835 -0.001927807 -0.002681498 -0.003267422 -0.003341212 -0.002789095 -0.002020014 -0.001722844 -0.002163474 -0.002608501 -0.002569711 -0.001772317 1.47094E-4 0.002507493 0.004360384 0.005288883 0.005139233 0.00423613 0.003682984 0.003876947 0.004294864 0.004295714 0.004566215 0.005793194 0.006955426 0.007421287 0.007627255 0.007705616 0.007776704 0.007930955 0.007454958 0.00625111 0.005556679 0.00550383 0.00535069 0.005210086 0.004586984 0.004236271 0.004450334 0.004244297 0.003844829 0.003748698 0.003937183 0.005169743 0.007554638 0.010419748 0.012429804 0.013796802 0.015633781 0.017492803 0.019366829 0.020518379 0.020091315 0.019113015 0.018086764 0.016695991 0.015696604 0.015291466 0.014977925 0.014417736 0.013767612 0.013938146 0.015060862 0.017060935 0.019149742 0.020350253 0.021999239 0.024009261 0.025042656 0.025371024 0.025107106 0.024181988 0.022747306 0.021023982 0.019339453 0.017438694 0.01582871 0.015202037 0.015300108 0.015069659 0.013970834 0.013231328 0.013055663 0.013111045 0.013281973 0.013396245 0.012875004 0.012112234 0.011531181 0.010958268 0.010409284 0.010292287 0.011035688 0.012028363 0.012675237 0.013146245 0.014478033 0.016025726 0.016736137 0.016657026 0.016335304 0.016248899 0.017288008 0.01899993 0.019432666 0.018779437 0.017979647 0.016850148 0.015551567 0.014269115 0.013323766 0.013082301 0.013552272 0.014266929 0.015300561 0.016888915 0.018352979 0.020109031 0.022224492 0.023173826 0.022594501 0.021532822 0.020628272 0.020188696 0.020199532 0.020853577 0.021928687 0.022777249 0.023417809 0.023927173 0.024818221 0.025519777 0.025561024 0.02488547 0.024188638 0.023757472 0.022843701 0.021466298 0.019998717 0.019524627 0.020752536 0.022117837 0.0225228 0.021935839 0.021007376 0.02034513 0.020676948 0.021534012 0.022918805 0.026110313 0.030450227 0.034246116 0.036910879 0.038384649 0.039185969 0.040047264 0.042036856 0.045301705 0.048943706 0.051895315 0.053231012 0.05281971 0.051093857 0.048940407 0.047153647 0.045580285 0.043947001 0.042469884 0.040987906 0.039283768 0.03692296 0.034127355 0.031802385 0.02983632 0.027839627 0.026279575 0.025855958 0.02563067 0.024463491 0.022814112 0.021871433 0.021799263 0.022147185 0.022716886 0.023038079 0.023030787 0.022773927 0.022483445 0.022331804 0.02289359 0.023795553 0.024324823 0.024695564 0.025393376 0.025894746 0.025023287 0.02306116 0.021323364 0.020373427 0.019977296 0.019347887 0.018908601 0.019133093 0.019102242 0.018844486 0.019184232 0.019770993 0.020190246 0.020713855 0.021635501 0.022556768 0.023610877 0.024978263 0.026105877 0.026780497 0.027822763 0.029275166 0.030245553 0.030633943 0.030710381 0.031496434 0.033667875 0.036839884 0.040212083 0.043363416 0.045675791 0.046255936 0.045305588 0.044864778 0.045452829 0.046229913 0.046617644 0.046922728 0.047315671 0.047704842 0.048197602 0.048686743 0.049610656 0.050710921 0.05074397 0.04965111 0.048682131 0.048692067 0.049921759 0.052543233 0.055438273 0.057019607 0.056872926 0.055903798 0.054565691 0.053431756 0.053536122 0.055675413 0.058752749 0.061459487 0.063275721 0.064630844 0.066706899 0.070457858 0.076665336 0.085536341 0.096871098 0.110487066 0.123658426 0.131021375 0.129920157 0.121412415 0.109042688 0.096255765 0.084551882 0.074721663 0.065984528 0.058270955 0.051916205 0.046907669 0.043226884 0.040039378 0.036585824 0.033433124 0.031418782 0.030373636 0.02881343 0.026411194 0.024223363 0.0231658 0.022905758 0.02234555 0.021252732 0.019872609 0.018485266 0.017943456 0.018321058 0.018643415 0.018934069 0.019078957 0.018732022 0.018350528 0.018920491 0.020217785 0.021092995 0.020901367 0.02004731 0.01915756 0.018038617 0.016509709 0.015333969 0.014774552 0.014624943 0.014515103 0.014006941 0.0133165 0.01256515 0.012435726 0.012928115 0.014018412 0.015698905 0.017019784 0.017047224 0.016413896 0.016193421 0.01601993 0.015849599 0.016152904 0.016590548 0.017496056 0.01834151 0.018460155 0.01771903 0.016175732 0.014786645 0.014426089 0.014763001 0.0148041 0.013825181 0.013045047 0.013479342 0.013970686 0.014037059 0.014278455 0.014572082 0.014898058 0.014613025 0.013679806 0.013392998 0.013998393 0.015023296 0.01585062 0.015742405 0.015730283 0.016399921 0.01742915 0.017622272 0.01717513 0.016899222 0.01703087 0.017579717 0.018332761 0.01924997 0.019954746 0.019625382 0.018704619 0.017720598 0.016691822 0.016653392 0.018105987 0.019819909 0.020390735 0.01998392 0.020395799 0.022031161 0.023350193 0.023864775 0.023928675 0.023643854 0.022782028 0.021395829 0.019129471 0.01677926 0.015372107 0.015158492 0.015894167 0.017057943 0.018518329 0.019518679 0.019302184 0.017770774 0.016398931 0.015792157 0.015610213 0.015588179 0.016074152 0.01692849 0.016957621 0.01608941 0.014728234 0.013369567 0.012894889 0.012690341 0.012415283 0.012253649 0.011986168 0.010760636 0.009451868 0.009521094 0.011132705 0.013076898 0.014127444 0.013837819 0.012933956 0.012031717 0.011416171 0.011288503 0.010996372 0.010218509 0.009092078 0.008494798 0.008746717 0.009594688 0.010711016 0.011681158 0.012724715 0.013367986 0.013680084 0.014317498 0.015723466 0.01730562 0.017976677 0.018578418 0.020369359 0.022158124 0.023155827 0.024298524 0.026178088 0.027540767 0.027202262 0.026373481 0.025916535 0.025504873 0.024834999 0.0241768 0.023732336 0.023906457 0.02495386 0.026441628 0.027702744 0.028462843 0.0288304 0.029150789 0.029621658 0.029977467 0.030176249 0.031050574 0.032510285 0.033010072 0.032389485 0.031836832 0.031640296 0.031251915 0.031161204 0.031296905 0.03057499 0.029048738 0.027644962 0.026993454 0.026819632 0.027138153 0.027604959 0.02781235 0.027558229 0.026900125 0.026391523 0.02643245 0.026628165 0.026038695 0.025188332 0.024598823 0.024138948 0.02347978 0.022253329 0.020774533 0.019956318 0.020034198 0.02030675 0.019949217 0.018793076 0.016995567 0.015108414 0.013752762 0.012923995 0.012166702 0.011607853 0.011472935 0.012013451 0.012477069 0.012212277 0.011830589 0.011868484 0.012090229 0.0123218 0.012551834 0.013563064 0.014975873 0.015503748 0.015225565 0.015264958 0.015385702 0.015686373 0.016787653 0.01787944 0.018591127 0.019528547 0.020928098 0.021867731 0.021624703 0.020948762 0.020197625 0.019653006 0.020318234 0.021308724 0.021534225 0.02044054 0.018411523 0.016613848 0.015447487 0.015485586 0.016813748 0.018427312 0.019141765 0.019139811 0.018501127 0.017335835 0.016062239 0.015485364 0.016310476 0.016706082 0.016336889 0.016274615 0.016784183 0.017020744 0.016309922 0.01507548 0.013905748 0.013439024 0.014180324 0.01537727 0.016049461 0.016261186 0.016133304 0.015441293 0.014015362 0.012452857 0.011979283 0.012896138 0.013771334 0.013909429 0.01351606 0.012281531 0.011090602 0.010813856 0.011492825 0.012243002 0.011995198 0.01145669 0.011472168 0.011570246 0.011447008 0.011700737 0.012778247 0.014283592 0.015783729 0.01595587 0.015233362 0.014908296 0.014634086 0.01386702 0.013155645 0.013108271 0.01387259 0.014533253 0.014456653 0.014515091 0.015055872 0.015734931 0.017290523 0.019545765 0.021181301 0.022836682 0.024882817 0.026458434 0.027228884 0.027384812 0.027534778 0.028323679 0.030103325 0.032145887 0.03366873 0.03376833 0.032780452 0.032671589 0.034108713 0.036171129 0.037766301 0.038796784 0.039073401 0.039413788 0.040502546 0.040933862 0.040134291 0.0390315 0.038513838 0.038924252 0.03975234 0.039846758 0.039674853 0.040261676 0.04076756 0.040892239 0.041200007 0.041382875 0.041199639 0.040715129 0.040256162 0.039777696 0.039156358 0.038591333 0.037803411 0.037541851 0.036739944 0.03497116 0.033083621 0.030997974 0.028517155 0.026410698 0.025514755 0.025535182 0.024992 0.023658513 0.022126065 0.020269322 0.018325887 0.016830553 0.016182623 0.016826115 0.017978847 0.018729146 0.018909944 0.018700384 0.018178469 0.017263997 0.015720514 0.014442011 0.013784916 0.013469813 0.013542842 0.013945439 0.01376854 0.012735037 0.011921725 0.011868134 0.012189801 0.012747868 0.013239008 0.01365441 0.014001599 0.014296486 0.013808163 0.01204593 0.010194564 0.008810924 0.007777784 0.006937901 0.006872416 0.007664035 0.008569265 0.009289824 0.010151005 0.010509305 0.010339812 0.010343063 0.010334672 0.009459744 0.007611878 0.006004486 0.004970408 0.004189392 0.003477859 0.003066664 0.003312265 0.003786257 0.003966526 0.003799706 0.003435187 0.00365118 0.004720965 0.005956833 0.007230679 0.008660225 0.009831251 0.010034052 0.009461053 0.009687025 0.011129871 0.013015251 0.014555001 0.01556387 0.0159079 0.014959336 0.013209727 0.011664508 0.010469898 0.009489683 0.009032025 0.008729036 0.008814924 0.009171863 0.009710083 0.01062702 0.011139837 0.010268426 0.008261307 0.006103681 0.004507444 0.004119559 0.004803934 0.005870319 0.00723369 0.008447969 0.009474445 0.010292461 0.010612549 0.010096772 0.009593561 0.00910479 0.008453818 0.008405977 0.009190312 0.009293717 0.008028667 0.006332693 0.005201323 0.005321299 0.006284999 0.007186329 0.00818985 0.009207519 0.009037507 0.007710033 0.006640909 0.006948154 0.007728572 0.007901382 0.007543006 0.006543396 0.005731459 0.00573684 0.006270037 0.006854213 0.007160433 0.007372101 0.0069026 0.005752634 0.004287846 0.003829239 0.004515269 0.005368066 0.005967155 0.006531819 0.006776292 0.006617023 0.006470992 0.006143353 0.005910544 0.005599789 0.005278112 0.005455093 0.005614374 0.005770914 0.006509544 0.008034674 0.008661301 0.007900106 0.006719786 0.00574523 0.004866285 0.005061539 0.006385929 0.007919929 0.008337075 0.007303416 0.005625373 0.004203554 0.003349985 0.002417819 0.001546393 0.001109668 0.001595871 0.00243154 0.00303318 0.003522342 0.003841982 0.003897228 0.003697057 0.003394134 0.003450512 0.004008885 0.004945242 0.005225623 0.004618854 0.004611077 0.004664484 0.004269021 0.003855066 0.004101342 0.005442057 0.007244375 0.009332875 0.010859997 0.010927206 0.010278109 0.009628772 0.008772665 0.008266347 0.008384158 0.007997583 0.006932682 0.005818457 0.004738112 0.003827408 0.003433938 0.004017679 0.004984371 0.005181326 0.00446515 0.003567529 0.001848891 -3.58838E-4 -0.001400304 -8.59059E-4 5.03098E-5 5.21864E-4 4.18092E-4 9.08912E-5 1.61866E-4 9.73133E-4 0.002557518 0.003683275 0.004213972 0.004465435 0.004932366 0.004587057 0.003241068 0.001985332 0.001185201 5.2601E-4 4.57736E-4 0.001035491 0.002299534 0.003380246 0.003532552 0.003727268 0.004657569 0.005941299 0.006994859 0.007612489 0.007055796 0.00540867 0.003928244 0.002737804 0.001501492 6.66754E-4 5.87769E-4 9.40705E-4 0.001036285 5.00484E-4 -7.76894E-5 2.33438E-4 0.001183965 0.001700433 0.001425546 8.93216E-4 0.001029774 0.001747206 0.001848598 </Points>
</Spectrum>
</Case>
<Case ID="rat2_day1_noninfarcted.txt">
<Tissue Type="non-infarcted parenchyma"/>
<Spectrum Name="DS1">
<Parameters FirstPPM="0.0" LastPPM="4.5" PointsNumber="1383"/>
<Points>-0.001783542 -0.001262436 -6.45038E-4 -3.19233E-4 2.05006E-5 -3.10119E-4 -0.001211312 -0.001590232 -0.001777305 -0.002043131 -0.002175664 -0.002533304 -0.002931092 -0.002760002 -0.002011761 -0.001324234 -0.001605483 -0.003379044 -0.004411876 -0.003441463 -0.002086276 -0.001008109 -6.43941E-5 9.95676E-4 0.001774863 0.001863326 0.001217686 1.13537E-4 -0.001308197 -0.002794611 -0.003820183 -0.004289249 -0.004466014 -0.00464163 -0.005087437 -0.005498125 -0.005612307 -0.005626901 -0.005391168 -0.004258658 -0.002518901 -5.1385E-4 0.001814129 0.00352528 0.004423079 0.005180777 0.005523661 0.004703446 0.003309138 0.001947578 8.82279E-4 -7.02732E-4 -0.00224895 -0.002079462 -3.07156E-4 0.002048006 0.003680855 0.004115935 0.00444103 0.005088343 0.005745533 0.006156853 0.005857787 0.005239933 0.004253775 0.003655079 0.003973842 0.003674756 0.002890202 0.00223613 0.001443727 7.59756E-4 8.09302E-4 0.001448548 0.002122353 0.002736455 0.003171417 0.004139995 0.005203372 0.005347877 0.0048749 0.003910567 0.002736608 0.002574164 0.002845808 0.002955077 0.003086075 0.002776797 0.001880235 7.69149E-4 2.69837E-4 4.01805E-4 0.001111812 0.001873467 0.002848338 0.00489504 0.006591205 0.007115184 0.007799863 0.008680406 0.008560768 0.006972951 0.005085405 0.003105039 0.001691559 0.00139386 0.001866708 0.002519411 0.003153066 0.003578171 0.003083102 0.00277803 0.002905891 0.002962427 0.002546165 0.001697799 0.001558781 0.002837068 0.004508509 0.006178764 0.007162622 0.007071531 0.006950962 0.007412019 0.007510739 0.007320203 0.007475983 0.0077023 0.008456785 0.009759177 0.01083818 0.011709285 0.012958593 0.014461382 0.015273952 0.014877972 0.014410465 0.015416926 0.016906101 0.018411863 0.019046604 0.018103207 0.01678169 0.016503231 0.017197517 0.018550781 0.020275096 0.02175238 0.022843222 0.023586381 0.023695415 0.023573318 0.024290076 0.025204202 0.025862846 0.026291285 0.026682376 0.02728938 0.027774566 0.027865624 0.02775403 0.027303442 0.027027519 0.027902578 0.02998062 0.032231181 0.033889138 0.0354662 0.03772213 0.040306292 0.043291199 0.047040873 0.050636884 0.052650531 0.053455572 0.054506994 0.055465944 0.05544097 0.054676173 0.053337991 0.051510786 0.048724131 0.045176202 0.042306568 0.040769959 0.03941357 0.038410801 0.03787228 0.037253878 0.036332286 0.035448565 0.034416699 0.032840687 0.031741746 0.031378247 0.032066766 0.032914247 0.03229624 0.030988733 0.030495592 0.030709226 0.030856163 0.031022025 0.031633567 0.031522477 0.030284628 0.030157634 0.03169863 0.033152252 0.032981238 0.031719848 0.031384739 0.03192407 0.032822298 0.034070521 0.035102728 0.035982892 0.036967282 0.038381756 0.040723023 0.044080623 0.047692542 0.050038611 0.051675765 0.0537276 0.055470817 0.056195228 0.056467155 0.056505542 0.05589606 0.054897778 0.054191849 0.053218705 0.050983201 0.048375882 0.046076815 0.043564023 0.040406625 0.036354631 0.032257783 0.028653679 0.025595871 0.024227928 0.024144969 0.02361943 0.022376615 0.021397244 0.021147334 0.02230317 0.023727964 0.024404924 0.024458113 0.024873042 0.02564607 0.026166326 0.026783712 0.026869795 0.025754296 0.025184027 0.025107287 0.024280389 0.022985453 0.021266882 0.019633794 0.019434084 0.021378115 0.024130493 0.026669671 0.0286077 0.029476497 0.029372276 0.028483393 0.027466463 0.025949194 0.024383167 0.022824968 0.021486674 0.021241069 0.022286755 0.023795707 0.025101833 0.026398019 0.027771799 0.028412711 0.028233755 0.027335178 0.026394303 0.026867163 0.028297602 0.030236844 0.033270289 0.036882774 0.038998374 0.038963485 0.037758283 0.036350074 0.034133748 0.030950291 0.02870849 0.028197614 0.028337262 0.027772916 0.025949593 0.024094005 0.022914486 0.021881129 0.02076765 0.019644311 0.018472891 0.017311936 0.015691776 0.013257429 0.011401414 0.011771371 0.013908113 0.016717677 0.019521898 0.022248214 0.024353064 0.025377232 0.025694057 0.026153532 0.027431735 0.029178536 0.030784443 0.032144247 0.034371451 0.038165621 0.042477172 0.045747549 0.047078353 0.046152063 0.042943156 0.039263857 0.036827402 0.035626266 0.034606152 0.032618076 0.029541439 0.025360828 0.020706251 0.016002725 0.011284262 0.007910344 0.007447435 0.008785268 0.009277866 0.008653384 0.00877246 0.009658111 0.010228885 0.009702772 0.008504457 0.008216419 0.00933607 0.010439437 0.011106031 0.01156649 0.012328594 0.013259858 0.013843305 0.014508565 0.016168395 0.018039287 0.018600121 0.018246376 0.018301879 0.018952137 0.020340517 0.02248851 0.024344509 0.024589329 0.024553536 0.025961352 0.029104832 0.033092539 0.037442046 0.042018868 0.046436032 0.04996038 0.052576705 0.055574705 0.059216633 0.061069716 0.060576958 0.058757066 0.055909817 0.052567186 0.051155357 0.05296284 0.056253746 0.058598422 0.059429419 0.06006962 0.059592572 0.05638513 0.051014793 0.044686207 0.0385819 0.033086054 0.02800644 0.023250784 0.019020769 0.015462661 0.013061773 0.012037498 0.011369012 0.010870095 0.011158268 0.011751084 0.012172423 0.01284588 0.013059177 0.013362606 0.014637743 0.016029464 0.016657617 0.016366419 0.016230795 0.01581096 0.01484048 0.015102293 0.016739482 0.018387574 0.019576097 0.020047668 0.019424515 0.017832027 0.015864733 0.014419305 0.013494673 0.013591131 0.01428775 0.014932672 0.015776589 0.017319315 0.019781042 0.022283819 0.023757111 0.024599028 0.026158717 0.028748976 0.03244252 0.037551397 0.044264451 0.053147267 0.062419012 0.070774402 0.077809052 0.084251543 0.089392606 0.090651383 0.086257014 0.078325512 0.070513489 0.063327328 0.056316656 0.04918222 0.042728725 0.037730688 0.033151128 0.028080454 0.024309235 0.022975947 0.023200542 0.023571696 0.023047837 0.022563568 0.023364718 0.024411804 0.024511035 0.023096841 0.019827719 0.016269885 0.014509734 0.014361607 0.014942117 0.015170159 0.014462524 0.013093766 0.012259563 0.011966151 0.011562417 0.01128633 0.01053238 0.008608753 0.006338141 0.004762161 0.00361331 0.002372197 0.00127069 0.001487463 0.003501433 0.005654869 0.007035541 0.007433294 0.006802031 0.006558402 0.007170979 0.008225453 0.008596801 0.008047638 0.007330673 0.007202219 0.007203898 0.007121637 0.006893823 0.00596441 0.004992915 0.00478571 0.00422372 0.003897601 0.004407389 0.005207172 0.005306487 0.005059797 0.005734999 0.006810696 0.007510087 0.007935795 0.007535748 0.006778091 0.006584831 0.006499927 0.006467666 0.006232927 0.006087743 0.006571522 0.007362033 0.008338986 0.00996624 0.011764538 0.012940617 0.012971356 0.012863227 0.012146448 0.010240272 0.008603376 0.00884696 0.010476774 0.011937279 0.012355092 0.012139061 0.011953202 0.012771621 0.014401581 0.016760358 0.019237436 0.020972669 0.022838159 0.025282721 0.0266147 0.026613946 0.026148414 0.025445831 0.024202026 0.022625588 0.021239791 0.020779868 0.020949596 0.021831298 0.022135837 0.021562248 0.021753283 0.023733403 0.026342447 0.027598772 0.027268674 0.026527083 0.02459453 0.021808156 0.020405834 0.019788003 0.018354507 0.0172956 0.016720098 0.015913739 0.014887625 0.014317054 0.014262093 0.013423451 0.011476585 0.00940935 0.008374007 0.008524747 0.008864099 0.008712682 0.008376131 0.008285541 0.007852696 0.006749972 0.007099887 0.008855182 0.010032798 0.011079591 0.012288953 0.012440104 0.012625246 0.014423445 0.017199937 0.019371727 0.020301961 0.020705498 0.021140224 0.021415825 0.020324171 0.019298345 0.018948838 0.01845252 0.017850193 0.01728821 0.016775211 0.017206494 0.018905692 0.02052612 0.021132061 0.020939131 0.020830223 0.021875583 0.02366507 0.024337198 0.02322642 0.022526589 0.022743751 0.023385047 0.024567694 0.025109982 0.024831902 0.024888588 0.025217581 0.024581955 0.022652683 0.020538469 0.01877789 0.017610262 0.017458081 0.018397028 0.019552976 0.021097166 0.022835483 0.024688426 0.025892244 0.025532927 0.025086538 0.026027815 0.027386235 0.028638165 0.029996355 0.031536981 0.033098529 0.03398035 0.034013556 0.034145358 0.034757328 0.035563955 0.037016857 0.038947822 0.040056089 0.041171777 0.043594964 0.046296493 0.048274205 0.0491205 0.049660592 0.049732996 0.048393891 0.045550587 0.042433077 0.03875635 0.034854159 0.031899483 0.029762881 0.028505621 0.028168738 0.027510905 0.026162933 0.025156051 0.025261245 0.025733523 0.025361235 0.025204423 0.025789442 0.026123354 0.026321991 0.027235341 0.028210265 0.029255129 0.03037248 0.031102946 0.030411032 0.028851058 0.027062166 0.02612961 0.026399221 0.02646293 0.025685654 0.024693876 0.023452631 0.021975646 0.021282987 0.02132391 0.021846733 0.022697813 0.023024534 0.02246224 0.021935936 0.022476651 0.023646958 0.024009763 0.024101578 0.025114701 0.026485985 0.027002201 0.026321528 0.025785192 0.02692309 0.029893457 0.033774142 0.036983623 0.039174211 0.04173669 0.044692487 0.046898127 0.048246817 0.048886212 0.049238056 0.049685271 0.05015566 0.050526911 0.05128933 0.052484697 0.054121583 0.056075744 0.057506182 0.058627341 0.059952875 0.061192496 0.06221296 0.062856847 0.062250262 0.060038935 0.057013409 0.054890294 0.054389893 0.055068965 0.056391366 0.0577995 0.05846348 0.058206692 0.058164415 0.059187176 0.060433854 0.061832539 0.063310174 0.064997161 0.067400269 0.070526443 0.074727151 0.080861613 0.089147098 0.098232082 0.106022983 0.111625598 0.114196292 0.112034125 0.104519298 0.094107341 0.083528308 0.07258267 0.061583653 0.052307925 0.045060413 0.039343648 0.034947422 0.031616713 0.02896015 0.027234259 0.027053777 0.02744971 0.026352577 0.024277668 0.022432643 0.020832261 0.019685636 0.019752007 0.021307796 0.022774319 0.02323994 0.022426939 0.021392317 0.021129272 0.022154831 0.023481926 0.024080249 0.023531012 0.022302944 0.021012289 0.020365028 0.020206841 0.020325307 0.020366302 0.020334669 0.020899428 0.022264803 0.023886924 0.02530709 0.026105765 0.026328498 0.026160397 0.025540892 0.024179872 0.021888052 0.019822467 0.018607138 0.017655076 0.017475849 0.0184049 0.019278449 0.019728028 0.020426372 0.021229395 0.022021373 0.022407162 0.022181022 0.021517646 0.020754529 0.020001418 0.019733404 0.020086242 0.020961858 0.021964323 0.021285181 0.019295742 0.0182867 0.018521355 0.018849913 0.019810335 0.022218291 0.025437424 0.027768225 0.028555447 0.029752219 0.030865821 0.030176389 0.029076443 0.029170992 0.029186339 0.027702843 0.026712859 0.027467979 0.028951815 0.029695357 0.029180813 0.028236068 0.027382048 0.027143328 0.02773859 0.028924249 0.029957527 0.030259274 0.029694832 0.02914071 0.028450459 0.027432568 0.026184729 0.025463533 0.025469921 0.025840923 0.02642623 0.027174345 0.027666129 0.027298982 0.026266157 0.025657816 0.026308259 0.026541276 0.02564254 0.025078625 0.02405888 0.021488076 0.018738412 0.017637373 0.016878948 0.016100556 0.016526502 0.01742478 0.018349233 0.019727676 0.020533365 0.01954248 0.01820423 0.017937958 0.01825867 0.017987965 0.017284556 0.016851281 0.018383289 0.02119131 0.02239159 0.021675357 0.020372593 0.019312746 0.018353645 0.017691885 0.017008084 0.015644206 0.013598052 0.012232767 0.011463522 0.010639984 0.009564928 0.008223222 0.007801159 0.00938563 0.011461892 0.012846345 0.014085698 0.015263689 0.016113528 0.016036457 0.015808429 0.016508851 0.01861378 0.021061009 0.02275933 0.023709035 0.023784684 0.023469011 0.02378335 0.024064892 0.023738781 0.023995376 0.025170665 0.027016558 0.028902866 0.030570347 0.032014621 0.032805303 0.034341992 0.036991354 0.039360404 0.040709038 0.041044444 0.040690049 0.041102358 0.042478707 0.0431155 0.04283804 0.042356255 0.041252221 0.039821725 0.03876821 0.038278523 0.038104806 0.037626937 0.037121919 0.036343355 0.034754392 0.032730321 0.030821246 0.028778266 0.026026223 0.023647412 0.022648298 0.023278818 0.023848752 0.02334484 0.02212229 0.020504354 0.019103232 0.018222051 0.01821487 0.01877511 0.018645208 0.017778064 0.017171969 0.017344277 0.017378471 0.016679902 0.015576647 0.014460065 0.014152234 0.01399994 0.013708393 0.013745542 0.013024262 0.011939602 0.012410081 0.013367614 0.014215204 0.014623971 0.014550567 0.01339508 0.010981228 0.008176218 0.006159579 0.005819186 0.0069328 0.008389943 0.009799151 0.01203426 0.014685368 0.016652206 0.018084636 0.019374825 0.020888495 0.022611295 0.023497227 0.023121829 0.022399624 0.021818475 0.021770994 0.022771189 0.02400999 0.02491134 0.025416749 0.025537091 0.024363653 0.021629974 0.019128865 0.018065321 0.018333011 0.019045314 0.019199266 0.018124942 0.016442704 0.015211987 0.014099653 0.012857777 0.01191233 0.011511167 0.011391946 0.011049728 0.010836027 0.010653569 0.011169404 0.011485304 0.010668786 0.009286242 0.007227087 0.005113268 0.004037803 0.00350956 0.003005324 0.00280108 0.002964115 0.003228019 0.00412575 0.005259345 0.006156408 0.007078623 0.008314624 0.009610496 0.010349929 0.010081485 0.009474483 0.008903505 0.008412141 0.007574377 0.006668046 0.005815757 0.004533223 0.002667255 0.002189824 0.003977457 0.006422667 0.00774571 0.009001827 0.010482187 0.010953869 0.010405561 0.01027188 0.010694518 0.011093063 0.012856542 0.015833186 0.017741071 0.018275479 0.019059491 0.02023208 0.020463759 0.019725822 0.019592868 0.021765591 0.025328114 0.028252378 0.028993775 0.027863369 0.027664194 0.029572355 0.032710317 0.036508396 0.040403702 0.043654016 0.046145998 0.046989321 0.046050973 0.044856701 0.043997476 0.044171991 0.044323195 0.044033359 0.044371956 0.044996447 0.044788262 0.044449057 0.044565402 0.044259589 0.043082758 0.042018823 0.041888717 0.042426682 0.042601269 0.042526111 0.042878877 0.043148495 0.042718844 0.04249309 0.042036738 0.04077234 0.03880306 0.036790635 0.034606829 0.032874388 0.032341269 0.031615751 0.029850433 0.027646344 0.025963333 0.025233327 0.025019057 0.024435343 0.023237194 0.021681751 0.020316173 0.01909158 0.01760008 0.016284115 0.015935983 0.015989359 0.015450699 0.014731955 0.014282379 0.013881916 0.012940359 0.01273111 0.013537175 0.014506615 0.014883602 0.01455607 0.01420538 0.014244969 0.014214471 0.013598284 0.012943304 0.011284328 0.009553169 0.008586105 0.008456035 0.008678714 0.009181216 0.009671627 0.009873588 0.009068067 0.007533803 0.006311355 0.006109892 0.007048287 0.007321082 0.007303809 0.007770786 0.007698663 0.006886359 0.005931314 0.004754466 0.003682123 0.002951348 0.00277474 0.003133795 0.003935136 0.005331523 0.006662071 0.008042626 0.008923868 0.009055541 0.008851789 0.0077639 0.006607756 0.006138679 0.006018069 0.006504522 0.006375195 0.004896677 0.003570632 0.003362029 0.004042698 0.004633077 0.003887657 0.002587561 0.001897767 9.431E-4 8.06296E-5 1.53514E-4 3.78206E-4 3.53726E-4 -2.24467E-4 -0.001934411 -0.002915246 -0.001699105 1.26462E-4 9.98595E-4 0.001447748 0.001296597 6.15735E-4 3.66329E-4 7.5195E-4 0.001379701 0.001710299 0.001620052 0.001409905 0.001134863 5.2254E-5 -0.001102901 -0.001883315 -0.001790736 -7.98842E-4 -3.06561E-4 -0.001512532 -0.003022766 -0.002576753 -5.70022E-4 0.0012206 0.001833327 0.002679018 0.003784638 0.004383426 0.003782681 0.002193531 0.001366325 9.87839E-4 8.55754E-4 0.001640751 0.002484457 0.003426616 0.005269134 0.007298652 0.007900772 0.007560164 0.006721994 0.005527063 0.0048077 0.004650981 0.004861471 0.005913951 0.007278553 0.008132842 0.00795984 0.00743401 0.007183444 0.006980795 0.007300552 0.007838667 0.008071001 0.007716805 0.006611986 0.005626768 0.004285382 0.002270887 0.001056359 6.63862E-4 6.02653E-4 5.07217E-4 0.001393622 0.003138246 0.005002796 0.006488046 0.006790924 0.006493405 0.006148943 0.005473177 0.003941251 0.00157668 -5.23966E-4 -0.001317074 8.31093E-5 0.002059198 0.003346106 0.00348693 0.003879646 0.005006684 0.00503855 0.004145138 0.002779366 0.001873925 0.001907988 0.001787933 0.001290656 9.55354E-4 0.001096387 0.001647899 0.00210985 0.002133496 0.001902088 0.001701424 0.001583683 0.001744735 0.002299323 0.002890902 0.0029577 0.001813882 5.19591E-4 1.14035E-4 -4.50308E-6 8.42247E-5 2.71416E-4 4.37363E-4 6.11254E-4 4.37278E-4 0.001247435 0.0027947 0.003977664 0.004621732 0.004367883 0.004122152 0.004485771 0.004879233 0.004502159 0.004095508 0.004247018 0.00427781 0.004013092 0.003561913 0.002615012 0.00146556 4.70006E-4 2.39498E-4 0.001072358 0.001825423 0.002215054 0.001262666 -9.27914E-4 -0.003292883 -0.004705383 -0.004927397 -0.003547135 -9.62518E-4 0.002043448 0.004932415 0.00585011 0.006238007 0.006919866 0.007414476 0.00821538 0.007954833 0.005888719 0.003483315 0.002337581 0.002234535 0.002613733 0.002226315 0.00108767 0.001070133 0.002604752 0.004680081 0.006935274 0.008326231 0.00778065 0.006080377 0.004426818 0.002756743 9.24823E-4 -3.35827E-5 0.001322338 0.004792196 0.00738073 0.007698127 0.007886187 0.008205796 0.007278437 0.006113691 0.0050161 0.003368282 6.42187E-4 </Points>
</Spectrum>
</Case>
<Case ID="rat2_day7_noninfarcted.txt">
<Tissue Type="non-infarcted parenchyma"/>
<Spectrum Name="DS1">
<Parameters FirstPPM="0.0" LastPPM="4.5" PointsNumber="1383"/>
<Points>-0.003468047 -0.002500642 -0.002939654 -0.00427429 -0.004899432 -0.00461526 -0.004202705 -0.004297338 -0.004469375 -0.004673545 -0.005364304 -0.006274304 -0.006339333 -0.005390772 -0.00412612 -0.003187992 -0.002552806 -0.002274651 -0.002280183 -0.002380992 -0.002328498 -0.00248223 -0.003002971 -0.002946447 -0.001877031 -0.001202736 -0.001809776 -0.002889274 -0.00333395 -0.003676205 -0.00412247 -0.004364761 -0.004175563 -0.004048855 -0.004495737 -0.00543308 -0.006528162 -0.007216454 -0.007020756 -0.006027726 -0.00474655 -0.004175646 -0.004102446 -0.004125057 -0.004478374 -0.004629859 -0.004214135 -0.003180218 -0.001796957 -9.65755E-4 -8.84308E-4 -2.3607E-4 0.001199751 0.002329783 0.002801781 0.002471824 0.001697166 0.001458718 0.001198449 9.44811E-4 8.71069E-4 5.87448E-4 6.08845E-4 8.50575E-4 8.37394E-4 0.001137808 0.001357747 3.66824E-4 -0.001386206 -0.002643062 -0.00312834 -0.003272722 -0.003241857 -0.002531923 -0.001515033 -0.001072173 -0.001361868 -0.001834811 -0.00215871 -0.002169494 -0.001769762 -0.001245037 -8.57063E-4 -0.001156962 -0.001605137 -0.001576709 -0.001446234 -0.001199078 -0.001143312 -0.001501506 -0.00152308 -7.9299E-4 1.71906E-4 0.001073808 0.001620466 0.002165136 0.002824264 0.002623928 0.001423835 -2.12767E-4 -7.91024E-4 -2.99256E-4 3.86368E-4 8.74613E-4 9.67807E-4 2.68869E-4 -4.56563E-4 -5.47678E-4 -1.27927E-4 7.44379E-4 0.001648048 0.002463019 0.003174848 0.004409475 0.005709935 0.005743109 0.005025149 0.004853957 0.004546951 0.003391504 0.002130484 0.00192099 0.002317124 0.002301461 0.001797428 7.53674E-4 -3.3553E-4 -6.32466E-4 6.38865E-5 0.001731648 0.004143969 0.006203039 0.0067572 0.005961057 0.005568006 0.005547864 0.005303393 0.005616292 0.006488206 0.006994798 0.0069968 0.006909983 0.007322952 0.007985799 0.008507049 0.009228759 0.010667311 0.012439889 0.013685768 0.014311914 0.015394306 0.016722161 0.01724554 0.017235793 0.017871264 0.018873505 0.01908881 0.019093345 0.019410265 0.019705578 0.020845101 0.022637073 0.023932754 0.024100422 0.022958871 0.022095595 0.022394315 0.023764701 0.025890094 0.028624731 0.032077546 0.036011457 0.039015927 0.040678854 0.041888964 0.042944671 0.044645063 0.046635817 0.04719898 0.045366015 0.041517471 0.036808873 0.032946263 0.030615902 0.029359482 0.028259839 0.026771111 0.025943243 0.026131751 0.026666233 0.027440861 0.028184242 0.028312031 0.027637045 0.02719297 0.02711019 0.027269167 0.027459489 0.027367673 0.027231763 0.027330864 0.02712426 0.026868691 0.027403599 0.028783581 0.030666787 0.031761629 0.031563083 0.03079528 0.030289014 0.029820307 0.029265724 0.029289241 0.030217425 0.031411347 0.032441193 0.034049218 0.036652787 0.03903969 0.040757897 0.043115089 0.046238842 0.048246437 0.048425241 0.048237659 0.048707799 0.049334905 0.050280255 0.051388896 0.051783265 0.051506658 0.05015347 0.047026651 0.043300113 0.039750906 0.036107732 0.032558304 0.029050931 0.02565135 0.022414836 0.019587729 0.017524861 0.01649848 0.015729017 0.014959553 0.014420446 0.014202107 0.014027912 0.01430469 0.015529543 0.017437315 0.019463102 0.021179348 0.022520677 0.023923524 0.02586477 0.027616283 0.028551216 0.028694909 0.028424241 0.028425729 0.028828712 0.029038032 0.029442865 0.030632487 0.032906111 0.035804683 0.037715278 0.037325296 0.034892638 0.031574857 0.028523556 0.026198482 0.02505269 0.025092517 0.02596944 0.02760262 0.028568984 0.02782137 0.025885029 0.0235014 0.020878788 0.018424954 0.016749479 0.015540569 0.014717894 0.014763158 0.016061081 0.019239126 0.024123335 0.029501177 0.034283209 0.03719018 0.037965422 0.037463081 0.036233837 0.033970041 0.031307936 0.029570935 0.029158063 0.029923714 0.030794657 0.030705018 0.029968879 0.029020596 0.027977892 0.027178763 0.025987532 0.024061617 0.022441322 0.021672911 0.020999358 0.020293961 0.02006278 0.019637267 0.01829813 0.016831232 0.017095423 0.019040279 0.021065693 0.022445803 0.023877163 0.025802781 0.027814846 0.029057003 0.029072068 0.029160588 0.031131185 0.035249489 0.039605518 0.0415614 0.040090648 0.037099498 0.034509823 0.033365714 0.033745663 0.034924742 0.035147722 0.033318919 0.030004647 0.026500841 0.02382921 0.021696288 0.019142884 0.016672795 0.014457851 0.012361466 0.010474411 0.008834128 0.006921292 0.00515913 0.003948005 0.003034173 0.00210411 0.001450411 0.00144381 0.001869318 0.002531486 0.002842178 0.003066455 0.003698393 0.004863767 0.006392185 0.007925146 0.009114424 0.009504906 0.009463701 0.010068564 0.011840355 0.014392651 0.016901125 0.019632706 0.023227864 0.027771005 0.032275553 0.035883573 0.038242416 0.039098428 0.039298116 0.03972825 0.04110969 0.044099824 0.048946091 0.053819826 0.05620774 0.056497323 0.055376075 0.053733152 0.053116993 0.053863741 0.054882817 0.056384534 0.060058978 0.064464167 0.066969741 0.066774126 0.063772404 0.057606072 0.049400652 0.041457494 0.035150613 0.030404604 0.026174072 0.02253586 0.019477342 0.01651985 0.01371752 0.01135837 0.009150236 0.007018968 0.005950262 0.005745483 0.005664888 0.005579681 0.004573826 0.003174467 0.002776066 0.003452105 0.004985971 0.006401316 0.00661933 0.006215065 0.006259923 0.006679181 0.007039979 0.006871652 0.006292001 0.005882703 0.005787997 0.005927526 0.006337838 0.006642083 0.006964316 0.006988474 0.006360905 0.005410662 0.005219374 0.006149728 0.007559168 0.008642885 0.009914415 0.011979158 0.015283162 0.019757066 0.024460821 0.030268714 0.03947969 0.052551336 0.067110571 0.080127861 0.089151443 0.092143029 0.089638306 0.08420967 0.077600199 0.07020127 0.062615667 0.055367895 0.048564748 0.042253161 0.037212095 0.033334647 0.030366728 0.028950955 0.028380361 0.027881496 0.027739997 0.028068598 0.028471852 0.028143438 0.02724701 0.026348876 0.025760809 0.025096678 0.023668168 0.022244179 0.021612683 0.021323584 0.021136189 0.020529155 0.01938592 0.018169069 0.017054047 0.015541603 0.013788347 0.012403297 0.011151852 0.009064338 0.007310005 0.006272011 0.005554309 0.005057867 0.004755139 0.00413617 0.003775699 0.00409886 0.004800156 0.005534486 0.006325115 0.006446397 0.005289631 0.003199324 0.00161523 0.001669241 0.002615484 0.003571373 0.004226597 0.004966226 0.006221787 0.007326286 0.007685683 0.007660886 0.007142745 0.006667302 0.006521212 0.006618183 0.006908795 0.006528926 0.005557848 0.004844531 0.004269554 0.003766296 0.003529076 0.003948946 0.004928847 0.005609331 0.005778724 0.005629847 0.005894811 0.006164922 0.006042194 0.005183688 0.004060869 0.003746778 0.003630871 0.003386849 0.003249518 0.003286041 0.003137934 0.002861193 0.002793823 0.003072577 0.00367309 0.004329904 0.005230255 0.006991551 0.00925431 0.011231988 0.012726037 0.013867411 0.015463719 0.017105528 0.017551613 0.016669667 0.014535941 0.011884387 0.010233403 0.009420446 0.008528802 0.00838784 0.009312056 0.010369655 0.010878995 0.011375901 0.012920751 0.01501142 0.016819474 0.018328255 0.01924312 0.019199086 0.018032385 0.01566659 0.012402232 0.009328068 0.007313065 0.006204908 0.005106213 0.004369394 0.004305669 0.004570746 0.005118715 0.005659884 0.005737041 0.005486024 0.00527178 0.005364108 0.005610052 0.005678324 0.006485288 0.007689415 0.00843322 0.008569303 0.008048479 0.007599505 0.007801736 0.008465967 0.009400536 0.009819093 0.009580037 0.00977263 0.010833467 0.011694471 0.012292295 0.012427759 0.012482939 0.012652022 0.01216995 0.010912058 0.008912264 0.007172074 0.006575807 0.00733249 0.009265099 0.011448122 0.01306014 0.014287689 0.015504294 0.016900203 0.018437631 0.019879722 0.020820609 0.020719407 0.02010355 0.019823826 0.019658528 0.019962032 0.02055329 0.021386909 0.022297937 0.023361562 0.02408814 0.02437938 0.025245963 0.025915767 0.02509542 0.023685028 0.022573475 0.02154605 0.020536231 0.019539159 0.017995795 0.016072794 0.015056854 0.015531961 0.016248231 0.016061661 0.01551461 0.016028903 0.017787571 0.019578693 0.021412924 0.023073673 0.024122476 0.024960595 0.026325683 0.028622212 0.0316084 0.035314938 0.039212994 0.042192868 0.043482751 0.043103195 0.041589254 0.040104325 0.03886744 0.037844683 0.037229977 0.036272559 0.034632757 0.033017414 0.031744156 0.030246369 0.028214358 0.02603631 0.024580005 0.024171395 0.024244196 0.024123024 0.023795019 0.024070889 0.024674362 0.025140668 0.0256929 0.026111055 0.025798238 0.02482474 0.024492283 0.025098902 0.025449253 0.025789424 0.026437489 0.027039067 0.026825331 0.025887442 0.024838288 0.024116422 0.023956693 0.024192076 0.023826267 0.023100746 0.022635124 0.022345118 0.022227517 0.022137507 0.022059952 0.022225946 0.022731976 0.023358846 0.023979644 0.024385341 0.024498006 0.02478669 0.025543891 0.026938267 0.028295188 0.029334939 0.029886067 0.02968927 0.029038044 0.028888048 0.029963638 0.03234418 0.035888347 0.039932006 0.042899697 0.043642366 0.043222094 0.043610296 0.04468711 0.04626362 0.048306563 0.049804985 0.049483537 0.048473017 0.048189093 0.048941725 0.050286091 0.051535855 0.052739098 0.053715266 0.054662716 0.055799048 0.057357823 0.059585716 0.061616196 0.061985648 0.0600558 0.056712179 0.053943789 0.052835713 0.053017628 0.054159238 0.055513304 0.057221674 0.058855626 0.059829911 0.060552133 0.062046809 0.065216227 0.070749755 0.079580776 0.092257863 0.106774435 0.119292988 0.126904528 0.1285411 0.124919004 0.118518041 0.111110176 0.103296548 0.094522729 0.085767773 0.07858931 0.073111934 0.069390384 0.067110915 0.065095552 0.062743491 0.060152034 0.057764826 0.056223296 0.054877339 0.053091809 0.051444601 0.050273064 0.049401233 0.048580357 0.047873469 0.047351931 0.046697037 0.045254297 0.043646578 0.043098024 0.043073001 0.042726751 0.041682084 0.040696485 0.04068282 0.040855922 0.040999488 0.041413731 0.041610555 0.041375449 0.041279747 0.04131972 0.04099414 0.040260308 0.039255529 0.038370125 0.038372784 0.038854196 0.03868681 0.038138221 0.03765316 0.037241238 0.036934787 0.03682406 0.036352871 0.035571347 0.034949887 0.034073078 0.032268333 0.029536672 0.026781286 0.024575353 0.022879091 0.021625598 0.020292258 0.019043364 0.018281093 0.017915976 0.017903693 0.018264538 0.018137834 0.016980025 0.015360657 0.014362517 0.013938316 0.013771035 0.014313669 0.014361797 0.013188775 0.012002824 0.011815849 0.01225314 0.012338215 0.012354838 0.013058512 0.013804948 0.013843061 0.013880394 0.014525256 0.015468903 0.016222889 0.016824924 0.017658524 0.018566773 0.019561818 0.02068387 0.021702878 0.021873383 0.021030466 0.020687449 0.020847254 0.021416235 0.021862312 0.022121844 0.022586418 0.023450607 0.024538431 0.025317027 0.025351641 0.02535883 0.025927682 0.026226695 0.026437794 0.026440902 0.02569485 0.024503044 0.023362475 0.022608934 0.022975772 0.024129989 0.02484989 0.025459995 0.026088896 0.026367898 0.026370726 0.026410144 0.026221485 0.025936629 0.025907744 0.025430419 0.023885929 0.022226894 0.021202185 0.020690453 0.020039529 0.019349913 0.018190122 0.016304343 0.014818068 0.014309374 0.014540088 0.014679867 0.014513557 0.014666573 0.014853559 0.014659604 0.014268961 0.01364184 0.013204512 0.012981032 0.012745276 0.013176871 0.01403825 0.014274702 0.013151901 0.011801963 0.011214412 0.010934984 0.010322015 0.010291422 0.011661823 0.014152946 0.016657719 0.018057951 0.018918968 0.019118748 0.018454162 0.017927059 0.017708609 0.017225979 0.017007077 0.016690061 0.016257531 0.016009715 0.015823256 0.016065357 0.016854323 0.018049243 0.018916885 0.019300051 0.019964818 0.021275453 0.022794658 0.024270787 0.02587725 0.027116582 0.027489641 0.027969981 0.028938559 0.029756293 0.030114735 0.029857907 0.02954639 0.030023668 0.030793644 0.030963725 0.031314301 0.031694558 0.031357614 0.030258771 0.0294655 0.02943472 0.029143085 0.028754818 0.02889362 0.028957707 0.028808712 0.028306721 0.027968792 0.028414412 0.029687627 0.030435678 0.030084146 0.028587775 0.027660661 0.027346819 0.026505462 0.025362581 0.024460861 0.023533069 0.02302156 0.022651705 0.022029536 0.021097631 0.019919527 0.018996277 0.018923534 0.019168626 0.018814687 0.018542483 0.018771758 0.019406345 0.020316692 0.020865813 0.021051925 0.021130769 0.020863074 0.020257475 0.020202516 0.020892851 0.021272357 0.020855734 0.019902841 0.019273804 0.019303873 0.01966995 0.020405376 0.0218188 0.023645422 0.025134967 0.025695058 0.025133676 0.023811569 0.022467368 0.021697006 0.021859681 0.022052512 0.021219509 0.019968662 0.018674023 0.017684632 0.017457121 0.017685596 0.017732105 0.017946367 0.018192514 0.017830961 0.016885913 0.01605234 0.015203331 0.014604696 0.01479623 0.015140308 0.015171768 0.014612663 0.014003291 0.0138756 0.013893663 0.013589551 0.01268744 0.011750465 0.011388174 0.011389806 0.011812302 0.012299402 0.012259657 0.012319627 0.013102731 0.014128554 0.014918363 0.01485558 0.014020494 0.012895699 0.011655652 0.011125226 0.011411816 0.011865421 0.012151593 0.012032722 0.011674175 0.010637638 0.009170864 0.00755597 0.006240408 0.005501978 0.005223165 0.005382264 0.006324134 0.007428423 0.008150973 0.008509203 0.008901588 0.009684586 0.010581663 0.011511061 0.012040259 0.012323126 0.012482649 0.012065082 0.011206141 0.010705094 0.011178034 0.01235069 0.013594661 0.014490458 0.015293947 0.016303645 0.017794311 0.020220074 0.023736556 0.027099762 0.029651181 0.031158003 0.032115453 0.033338438 0.034185913 0.034531329 0.034887351 0.035175399 0.035419387 0.036058519 0.037090709 0.038264243 0.039438522 0.040407192 0.040691886 0.040230722 0.039575626 0.039302836 0.039780492 0.040316878 0.040782296 0.041496614 0.04231239 0.042626469 0.042193752 0.041501647 0.040767066 0.040264332 0.040482466 0.040829443 0.041273318 0.041297566 0.039748241 0.037574677 0.035599974 0.034257114 0.033374517 0.032170578 0.030847082 0.030103258 0.030218275 0.030393823 0.02995723 0.028347736 0.025913084 0.023685796 0.022780991 0.022771824 0.022611526 0.022089846 0.021716901 0.022346126 0.02364321 0.024463555 0.024902657 0.024641269 0.023519154 0.022221743 0.02181402 0.022189595 0.02237957 0.022154828 0.021623566 0.020629304 0.019252992 0.018601652 0.018376876 0.017676853 0.017170738 0.017223114 0.017112897 0.016976937 0.017024439 0.017405054 0.017941274 0.01812992 0.017783103 0.017306495 0.016619446 0.015821884 0.015639605 0.016271303 0.016857679 0.016985112 0.017157353 0.017820851 0.018240237 0.017609726 0.016514644 0.015891057 0.015470967 0.014951163 0.014936642 0.015725723 0.016496468 0.016690877 0.016644303 0.017128938 0.017602558 0.017589651 0.017466884 0.016680126 0.015111793 0.013618143 0.012796763 0.012425907 0.012299992 0.012405233 0.012455051 0.012109513 0.011340773 0.010208544 0.009706354 0.010349258 0.011798212 0.013049008 0.013244168 0.012380969 0.01128781 0.011032928 0.011699232 0.012401541 0.012392403 0.012062955 0.012011614 0.012444588 0.013531972 0.014480272 0.013990274 0.01281041 0.012447096 0.012908943 0.013746481 0.013862488 0.013124598 0.012404384 0.01218013 0.011804349 0.011250095 0.010922352 0.010850312 0.010732206 0.010648809 0.010568395 0.010203756 0.009670276 0.008999733 0.008846256 0.009371332 0.009923097 0.009735911 0.0093319 0.009123701 0.008808795 0.008315697 0.008580864 0.00903354 0.008487123 0.008007777 0.007924242 0.007729632 0.006951255 0.006185397 0.005906342 0.006281117 0.006938029 0.007408278 0.007721577 0.007916035 0.00734872 0.007505324 0.00866024 0.009054758 0.009170077 0.008993927 0.008075318 0.007013083 0.006418618 0.00630372 0.005304498 0.004036286 0.003692178 0.00387704 0.004553332 0.005437373 0.006260312 0.007156983 0.00770576 0.007679726 0.007551544 0.007966184 0.008496396 0.008733493 0.008324204 0.007598505 0.007275724 0.00730555 0.006858773 0.006468552 0.007021046 0.008084227 0.009319215 0.010375226 0.010233835 0.00916035 0.008105725 0.007632163 0.008129503 0.008866714 0.008774071 0.008197403 0.008069703 0.008344259 0.008496456 0.008543165 0.00868436 0.008332051 0.008397122 0.009604525 0.010799041 0.011281168 0.011696207 0.011910177 0.011381295 0.010920796 0.010810064 0.011114268 0.01152412 0.011582205 0.011089867 0.0102947 0.009312511 0.00817624 0.007041472 0.006291492 0.00636551 0.006820573 0.006572598 0.005953111 0.005936272 0.006492772 0.006629801 0.006343987 0.006689927 0.007938935 0.009225552 0.009296678 0.007942797 0.007142084 0.007278326 0.007622187 0.008390795 0.009273202 0.009469472 0.008961698 0.008066626 0.007780158 0.008935915 0.010083751 0.010237803 0.009558994 0.00900614 0.009153475 0.009364671 0.008992417 0.008393382 0.007759261 0.006882778 0.006029248 0.005232714 0.005048043 0.005306655 0.005435943 0.005530804 0.005723752 0.006395743 0.007271978 0.008135112 0.008718356 0.009028418 0.009301973 0.009877423 0.010421931 0.010647776 0.010556193 0.010259199 0.010249783 0.010178799 0.009826099 </Points>
</Spectrum>
</Case>
<Case ID="rat3_day1_noninfarcted.txt">
<Tissue Type="non-infarcted parenchyma"/>
<Spectrum Name="DS1">
<Parameters FirstPPM="0.0" LastPPM="4.5" PointsNumber="1383"/>
<Points>-0.007146055 -0.007254211 -0.006733229 -0.006722303 -0.008132511 -0.010360212 -0.012403117 -0.013115111 -0.011946274 -0.010484936 -0.009295748 -0.008400952 -0.007856487 -0.007382451 -0.0072444 -0.007642407 -0.00813083 -0.007663028 -0.006305387 -0.003964105 -0.001261832 0.001561145 0.003962083 0.004521008 0.003898254 0.002865521 0.001764531 6.40607E-4 -0.001829893 -0.00502228 -0.007268308 -0.00795631 -0.007419986 -0.006708816 -0.005429763 -0.003827438 -0.003330878 -0.003402141 -0.002653359 -0.001592543 -6.73116E-4 -6.02801E-5 -8.36612E-4 -0.002165886 -0.002908872 -0.003522256 -0.003668146 -0.002563809 -3.6414E-4 8.58671E-4 4.7058E-4 2.85752E-4 5.87466E-4 3.01838E-4 -5.94095E-4 -0.001281905 -0.001203011 -4.4951E-4 -7.22027E-5 -2.77493E-4 -5.51837E-4 -6.10509E-4 -8.41556E-4 -7.44524E-4 -1.10216E-4 0.001109483 0.002785145 0.00341668 0.002087323 -7.4614E-5 -0.001367857 -0.001560056 -0.001047272 -8.25099E-4 -0.001054843 -4.03853E-4 8.90922E-4 0.001593091 0.002158632 0.002619588 0.003338425 0.004612596 0.005506169 0.005421883 0.004416721 0.003327365 0.002888515 0.002914551 0.002518108 0.00135238 -0.001005962 -0.003068884 -0.003125597 -0.002064204 -2.73786E-4 0.002061115 0.004541886 0.006518812 0.007523938 0.0070783 0.005706265 0.004593846 0.003313104 0.001795264 0.001210756 0.00188635 0.002898153 0.00373913 0.0040316 0.004124766 0.004207337 0.004140259 0.004005237 0.003074471 0.002352215 0.002687077 0.003100218 0.003690083 0.004692448 0.005826324 0.005890822 0.00509155 0.003511852 0.002000275 0.001801753 0.002993966 0.004502599 0.005896386 0.007861963 0.010218265 0.012173126 0.013516234 0.014113313 0.014054951 0.014240827 0.014471243 0.014536945 0.015136108 0.016354093 0.017057804 0.016244487 0.01423583 0.011973356 0.010721171 0.00983972 0.009571611 0.010769204 0.012982685 0.014682006 0.015321171 0.015607537 0.015564256 0.01577312 0.016877814 0.01787959 0.019142402 0.021212309 0.024290858 0.028585483 0.032971235 0.036584659 0.039439558 0.04154387 0.042990437 0.044687871 0.046844491 0.048679874 0.050038848 0.050931535 0.052370176 0.056225446 0.060824177 0.063738507 0.06543143 0.067487581 0.069944957 0.070850433 0.070640971 0.069895186 0.067751015 0.063863351 0.059650727 0.056325836 0.053695906 0.051767531 0.049573951 0.046552256 0.043226731 0.040965886 0.039863019 0.03863149 0.037593182 0.03723158 0.037014775 0.036821883 0.036864809 0.036372982 0.035400155 0.034780471 0.034677964 0.034200844 0.033153134 0.032663323 0.032239006 0.031737265 0.031612416 0.031911148 0.032544027 0.033437997 0.034655842 0.035876986 0.036618048 0.037740576 0.040175131 0.043085539 0.046014567 0.049345865 0.052449974 0.054855604 0.056994141 0.058502419 0.059846986 0.061929407 0.064640468 0.066981395 0.06797614 0.067595918 0.066489729 0.06538662 0.064167695 0.062063521 0.058537682 0.054138734 0.050270465 0.047868931 0.046170339 0.04481222 0.043471975 0.041774107 0.038885124 0.035799815 0.034102459 0.032910826 0.031414345 0.030068013 0.028775532 0.027070775 0.026002865 0.025192868 0.024021556 0.023103317 0.023431404 0.025227421 0.02735325 0.028540334 0.028272729 0.027850467 0.027353448 0.02581586 0.023830197 0.022517263 0.022274225 0.022817274 0.023747831 0.024803404 0.025836658 0.0262979 0.025548611 0.024514644 0.023726125 0.023289712 0.023339761 0.023277416 0.022836535 0.023214991 0.024035237 0.024076283 0.023575072 0.022969792 0.022048892 0.021263488 0.020432 0.019303251 0.018438677 0.018030511 0.018086149 0.017908118 0.017945375 0.019508772 0.022710217 0.025940241 0.027742288 0.028403999 0.028663866 0.028659405 0.028140671 0.026639281 0.025024482 0.024470654 0.024630677 0.024368885 0.02294984 0.021172012 0.020151128 0.019615032 0.019578876 0.019899251 0.019928962 0.019997844 0.020068849 0.020234615 0.020204447 0.01981144 0.019465062 0.01929385 0.019357565 0.019961369 0.020978588 0.021183475 0.021907006 0.023309567 0.024411473 0.026050348 0.028482061 0.031561685 0.034275417 0.036675146 0.038600966 0.04049945 0.042266422 0.04307452 0.04275688 0.042018835 0.040901796 0.040005001 0.039362354 0.037690327 0.034399572 0.030155305 0.026320331 0.024046058 0.022492373 0.020975471 0.019308238 0.017289411 0.015014824 0.012536231 0.009630662 0.00725501 0.006487396 0.005984361 0.004895034 0.002984935 0.001315177 0.001062585 0.001800883 0.002908168 0.004536937 0.006958285 0.009193675 0.01051964 0.010743848 0.010721961 0.011602148 0.013012198 0.013966025 0.01489178 0.015828524 0.015677517 0.015168718 0.015594072 0.016972643 0.019484319 0.023025284 0.026670431 0.030215252 0.033575682 0.037130717 0.040725736 0.042999623 0.044866455 0.047687188 0.05094747 0.053898137 0.055721346 0.056816277 0.057260447 0.057192438 0.057286739 0.057199116 0.057495618 0.058654278 0.059709051 0.059090165 0.057336432 0.054559948 0.050813799 0.046437421 0.04167623 0.037870749 0.035414963 0.032446299 0.027677433 0.022023335 0.016897139 0.013841753 0.012787299 0.012015382 0.010872498 0.009970778 0.010141996 0.009280975 0.007202836 0.005906762 0.004880668 0.003589089 0.002669941 0.002660161 0.003220341 0.003574543 0.00404143 0.004212998 0.003806145 0.003829679 0.004212264 0.004513552 0.004245772 0.003415966 0.002988792 0.003034552 0.002603884 0.002038434 0.002215967 0.002528296 0.00288178 0.003562595 0.004933467 0.006941397 0.009654148 0.012553202 0.015361059 0.018760445 0.0230037 0.028714296 0.035597688 0.042696288 0.050461043 0.059777948 0.069385441 0.077899087 0.084134609 0.087199813 0.086670772 0.082780117 0.07648728 0.068661063 0.060506058 0.053089419 0.045889368 0.038869412 0.03197496 0.026044551 0.022460007 0.02087832 0.019972344 0.019028106 0.01935169 0.020514809 0.02077345 0.020527123 0.019970084 0.018885809 0.01780321 0.017010089 0.015053537 0.012335644 0.010631758 0.009887185 0.00910178 0.008361082 0.009007601 0.010297907 0.010694893 0.009790782 0.008100012 0.006361575 0.005221352 0.00422753 0.002708235 9.67863E-4 6.14747E-4 0.001046185 5.54747E-4 -7.20113E-4 -0.001434502 -8.87806E-4 4.93764E-4 0.001901343 0.002228524 9.62912E-4 -2.18485E-4 -6.73257E-4 -5.29579E-4 3.05328E-4 0.001320653 0.001865972 0.002126362 0.001697223 7.61156E-4 4.75798E-4 8.285E-4 6.50604E-4 -3.07707E-4 -0.001683988 -0.003608755 -0.005887296 -0.007111687 -0.006503197 -0.004520099 -0.002438515 -0.001450413 -0.001891248 -0.003257836 -0.003410599 -0.002018823 6.0992E-4 0.003268652 0.004693545 0.005345801 0.005299382 0.004897863 0.005335272 0.00672158 0.007849824 0.00832446 0.008376921 0.008315788 0.008204705 0.008190962 0.008587635 0.009393597 0.010149442 0.010983305 0.012471605 0.014128439 0.014876144 0.015206133 0.016051768 0.017419955 0.019311318 0.020645689 0.020487361 0.019015509 0.017328201 0.015619038 0.014618156 0.014868023 0.015655503 0.016253448 0.017004954 0.017738282 0.018544794 0.020149891 0.021948465 0.022972088 0.022288562 0.020760489 0.019273182 0.017200056 0.015071069 0.014005225 0.013192273 0.012546493 0.012647888 0.012993099 0.012588328 0.011596868 0.010166255 0.007850236 0.005544675 0.004917444 0.005664497 0.00652081 0.006874488 0.007795873 0.009648937 0.010742971 0.009854869 0.008049076 0.007348922 0.007863012 0.008844201 0.009723756 0.010836697 0.010898935 0.009871248 0.010442999 0.013045303 0.015469866 0.016886666 0.017785759 0.018030099 0.017658215 0.017071102 0.016972632 0.017499538 0.01770559 0.016967966 0.016525565 0.016798481 0.017547006 0.018547996 0.020290249 0.022731813 0.024385282 0.025721902 0.026531339 0.025969282 0.025406711 0.02492196 0.023940803 0.022499216 0.021285781 0.021044372 0.021942532 0.023557534 0.025188019 0.02625548 0.026702384 0.026223523 0.024925128 0.022504753 0.020544358 0.020483111 0.020856256 0.020068417 0.018100346 0.016048182 0.014943708 0.015495782 0.017347521 0.019669944 0.021233443 0.021473807 0.021237949 0.021232073 0.022364395 0.024912354 0.02768441 0.029632524 0.030057762 0.029924523 0.030518914 0.031664687 0.033017418 0.034608496 0.036248061 0.038388147 0.040738101 0.041429454 0.039876347 0.03783085 0.036451918 0.035733234 0.035399731 0.034975842 0.034311159 0.033127014 0.031881145 0.031254437 0.030485646 0.029661783 0.028647681 0.027712003 0.027060004 0.026887249 0.026448705 0.025973057 0.025874692 0.026028457 0.026795988 0.027300445 0.027440096 0.027335519 0.0268587 0.026809464 0.027813748 0.029060978 0.030110394 0.030066877 0.02834245 0.026318988 0.02465684 0.023478033 0.022084819 0.020766844 0.020661915 0.021630983 0.021961033 0.021539233 0.022117171 0.023335075 0.023875719 0.024200947 0.024931089 0.025657767 0.02591798 0.025597017 0.024823307 0.024607983 0.024963586 0.02638844 0.028230092 0.0292113 0.029785222 0.031190574 0.033256468 0.034692068 0.035567418 0.036658657 0.03834 0.0405336 0.042693587 0.04476329 0.046357393 0.046521005 0.046274023 0.046340472 0.046601629 0.047665564 0.048879271 0.049878269 0.050937001 0.051877892 0.05181125 0.050998666 0.050844078 0.051905188 0.05317545 0.053001599 0.052772007 0.054590101 0.056868172 0.058320337 0.059015037 0.058984969 0.057941254 0.056142237 0.055352992 0.057083734 0.059638229 0.06053573 0.060363942 0.061116302 0.063408555 0.06706245 0.07148082 0.077177014 0.083843092 0.090548658 0.097739117 0.106102949 0.114314469 0.119827444 0.121316102 0.118987031 0.11376243 0.106293397 0.096687321 0.086064223 0.076763366 0.069995615 0.064154503 0.057362121 0.051828529 0.04882598 0.046541744 0.044540634 0.042952221 0.040647764 0.037510442 0.034306362 0.032385621 0.032861063 0.034325434 0.034676017 0.034360949 0.03443222 0.033953867 0.032628868 0.03091757 0.029699209 0.029513946 0.030038277 0.030498748 0.02964032 0.027653124 0.025944892 0.025385159 0.025817129 0.02598653 0.024944877 0.023794536 0.023495754 0.023305044 0.02303873 0.022752843 0.023119116 0.024094428 0.024585779 0.023929927 0.021975516 0.019389497 0.017616251 0.01670931 0.016084145 0.015444549 0.015361443 0.015834205 0.016082448 0.015957262 0.015976084 0.015946465 0.015553424 0.015395797 0.015813414 0.01675537 0.017781721 0.018111501 0.018680617 0.018851422 0.018399601 0.018000693 0.018112299 0.018460237 0.017986643 0.016434361 0.014786859 0.014148558 0.015239078 0.016907061 0.017897533 0.019086729 0.020850127 0.021880215 0.021540508 0.020741767 0.020544792 0.021359423 0.02259073 0.022851599 0.021684189 0.020206189 0.019026345 0.01816406 0.01780567 0.01844646 0.020588258 0.022495363 0.024170432 0.026507159 0.029321366 0.031409664 0.031326149 0.029453395 0.028117422 0.028030487 0.027752688 0.026417172 0.024183312 0.021697871 0.019833505 0.018663078 0.017916723 0.018592055 0.020861325 0.02268878 0.022981543 0.022803485 0.022277394 0.021532642 0.02037124 0.017597372 0.014486167 0.013718331 0.014402916 0.014977567 0.014893104 0.01386762 0.012446757 0.011873399 0.01154905 0.011814982 0.012781885 0.013829734 0.014827282 0.015645959 0.01574165 0.015903207 0.016598313 0.017314114 0.017631198 0.017628456 0.017585857 0.017329069 0.01622817 0.014590516 0.013629071 0.012689563 0.010677957 0.008709726 0.007900357 0.006776109 0.005441743 0.005518751 0.006540554 0.006813739 0.007208641 0.008531327 0.009431726 0.008591985 0.007308782 0.006514554 0.006054548 0.006097267 0.006494113 0.006331041 0.005856953 0.006121776 0.007271001 0.008917703 0.011654766 0.014182338 0.014441778 0.013703361 0.013772555 0.013658692 0.013506371 0.014481451 0.017024025 0.01987238 0.022075126 0.024238932 0.026211978 0.026656829 0.026677323 0.027194916 0.028501208 0.02961181 0.03057316 0.032434986 0.034026781 0.034370354 0.033186807 0.031504874 0.031268036 0.032736583 0.034160669 0.034222237 0.033416587 0.032267103 0.031931952 0.032508572 0.032731597 0.031412315 0.028489059 0.024961691 0.022778297 0.022604822 0.022778206 0.023008481 0.023387296 0.022722404 0.02104103 0.019912296 0.019781371 0.020033513 0.020135074 0.01992497 0.019275539 0.01862383 0.018220322 0.017591056 0.016229475 0.014166573 0.012379421 0.011797888 0.012457895 0.013677771 0.015199794 0.016131176 0.01619523 0.016060123 0.015842696 0.015932995 0.016065011 0.015451022 0.015788102 0.017529423 0.019214199 0.019895218 0.019417883 0.018648245 0.017547481 0.016409605 0.015843738 0.016552482 0.018114501 0.019058106 0.019088555 0.018424239 0.01840308 0.019984423 0.021628592 0.021954284 0.020935048 0.019266054 0.017533014 0.01634267 0.015143319 0.014106947 0.014592795 0.014726728 0.013723621 0.012736206 0.013233642 0.014663359 0.014887028 0.014207669 0.013746347 0.013174114 0.011944575 0.011218472 0.011578705 0.012765376 0.014377908 0.015698553 0.015752385 0.014669182 0.013061132 0.011132399 0.009816569 0.008787949 0.007688835 0.007053882 0.006991123 0.006732686 0.007198556 0.008373121 0.009248143 0.009118906 0.008317919 0.007678557 0.007294946 0.007445439 0.007714028 0.007078797 0.006365346 0.005901642 0.005383252 0.005336409 0.005687577 0.00512683 0.002848786 0.001251791 0.002101805 0.004587488 0.006942202 0.008562129 0.00930818 0.008249752 0.00697017 0.006712361 0.00643935 0.005793125 0.005348835 0.005464076 0.005524421 0.005076303 0.004962047 0.005212162 0.006657064 0.009182636 0.011370811 0.013459477 0.015967783 0.018339035 0.020874221 0.023539675 0.025241196 0.026359722 0.028388768 0.030847129 0.03366578 0.036455445 0.037755125 0.037913911 0.037880836 0.038338568 0.039492431 0.040897794 0.041790225 0.042093735 0.042837965 0.043929827 0.044684645 0.045010343 0.044262876 0.042748361 0.041126431 0.040415224 0.040178132 0.0398015 0.039149224 0.03784884 0.036546368 0.036258694 0.036783376 0.036580411 0.034959124 0.03359649 0.033376992 0.033790893 0.033586861 0.033076219 0.032454934 0.032007297 0.031097515 0.028366184 0.024222051 0.02064115 0.018836868 0.018145367 0.017528279 0.016036311 0.014511045 0.013554973 0.013235212 0.013819474 0.014196598 0.014259893 0.014142209 0.013473138 0.012464638 0.01153078 0.011130055 0.011077946 0.011289976 0.011262799 0.010603214 0.010693122 0.012451865 0.014409465 0.014312163 0.012885288 0.011532333 0.010355043 0.009551326 0.008734156 0.008183376 0.008440321 0.009470226 0.010146448 0.00879496 0.006969199 0.00679288 0.007800468 0.008678092 0.008849597 0.008144984 0.007241142 0.006805696 0.00656717 0.005805042 0.004938355 0.005216276 0.006514821 0.008097095 0.009455022 0.01011893 0.010530884 0.011350625 0.012473656 0.01237297 0.010345803 0.00729016 0.004508229 0.003521371 0.003521175 0.004076208 0.004577343 0.004283147 0.003673 0.003417552 0.003892768 0.005130505 0.006451465 0.006466498 0.006267091 0.007527263 0.010072885 0.012905767 0.013981705 0.012726583 0.010871655 0.009262602 0.007913421 0.007753152 0.0082949 0.008086368 0.007410711 0.006799036 0.006353485 0.005302053 0.002979513 0.001261944 0.001697517 0.003221398 0.00442204 0.005662066 0.006870152 0.00722876 0.006565261 0.005276115 0.003517843 0.002187842 0.002228693 0.002828167 0.001918978 1.35078E-4 -1.73039E-4 8.20219E-4 0.002280138 0.002636946 9.4561E-4 -5.92362E-4 -9.3597E-4 -0.001540975 -0.003091953 -0.003786651 -0.002340776 -8.04309E-5 0.001972485 0.003485157 0.004825948 0.005669149 0.005847042 0.004917464 0.002752159 7.37477E-4 4.3163E-4 0.001768508 0.00290069 0.002352654 4.60219E-4 -6.63941E-4 -8.08164E-4 -3.17332E-4 0.001534394 0.003493881 0.004210088 0.004607713 0.00597435 0.007046732 0.006483916 0.005011443 0.003468421 0.002337778 0.001511627 0.001261742 0.001809993 0.002528002 0.002397737 0.0016689 0.001089055 9.65384E-4 0.001250104 0.001879079 0.002440653 0.003106447 0.004228016 0.005774355 0.006324999 0.005598813 0.004645845 0.003514882 0.002356552 0.002114429 0.002881381 0.003743854 0.004875601 0.00595139 0.005438101 0.003680803 0.002702554 0.003457296 0.004849777 0.005336543 0.004873001 0.004202417 0.003556657 0.003813885 0.005139801 0.006428972 0.005881491 0.004683473 0.004589607 0.005037682 0.005586803 0.006085317 0.006001688 0.006350925 0.007131557 0.007376495 0.007214784 0.007668538 0.008830625 0.009780921 0.010342919 0.010403271 0.009739266 0.008459659 0.00650354 0.00445797 0.003004765 0.002443519 0.002729569 0.003547597 0.004793811 0.005601165 0.005500005 0.004967366 0.004549216 0.004297451 0.004208829 0.004093323 0.003548449 0.002937217 0.002585886 0.002465714 0.001575633 -5.31625E-4 -0.002177704 -0.001827032 1.69629E-4 0.001820225 0.001315803 -2.03969E-4 -2.01108E-4 0.001417655 0.002954144 0.004397453 0.006001788 0.00675945 0.006377646 0.005629474 0.00569764 0.006331955 0.007670739 0.009339805 0.009962985 0.009059455 0.00793122 0.007504916 0.006737382 0.005152881 0.003499526 0.002430652 0.002651414 0.00349822 0.00437009 0.00517015 0.005755857 0.005747689 0.005094402 0.003803213 0.002512395 0.001383087 7.12188E-4 7.59012E-4 9.89582E-4 0.00152648 0.002773768 </Points>
</Spectrum>
</Case>
<Case ID="rat4_day1_noninfarcted.txt">
<Tissue Type="non-infarcted parenchyma"/>
<Spectrum Name="DS1">
<Parameters FirstPPM="0.0" LastPPM="4.5" PointsNumber="1383"/>
<Points>-8.61545E-4 -0.00131604 -0.001040039 -8.45677E-4 -0.001233612 -0.001815014 -0.001800347 -9.03955E-4 -4.79132E-6 -1.62697E-4 -9.22901E-4 -0.001076362 -9.13461E-4 -0.001036291 -9.28024E-4 -6.09471E-4 -7.31908E-4 -0.001456165 -0.002319347 -0.002784605 -0.002262751 -0.001334591 -0.001002611 -0.001055617 -8.40074E-4 -7.98536E-4 -0.001097722 -0.001835803 -0.002619918 -0.002793477 -0.002685678 -0.002653912 -0.002257079 -0.001594807 -0.00139882 -0.001584974 -0.001479553 -0.001335975 -0.001588891 -0.001819627 -0.001958633 -0.001687032 -0.00158713 -0.002028547 -0.002500676 -0.002769541 -0.002675467 -0.00250855 -0.002456246 -0.002364411 -0.002073916 -0.001802909 -0.002365896 -0.003902292 -0.005624304 -0.006006177 -0.005099237 -0.003930864 -0.003717631 -0.004454357 -0.004726257 -0.004010186 -0.002777009 -0.002067321 -0.002746364 -0.003920844 -0.004685818 -0.004694196 -0.003938785 -0.002699355 -0.001624549 -8.84887E-4 -4.00997E-4 -2.57253E-4 -3.11721E-4 -2.94957E-4 -7.29774E-4 -0.002018706 -0.002571535 -0.001573957 -3.24771E-4 8.21185E-4 0.001948479 0.002737323 0.003059042 0.002791457 0.002517321 0.002904549 0.003076897 0.00268165 0.002230911 0.001840663 0.001477668 8.87352E-4 1.60415E-4 -5.5959E-4 -0.00142524 -0.00145017 -3.61509E-4 2.85119E-4 -9.03838E-6 -3.07955E-5 3.45597E-4 4.5866E-4 9.34492E-5 2.61633E-4 7.38456E-4 9.48117E-4 9.5148E-4 7.83694E-4 5.32047E-4 8.73514E-4 0.001664258 0.002646906 0.00319827 0.002822081 0.002414714 0.002597861 0.00221374 8.71906E-4 -2.72519E-4 -7.83856E-4 -8.18596E-4 -5.68703E-4 -7.73666E-5 3.61682E-4 4.81611E-4 6.09948E-4 6.58147E-4 0.001362859 0.002919743 0.00415873 0.00560873 0.007443321 0.008242865 0.00829131 0.008700544 0.009729868 0.010539589 0.010243453 0.00930647 0.008669798 0.008641234 0.008418088 0.008182644 0.008083176 0.008525137 0.009368791 0.009730928 0.010002741 0.010714015 0.011993442 0.01351007 0.014750349 0.015701368 0.01648506 0.016861427 0.017173127 0.017617289 0.017587701 0.01745846 0.017464683 0.017850733 0.018697664 0.019864917 0.020812058 0.021938764 0.024053048 0.026724839 0.029381706 0.032516718 0.03603472 0.039140817 0.041744438 0.043956724 0.045884998 0.047312753 0.04849181 0.048730207 0.047291871 0.044416746 0.041678721 0.040211886 0.039580048 0.039132966 0.037995711 0.036554992 0.03579824 0.035252159 0.034379094 0.033808232 0.033708263 0.033556127 0.032837378 0.032360585 0.032605023 0.032588204 0.032136685 0.031498074 0.030323121 0.029144698 0.028728946 0.028811673 0.02895321 0.029066086 0.028865735 0.028066929 0.026653506 0.025464684 0.025639221 0.026436362 0.026944736 0.027909596 0.02992234 0.032048945 0.034207841 0.036644861 0.038974555 0.041253689 0.043871719 0.04686577 0.050013327 0.052972089 0.055311301 0.056095832 0.055322273 0.054384214 0.053904113 0.053847573 0.053772158 0.052684663 0.050594877 0.048559053 0.04682938 0.044898825 0.042930213 0.04143365 0.039759807 0.038165046 0.036878243 0.035314387 0.033353789 0.031072863 0.028679891 0.026268278 0.023866858 0.022208192 0.021668621 0.02180477 0.022500281 0.023334461 0.023333631 0.022999862 0.022636438 0.02224667 0.022093836 0.021415816 0.020254405 0.019500209 0.019154069 0.018790431 0.018586938 0.019688699 0.021255355 0.022629007 0.024659846 0.02642087 0.027454797 0.027726961 0.02750574 0.027150296 0.026351363 0.025429236 0.02527407 0.026009446 0.026872574 0.027306184 0.027564995 0.026678556 0.024901081 0.023314429 0.021982402 0.020623343 0.019313939 0.018722633 0.018977099 0.020258276 0.02203135 0.023650568 0.025562571 0.027362835 0.028694608 0.030216547 0.031585709 0.032426679 0.031989689 0.030105994 0.027382149 0.025345189 0.024803767 0.024772606 0.024169978 0.023547356 0.022874632 0.02199488 0.021610457 0.021661781 0.021820891 0.021656863 0.021000227 0.020124102 0.019123023 0.018230821 0.018230966 0.019696533 0.021880438 0.023186177 0.023733576 0.024202632 0.02518428 0.026735155 0.028917139 0.031669125 0.034346832 0.036599607 0.038205456 0.040002393 0.042469822 0.044682871 0.046036231 0.045812617 0.043787229 0.040873324 0.038176089 0.03648815 0.035969864 0.035640912 0.034421959 0.031871123 0.028296374 0.024110141 0.020192611 0.017375294 0.01553026 0.013828515 0.01169736 0.009813298 0.00906698 0.008965496 0.008797822 0.008335465 0.007705577 0.007356572 0.007956083 0.008672724 0.009006791 0.009298163 0.009913499 0.011002425 0.011292265 0.010880777 0.010501775 0.010165697 0.010507986 0.011533019 0.01298941 0.014501125 0.016057883 0.017728026 0.019116006 0.02064861 0.022556125 0.024678779 0.027819434 0.031617475 0.035138319 0.037875552 0.039939402 0.041432 0.042997223 0.045326842 0.048308256 0.051796729 0.05490328 0.056187911 0.055219941 0.052864858 0.050737431 0.049879194 0.049821463 0.050169719 0.051326638 0.052481791 0.05282279 0.05257386 0.051751624 0.049801908 0.046236646 0.041410434 0.036726454 0.032192251 0.027972426 0.024295967 0.020823741 0.017608258 0.014929363 0.013090109 0.011876613 0.011103645 0.010256696 0.00922822 0.008764215 0.008695344 0.008654203 0.008609706 0.008267111 0.007271621 0.006169019 0.005460876 0.00501321 0.004515892 0.00481211 0.005611999 0.006112312 0.006438691 0.007174407 0.008276622 0.009234929 0.009427448 0.008685189 0.008026894 0.008103501 0.008364849 0.007822534 0.006871685 0.007232125 0.009176884 0.011081274 0.012673239 0.014303066 0.016395946 0.019490324 0.023476672 0.028643462 0.035314168 0.043163006 0.051709739 0.060916224 0.070050851 0.077887694 0.082754125 0.083963512 0.081661441 0.076732745 0.070521516 0.063548813 0.056220344 0.04995268 0.045738193 0.042790539 0.040490531 0.038046394 0.035242476 0.033474755 0.032764307 0.032173153 0.031344152 0.03017637 0.028601857 0.026797016 0.025178014 0.023997141 0.022911911 0.021445542 0.020058041 0.01900222 0.017929726 0.016742425 0.015717735 0.01507278 0.014489114 0.01416494 0.013961732 0.013329999 0.012541189 0.011687728 0.010805484 0.010308443 0.009516749 0.008104319 0.006802483 0.005624254 0.004883169 0.004808659 0.004922185 0.004580263 0.003902631 0.004217167 0.005622186 0.006856608 0.006838772 0.006002845 0.004780789 0.003840486 0.003417792 0.00355812 0.004210968 0.005071938 0.005816305 0.006177662 0.006349117 0.006777568 0.007526445 0.008447898 0.008882541 0.008083917 0.006899507 0.006300655 0.006139953 0.005959887 0.005417292 0.004242046 0.00317844 0.003485162 0.005039125 0.006279826 0.006356945 0.005788355 0.00534318 0.00512699 0.005329063 0.005815505 0.005415676 0.004725804 0.004193298 0.003025538 0.001888923 0.001777448 0.001792128 0.001648044 0.002411246 0.003799933 0.004632527 0.005587352 0.007179414 0.00928265 0.01131927 0.013210284 0.015282319 0.017429965 0.019657283 0.021596675 0.02225246 0.021344384 0.019141116 0.016746817 0.015151688 0.01437304 0.014547566 0.016239818 0.01868597 0.020861518 0.022724861 0.024119129 0.025144618 0.02585865 0.025895123 0.025170253 0.024470812 0.023580187 0.022070692 0.019753472 0.017321832 0.014894004 0.011932807 0.009056477 0.007499499 0.007058878 0.006787156 0.006015083 0.005631985 0.006246131 0.006597558 0.00634114 0.005928168 0.005924324 0.006188178 0.006373456 0.006471027 0.007203988 0.008502474 0.009084122 0.00893405 0.009007275 0.009768368 0.010595169 0.011179051 0.011982127 0.013609037 0.015683247 0.017075275 0.0178806 0.018533263 0.018566844 0.017930078 0.017029695 0.016467281 0.016351488 0.016794535 0.01772953 0.018425383 0.018744119 0.018779197 0.018878344 0.019701895 0.021264731 0.022041373 0.021426121 0.02095072 0.020921697 0.020786211 0.020990339 0.021804955 0.023339966 0.024697535 0.025707056 0.027072723 0.028620294 0.030015027 0.030216459 0.028621946 0.026670916 0.025676055 0.025701647 0.02597006 0.02573541 0.02449947 0.023112356 0.02296468 0.023549348 0.023858786 0.024167855 0.024359864 0.023521984 0.022600688 0.022489396 0.022950878 0.02417744 0.025797822 0.02778824 0.030422134 0.033162821 0.035373034 0.036860302 0.038280962 0.04044578 0.042640541 0.044278422 0.045823478 0.047474459 0.047541101 0.045828377 0.043877807 0.042385523 0.041237187 0.040842386 0.041217222 0.04144662 0.041092563 0.039922991 0.037916413 0.03598044 0.034566234 0.03335461 0.032060958 0.030011032 0.027968144 0.026791167 0.026512608 0.026226699 0.025728632 0.025257084 0.024773955 0.024668104 0.024978293 0.02516613 0.025317126 0.025956529 0.026651263 0.027022028 0.027230078 0.027177467 0.026824282 0.02672214 0.026612824 0.026175387 0.026225815 0.026901728 0.027532129 0.027460298 0.026573355 0.025482642 0.024968082 0.025031172 0.025214538 0.025337029 0.025369486 0.025217024 0.025124073 0.025389721 0.025719713 0.025743616 0.025629431 0.025582701 0.025661883 0.026216002 0.027450956 0.028779187 0.029178691 0.029158382 0.029724287 0.031776638 0.034949234 0.03818119 0.040873236 0.042770601 0.044005785 0.044401788 0.044433223 0.044907355 0.046152092 0.047722844 0.048544608 0.048427756 0.048321543 0.048421321 0.048921755 0.04983254 0.050625903 0.050847223 0.050519428 0.050813341 0.051892668 0.052433323 0.052040974 0.051388474 0.051220594 0.051491613 0.053162235 0.056356155 0.059966875 0.062833635 0.064968117 0.066439579 0.067529162 0.069597263 0.073447096 0.078619404 0.084431122 0.091523907 0.100178419 0.108862566 0.11544594 0.118090658 0.116485742 0.111608877 0.103938176 0.094296475 0.084915279 0.076703192 0.069712526 0.064054942 0.05876187 0.05324428 0.048586865 0.045789175 0.044279339 0.043038107 0.041438321 0.039718161 0.038351814 0.036934721 0.035578686 0.034466582 0.034021685 0.033894943 0.033043627 0.0320935 0.031573695 0.03108868 0.030172862 0.028890691 0.02821363 0.028143019 0.027750328 0.027099929 0.025743183 0.02354986 0.021708696 0.020937029 0.020709691 0.02164872 0.023567792 0.02505271 0.025979352 0.026587659 0.02691921 0.026743588 0.02596601 0.024693083 0.023593592 0.022889398 0.022515808 0.022256158 0.022073566 0.02287825 0.02479012 0.026691559 0.027876584 0.028575362 0.028914689 0.028934957 0.02821664 0.02650476 0.024289075 0.022483444 0.021690291 0.021419756 0.020918563 0.020529343 0.020563782 0.020376283 0.01956895 0.018048363 0.016488261 0.015647842 0.015751353 0.016670162 0.017685795 0.018484746 0.019046222 0.01952273 0.019962619 0.020197138 0.019879831 0.019499057 0.020175959 0.02163895 0.022820763 0.02342453 0.024034647 0.024838065 0.025633741 0.026020472 0.025734735 0.025301583 0.025577641 0.026443779 0.027327829 0.028180681 0.028503246 0.028671911 0.029166803 0.029953401 0.030941444 0.031836311 0.031731739 0.031042781 0.030922767 0.031052919 0.031153086 0.03105708 0.030915329 0.03069628 0.030256977 0.029192365 0.027292291 0.025451222 0.024315203 0.024594015 0.025521462 0.025477884 0.024775241 0.024524442 0.024972169 0.025792465 0.026947813 0.028278491 0.029687082 0.031367317 0.032303856 0.031786818 0.030618256 0.029950451 0.029862194 0.029929072 0.030322062 0.030818049 0.030851999 0.030486058 0.029895522 0.029351115 0.02884441 0.02849032 0.027829822 0.027325747 0.027602926 0.028242951 0.028497333 0.028524792 0.029165923 0.029967152 0.030791352 0.031337955 0.031219933 0.030972736 0.031082756 0.032210375 0.034256019 0.035664787 0.036127353 0.035608815 0.033974034 0.032904856 0.032981956 0.033157663 0.03249076 0.031003087 0.029943934 0.030137823 0.030743907 0.031200843 0.031712673 0.031756367 0.031597459 0.031562859 0.031452064 0.031874797 0.033052145 0.034423755 0.035139186 0.035713892 0.036462443 0.037136912 0.037574312 0.037509479 0.037742991 0.03897542 0.041013258 0.042949325 0.044580036 0.045788808 0.045765607 0.044723847 0.043610522 0.042921384 0.042319999 0.0411733 0.040081677 0.039803328 0.040169006 0.041016211 0.041545849 0.041059423 0.039638098 0.038220943 0.037378363 0.036257037 0.034623631 0.033199306 0.032161571 0.032198165 0.032920549 0.033138658 0.032626104 0.031691486 0.03056706 0.029641023 0.028589146 0.027726533 0.027049057 0.026127869 0.02483752 0.02265573 0.020137346 0.018422843 0.017764045 0.0180063 0.01879133 0.019263073 0.019253128 0.019609015 0.020055765 0.019795309 0.018918974 0.018207388 0.018090061 0.018382139 0.018828144 0.019188954 0.019527198 0.020016368 0.021152248 0.02204983 0.021268418 0.019850342 0.019335885 0.019828873 0.020344985 0.020686831 0.021213244 0.02230456 0.023574024 0.024296217 0.023970033 0.022565716 0.021288315 0.020317609 0.019282256 0.018550222 0.018142099 0.0174405 0.016252769 0.015002707 0.014164975 0.013966757 0.014068701 0.014402567 0.014978733 0.015641325 0.016234514 0.01674551 0.016785036 0.01667136 0.016663433 0.016334059 0.016071601 0.014781961 0.01268141 0.011527456 0.011404605 0.011640328 0.012023976 0.012266007 0.012251671 0.01234473 0.012432948 0.012626433 0.01338299 0.013969883 0.014159277 0.01427312 0.014114596 0.014105933 0.014538514 0.014407418 0.013751827 0.0128352 0.011835001 0.011752044 0.012148879 0.011891804 0.01147554 0.011444845 0.011559466 0.011868645 0.012320894 0.01217097 0.01138452 0.010893168 0.010615891 0.010440556 0.010304978 0.010342267 0.011054011 0.012608413 0.014358004 0.015760787 0.017220148 0.018609785 0.019443945 0.019535701 0.019941525 0.021129826 0.022123779 0.022972579 0.024587966 0.026137542 0.027114708 0.028779406 0.031212128 0.032826384 0.033889351 0.035239856 0.03590657 0.036137574 0.037401251 0.039186727 0.04018765 0.040477941 0.040946071 0.041303015 0.041634012 0.042120695 0.041401593 0.039487673 0.038467852 0.038716906 0.038403605 0.037292248 0.036301749 0.035677418 0.034737456 0.033194981 0.031714426 0.031447932 0.032220337 0.032872779 0.033055701 0.032904532 0.032385221 0.031402621 0.030615309 0.02930902 0.027555336 0.026582542 0.026631746 0.026970582 0.026934317 0.026503806 0.025722038 0.02467801 0.024168503 0.024303692 0.02425626 0.023349391 0.022104812 0.021474291 0.021291866 0.021133393 0.02027068 0.018684621 0.01734907 0.016677546 0.016267171 0.016391101 0.017324643 0.018642724 0.019046706 0.018027714 0.016272712 0.014421955 0.013130167 0.012809696 0.013006956 0.013481205 0.014156495 0.014099167 0.012498792 0.010741174 0.009968139 0.010103725 0.010369636 0.010503544 0.010611205 0.01033112 0.009904164 0.009287757 0.008549153 0.008373481 0.008580139 0.00867661 0.008903846 0.009357785 0.00942043 0.008679649 0.007468479 0.006595974 0.006171712 0.006206556 0.006748362 0.006914184 0.00621796 0.005544157 0.005531619 0.005409331 0.004772603 0.003850497 0.002769535 0.002013566 0.002281158 0.003359087 0.00417256 0.004547155 0.004750634 0.004869817 0.005310548 0.006651673 0.008071727 0.008359987 0.008144019 0.007856668 0.007868194 0.008034805 0.008182085 0.008615064 0.009488634 0.009905547 0.008686691 0.007045813 0.006716199 0.00740323 0.008054329 0.008629727 0.008898691 0.008571164 0.007861293 0.007097927 0.006585047 0.006420028 0.005928046 0.004753165 0.003409888 0.00249946 0.002067966 0.001795391 0.001218979 4.77028E-4 -3.4125E-4 -9.45711E-4 -0.001456145 -0.001148867 6.69016E-5 0.001261447 0.002037918 0.001983009 0.001675678 0.001735016 0.001798761 0.001318199 3.77048E-4 -1.12213E-4 9.81142E-4 0.003114727 0.004316581 0.003318679 8.15551E-4 -8.77293E-4 -8.7736E-4 -5.46346E-4 -4.0808E-4 -3.91495E-4 -8.28938E-4 -0.001197162 -0.001865186 -0.002613314 -0.002571356 -0.002259864 -0.00247369 -0.003003542 -0.00325789 -0.002675693 -0.001394961 -5.61202E-4 -5.38729E-4 -6.42411E-4 -4.14426E-4 2.03802E-4 4.90512E-4 8.88737E-4 0.001062663 8.07588E-4 0.001180594 0.001945254 0.002065443 0.001238323 2.44683E-4 1.72927E-4 0.001179038 0.002138305 0.002599002 0.00292075 0.003095718 0.002794143 0.002340494 0.001619159 5.01457E-4 -4.58544E-4 -4.35344E-4 0.001037152 0.003070326 0.004737474 0.0051874 0.004809845 0.004018842 0.003057997 0.002323233 0.001594875 8.38976E-4 -6.17135E-5 -0.001152499 -0.002108114 -0.002563274 -0.00221589 -0.001207896 3.22579E-4 0.001708301 0.00257453 0.002701326 0.002302004 0.00135547 6.33433E-4 9.55859E-4 0.001804946 0.001972311 0.001062501 -3.4268E-6 -3.84569E-4 -3.03897E-4 3.24438E-5 3.54264E-4 3.31201E-4 6.60162E-4 0.001752672 0.002376862 0.002381564 0.002263957 0.001951537 0.001715964 0.001610092 0.001824963 0.002346439 0.003490791 0.004960269 0.006294262 0.007350011 0.007186008 0.005944478 0.004730927 0.004023639 0.00355528 0.003574611 0.003876031 0.004186101 0.004373454 0.004815468 0.005631609 0.00614856 0.006056452 0.005386532 0.004403783 0.003391707 0.003132555 0.003706699 0.003867342 0.003202055 0.002578242 0.002147659 0.002160013 0.002374956 0.002406721 0.002493983 0.002449734 0.002298152 0.002116058 0.001620049 7.72567E-4 -9.84398E-6 -2.29266E-4 -2.21339E-4 1.79957E-5 6.53599E-4 0.001194241 0.001504633 0.001602018 0.00131656 0.001549675 0.002775126 0.004171794 0.004570745 0.003998263 0.003396446 0.002834372 </Points>
</Spectrum>
</Case>
<Case ID="rat5_healthy_noninfarcted1.txt">
<Tissue Type="non-infarcted parenchyma"/>
<Spectrum Name="DS1">
<Parameters FirstPPM="0.0" LastPPM="4.5" PointsNumber="1383"/>
<Points>-0.010142649 -0.009853886 -0.008698817 -0.007474302 -0.006122363 -0.004649062 -0.004594932 -0.006166039 -0.008107791 -0.009213239 -0.008964035 -0.007801875 -0.006419953 -0.004916285 -0.002750092 -5.65237E-4 6.41374E-4 1.13861E-4 -0.001700164 -0.002984263 -0.00313198 -0.002801322 -0.002879402 -0.003373877 -0.004452188 -0.006710128 -0.008724832 -0.00839244 -0.007160406 -0.007006278 -0.008077976 -0.007796081 -0.006435676 -0.006094862 -0.006634378 -0.006720122 -0.006099408 -0.005290686 -0.00518629 -0.005367906 -0.00542453 -0.00600825 -0.007652859 -0.008601657 -0.008639117 -0.008863604 -0.009355219 -0.009522714 -0.008739794 -0.00814563 -0.009009256 -0.009722037 -0.009419652 -0.008287069 -0.007153853 -0.006938134 -0.007487175 -0.007615544 -0.007171041 -0.006438791 -0.005771156 -0.005522251 -0.006381554 -0.007748152 -0.008726472 -0.009274173 -0.009961841 -0.010938084 -0.011006921 -0.009971501 -0.009060732 -0.008369669 -0.007044811 -0.00555537 -0.00498561 -0.00550919 -0.006191184 -0.006654516 -0.006789489 -0.006482311 -0.005406664 -0.003941339 -0.003188598 -0.00418578 -0.006276758 -0.007779903 -0.008288795 -0.008748218 -0.008094775 -0.00666771 -0.005462267 -0.004244723 -0.002925904 -0.002043965 -0.001705604 -0.002428092 -0.004720928 -0.007959468 -0.010857598 -0.012284262 -0.012510838 -0.012306354 -0.011867595 -0.011787172 -0.011387401 -0.009971574 -0.00871832 -0.007592327 -0.006076474 -0.004656691 -0.0036583 -0.002817609 -0.001885363 -0.001299253 -5.55744E-4 -2.05132E-5 -4.69334E-4 -9.94992E-4 -0.001554645 -0.002402095 -0.002720239 -0.001657779 -7.421E-5 5.98117E-4 2.89398E-4 -9.15633E-4 -0.001794564 -0.001559814 -0.001185315 -6.47925E-4 5.57063E-4 0.00215184 0.003780463 0.00482875 0.004838239 0.003908935 0.002442184 6.20905E-4 -6.38499E-4 -5.31703E-4 8.27072E-4 0.002525961 0.004091551 0.005955993 0.007824353 0.009496001 0.010827053 0.011107977 0.011080696 0.010771355 0.010589383 0.011340576 0.011876655 0.011474102 0.010996527 0.010686795 0.010914733 0.011397255 0.011434919 0.010698663 0.01058438 0.011128 0.012393036 0.014654853 0.016725105 0.017730525 0.01871157 0.020498582 0.023634527 0.029147402 0.036373779 0.043323508 0.048849042 0.051301417 0.051367522 0.050963321 0.051102954 0.051512321 0.051081225 0.049589554 0.046887668 0.042706979 0.036787891 0.030082619 0.024664241 0.021251579 0.019774605 0.01978283 0.020606468 0.022662314 0.025716167 0.027510237 0.027290589 0.026077297 0.025244502 0.024962863 0.024447108 0.024209015 0.024429398 0.02358371 0.020335474 0.016443121 0.014403114 0.014864397 0.016682164 0.018292723 0.019010171 0.019048387 0.01893497 0.018373033 0.017303475 0.016755673 0.0176258 0.019767324 0.022723099 0.026594836 0.031028953 0.035139148 0.038598168 0.041479704 0.044070129 0.047450101 0.051090704 0.054323309 0.056774816 0.05858619 0.059899211 0.061220483 0.063482449 0.065601187 0.066686347 0.065675342 0.061857978 0.057937495 0.056056588 0.054841536 0.052217272 0.048668185 0.044637048 0.040309795 0.036240989 0.032052432 0.027585095 0.023999304 0.021683857 0.020004265 0.018839675 0.019470512 0.021079114 0.022386535 0.023229744 0.023737857 0.024359344 0.025124586 0.02622361 0.027932094 0.029268034 0.030239176 0.03084555 0.030518351 0.028584317 0.025228201 0.022005951 0.020376996 0.021052773 0.023070896 0.025317148 0.027178975 0.027695756 0.026131751 0.023095865 0.019464255 0.015926796 0.012772433 0.011108284 0.01079041 0.011520631 0.012825593 0.013538436 0.012552596 0.010690609 0.009440106 0.008320123 0.007469377 0.006980084 0.006911748 0.007885626 0.010451948 0.014219983 0.018271368 0.021674605 0.02461124 0.027747792 0.030231851 0.03041897 0.028908801 0.025670325 0.02181627 0.019210069 0.018389342 0.019585767 0.021207978 0.022110643 0.022963232 0.023744561 0.02361535 0.022741638 0.021758211 0.020568418 0.019540318 0.017992152 0.015769936 0.013447006 0.011407097 0.00982062 0.008732868 0.008981423 0.01095511 0.014104242 0.017888302 0.021769489 0.024847142 0.026826871 0.028334355 0.029385377 0.030157622 0.032367584 0.037792554 0.044804284 0.050752606 0.053718698 0.052803235 0.049225884 0.045523126 0.042676806 0.039783417 0.037228963 0.035588315 0.033537193 0.029905296 0.025673251 0.021859734 0.018228425 0.01484619 0.012465806 0.010189037 0.00812518 0.006196818 0.004459195 0.002362758 -7.01889E-6 -2.43899E-4 2.75235E-4 5.02719E-6 -3.92031E-4 -3.62599E-4 3.50007E-4 0.001550245 0.002646846 0.003191623 0.003232357 0.002630812 0.001923679 0.002829178 0.006088257 0.010042946 0.012823968 0.01443944 0.014741606 0.013806069 0.012878943 0.013395295 0.016277759 0.021587188 0.028604412 0.035987603 0.041824906 0.045858133 0.047751541 0.048096822 0.04893545 0.052129687 0.05646823 0.060142577 0.062081708 0.061837566 0.059756322 0.05665572 0.053190995 0.050455351 0.050062783 0.052397705 0.055725275 0.0590045 0.062351804 0.064975155 0.064989802 0.060728722 0.053180129 0.045183534 0.037991116 0.032215609 0.028354374 0.026702853 0.026116039 0.025661737 0.024923393 0.023533484 0.022509679 0.021913614 0.020458689 0.018274611 0.016154961 0.014324301 0.01244374 0.011218726 0.010034305 0.008969263 0.008752048 0.009361158 0.010724803 0.010898181 0.008970791 0.006849987 0.00679553 0.007679258 0.007242154 0.005212905 0.002907088 0.001819718 0.002094156 0.001829715 0.00125114 0.00150094 0.002107974 0.001750147 7.07049E-4 -8.52051E-5 5.17226E-4 0.002414391 0.004666812 0.006759806 0.009015767 0.012227733 0.016547644 0.023418052 0.034184985 0.048213259 0.063686312 0.079416022 0.092343967 0.098594102 0.097536127 0.090814457 0.080316593 0.069344742 0.060191029 0.053284067 0.048014757 0.043111501 0.038813399 0.035688336 0.034041251 0.033646282 0.034216241 0.034623447 0.034515609 0.034225659 0.03305761 0.031196206 0.030376045 0.029979985 0.029254531 0.028253883 0.026975927 0.025852117 0.025047494 0.023448244 0.020243853 0.016534426 0.014622124 0.013726436 0.012606159 0.012228679 0.012221643 0.011634057 0.010331881 0.009658906 0.009549301 0.009638484 0.009015214 0.007903911 0.007217357 0.006558265 0.005545514 0.004981211 0.005393138 0.00561212 0.0052213 0.003939172 0.001804359 -2.54547E-5 -4.66228E-5 0.001827099 0.003836936 0.005111565 0.005899627 0.005714782 0.005042165 0.004403627 0.003430873 0.0021372 0.001621978 0.001406798 0.001023136 4.62798E-4 -2.33747E-4 -3.84304E-4 5.47624E-4 0.002255956 0.004450166 0.005695917 0.005024786 0.003590167 0.002410222 0.00204317 0.001763895 0.001828659 0.00256855 0.003196281 0.002646625 0.001862357 0.001235719 -3.05796E-5 -0.001649637 -0.003263724 -0.003875674 -0.0027109 -5.9678E-4 7.14291E-4 7.14524E-4 2.02867E-4 0.001035798 0.002853759 0.003937786 0.004535994 0.005160665 0.006865494 0.009540716 0.012352834 0.014669123 0.015932926 0.01585642 0.014613338 0.012723788 0.010818421 0.009758125 0.009555813 0.009349926 0.009004328 0.00868718 0.009056773 0.011596604 0.015344804 0.018632848 0.01994701 0.019536947 0.019398093 0.019628159 0.019338033 0.018128693 0.016419919 0.014530474 0.012337005 0.010171552 0.008544514 0.007385009 0.00599642 0.005027245 0.004257962 0.002737262 0.001545015 0.001420255 0.001701124 0.002199558 0.003423733 0.004168242 0.003987878 0.003310241 0.002528142 0.001749906 0.001220958 0.001890811 0.003109934 0.004435029 0.005909855 0.007491916 0.009045505 0.010718826 0.012166787 0.013505199 0.015191715 0.016616606 0.017792638 0.01842474 0.018339169 0.017692072 0.015738678 0.013004749 0.011090339 0.011148614 0.013147019 0.015563715 0.016992185 0.018134924 0.019015215 0.019221001 0.01952843 0.020102743 0.019846465 0.018620618 0.016962871 0.015524785 0.015131874 0.016296026 0.018785946 0.021560996 0.024082394 0.025519688 0.025500131 0.024692918 0.022526757 0.01913012 0.016522378 0.015545566 0.015564641 0.01497364 0.014401524 0.014461622 0.01412836 0.013477317 0.013141406 0.012574469 0.011019914 0.009246038 0.009404538 0.01085752 0.012281445 0.013805053 0.01605117 0.019444892 0.022781205 0.024962301 0.026650201 0.028131616 0.029832079 0.032373377 0.035894061 0.039583784 0.042519826 0.043793102 0.043418009 0.041826478 0.039585436 0.037021154 0.034260646 0.03221042 0.03134826 0.030787828 0.029937988 0.028278365 0.024730877 0.019882032 0.01598176 0.013827853 0.013157745 0.013684518 0.014963468 0.016511055 0.01768699 0.018936579 0.02069657 0.022440613 0.02313259 0.022608114 0.021655403 0.020999849 0.021045617 0.021223298 0.021366229 0.022101186 0.023284069 0.024494226 0.02527731 0.025000404 0.024273738 0.023303308 0.022597774 0.022258551 0.021997822 0.022237306 0.022494084 0.022457528 0.021724964 0.020374766 0.019392471 0.019129515 0.018579761 0.017151809 0.01531132 0.014662013 0.015333933 0.016491602 0.017972741 0.019638931 0.021223472 0.022328532 0.023401614 0.024832295 0.026806381 0.029409034 0.032464253 0.036393012 0.039688592 0.040755198 0.040085807 0.039471431 0.03980701 0.041212491 0.043361141 0.045767959 0.047766451 0.049093476 0.049943474 0.050190886 0.049576601 0.048486694 0.04797676 0.047820489 0.047798419 0.047908121 0.047836147 0.048136161 0.048589481 0.048424959 0.048063377 0.048116934 0.048994989 0.050870537 0.053712161 0.05699191 0.059383053 0.060392037 0.060367083 0.058634164 0.055826389 0.054687586 0.057125514 0.063209107 0.073018232 0.086052088 0.100588016 0.115367367 0.128058817 0.134358136 0.132042304 0.12268603 0.110926608 0.09928508 0.088426132 0.079421684 0.072868373 0.068527082 0.064593987 0.060402877 0.056320436 0.052703278 0.050436219 0.049095226 0.048117342 0.047383216 0.045884938 0.043328895 0.041612304 0.041804715 0.0424162 0.041728983 0.039746084 0.037497187 0.035315645 0.033166958 0.031008871 0.029773021 0.029967035 0.031524703 0.03336827 0.034212557 0.033392495 0.031877822 0.030573831 0.028117036 0.025323183 0.024022502 0.023075399 0.022088837 0.021767184 0.021159426 0.020048528 0.019093319 0.017636996 0.015183747 0.012424001 0.00993753 0.008388095 0.008441883 0.009459596 0.010017629 0.009753471 0.00882314 0.007764753 0.007735093 0.008056665 0.008007326 0.008162171 0.007786789 0.007195361 0.007569617 0.009303881 0.011674528 0.014148012 0.015770743 0.016345505 0.01666654 0.017009613 0.016603928 0.015916846 0.015832077 0.015764575 0.015992982 0.016326619 0.016162739 0.016013192 0.016572909 0.017687731 0.018954292 0.019779812 0.01994146 0.020353233 0.020876195 0.021853487 0.02392908 0.026661346 0.029287069 0.030406065 0.029341994 0.027803436 0.027261834 0.027295671 0.027018722 0.026446139 0.027133896 0.028794086 0.029713675 0.029356754 0.027939364 0.02643471 0.024353305 0.022888113 0.022977377 0.023787245 0.024103016 0.023931181 0.02376253 0.023780465 0.023647377 0.022857259 0.021993183 0.022139119 0.022789571 0.022974844 0.022358575 0.021887895 0.022016395 0.022146549 0.021384912 0.020213431 0.019936272 0.019530319 0.018027069 0.01599648 0.013842155 0.012757179 0.012781913 0.013168526 0.013870159 0.014043666 0.013210169 0.01175476 0.010233084 0.009812706 0.010228141 0.00989242 0.008775852 0.008535972 0.009768253 0.010885652 0.010769469 0.009920279 0.009363004 0.008737006 0.008512224 0.009637206 0.011066091 0.011537639 0.011462647 0.011690925 0.012597939 0.013717231 0.01512822 0.016384371 0.016999282 0.017000196 0.017150529 0.017730656 0.018623108 0.019390626 0.019852685 0.020913978 0.021838594 0.022484096 0.02348894 0.02479546 0.026330981 0.028197269 0.029633683 0.029812163 0.029344616 0.028736827 0.027795916 0.027021831 0.027319188 0.029091072 0.031804149 0.034202799 0.036088228 0.036764016 0.036422155 0.036109758 0.036185194 0.036192449 0.035494263 0.035615816 0.037131695 0.03955632 0.042710285 0.044623445 0.044672173 0.043474949 0.041093033 0.038338858 0.036375795 0.034970111 0.033211932 0.031790466 0.031018163 0.030234428 0.029708432 0.030637471 0.032291529 0.033395846 0.034588216 0.035901829 0.036434801 0.036497502 0.035731773 0.034373879 0.033629899 0.033550658 0.034208542 0.035069804 0.035077679 0.034230195 0.032371287 0.029826312 0.027863057 0.027549233 0.027567692 0.026666088 0.025150955 0.023333058 0.02213589 0.02166512 0.021766173 0.021506542 0.020322514 0.01882589 0.017596992 0.016825096 0.016008798 0.015380149 0.016024699 0.016639336 0.017228081 0.018552213 0.019397803 0.01987963 0.02039488 0.020520618 0.021069477 0.022689717 0.025133746 0.027665857 0.028747514 0.02882977 0.028856376 0.028192984 0.027427211 0.026597469 0.025270009 0.02425238 0.024084438 0.024374282 0.024375695 0.023151161 0.019991316 0.016881541 0.015785898 0.016179461 0.016380364 0.016308269 0.016616404 0.017181767 0.018366813 0.01985637 0.021152861 0.022239456 0.022762555 0.021852226 0.019724882 0.017944349 0.017146284 0.016789093 0.015951455 0.015459479 0.015537638 0.01545758 0.015314053 0.015323051 0.015737608 0.015988895 0.015013163 0.01390175 0.012640924 0.011464093 0.011043003 0.011645403 0.013102356 0.014674067 0.016106071 0.016467916 0.016523319 0.016839795 0.017041409 0.017131807 0.017163688 0.016961667 0.015524014 0.013293716 0.011265359 0.009914135 0.009129271 0.008033112 0.006449992 0.005131212 0.004946362 0.005282914 0.005576549 0.005613671 0.005274426 0.005179684 0.005283142 0.00527611 0.006058454 0.00848055 0.011642381 0.014771562 0.017889428 0.020558335 0.022159961 0.02322898 0.02465139 0.026463921 0.028273158 0.030426669 0.032855415 0.03574989 0.039382067 0.043606814 0.047344072 0.050338961 0.052487685 0.053530002 0.052926183 0.050518325 0.048152106 0.047640885 0.048079279 0.048732948 0.048767968 0.048000439 0.046822434 0.045912409 0.046135408 0.047323211 0.048743364 0.049728252 0.050281656 0.051162684 0.052713393 0.053551734 0.05308172 0.052081088 0.05105377 0.049388425 0.047424016 0.045561737 0.043677321 0.042389543 0.041658622 0.040667609 0.03958459 0.038416404 0.037118119 0.035876616 0.034566029 0.033802194 0.034259956 0.03491021 0.033833289 0.031553695 0.029757873 0.02799209 0.026033643 0.025037187 0.024866712 0.024633794 0.023652437 0.022833455 0.022692445 0.022839572 0.02316699 0.022495468 0.020730581 0.019689966 0.019884844 0.02006019 0.0194184 0.018330434 0.017798388 0.018578558 0.019816661 0.02078283 0.021480978 0.021762796 0.021543624 0.020793714 0.019542667 0.018259424 0.016780298 0.015239553 0.014226121 0.013688454 0.013578376 0.014131623 0.015848855 0.017436527 0.017788358 0.017658468 0.017280777 0.017060173 0.017072242 0.016628043 0.015839595 0.014687572 0.013414707 0.012331044 0.010615781 0.008102482 0.006172788 0.005074007 0.004778838 0.005911197 0.008137107 0.010599103 0.011261176 0.010573544 0.010204618 0.011177142 0.013025178 0.013824129 0.012776648 0.010835454 0.009039112 0.007543755 0.006430778 0.005865482 0.005381392 0.005030549 0.00558922 0.006089664 0.005635444 0.005390749 0.005548171 0.005215887 0.003651551 0.002021595 0.002703131 0.005360038 0.007137945 0.007566308 0.007591676 0.008036 0.009690272 0.011427207 0.011743423 0.010038473 0.007634827 0.006086589 0.004622132 0.003170751 0.002358623 0.002563584 0.002700524 0.002151933 6.42261E-4 -7.56361E-4 -6.86554E-4 6.28397E-4 0.001284683 0.001380703 0.002097511 0.002152626 0.001633218 0.001740126 0.002719046 0.004221387 0.005709703 0.00705133 0.008517253 0.009974519 0.010765283 0.011077786 0.01000179 0.00766551 0.006137064 0.006027114 0.007324124 0.008754113 0.008385395 0.007509883 0.007734217 0.007982225 0.007266335 0.006338092 0.006107303 0.005735075 0.00492123 0.004493717 0.005301822 0.006746498 0.008063331 0.009152344 0.009215899 0.009099556 0.009968357 0.01083065 0.010697136 0.010157947 0.009236087 0.008065484 0.007646857 0.007356509 0.006730809 0.006696354 0.007514428 0.008883954 0.010366968 0.011229576 0.010563392 0.009347419 0.008611792 0.008922138 0.009484172 0.009475866 0.008688491 0.007935478 0.007744482 0.008404437 0.009331096 0.009199091 0.00871259 0.008307963 0.007277379 0.006051068 0.005763492 0.006156818 0.006994043 0.008075342 0.007673284 0.006029745 0.005176517 0.005803944 0.006918269 0.007912803 0.008829996 0.008674701 0.007336566 0.006208251 0.005328317 0.004630565 0.004460771 0.005002784 0.005467964 0.005265644 0.004911697 0.004809441 0.005420657 0.006434544 0.007364165 0.00739366 0.006177026 0.003986947 0.001737939 1.13319E-4 -8.98491E-4 -0.001723575 -0.00233713 -0.002347609 -0.001375292 4.25726E-4 0.002838219 0.004211494 0.004755635 0.005286289 0.006163252 0.006981049 0.007478053 0.007591345 0.00747843 0.007451951 0.007082858 0.005045286 0.002317515 3.47509E-4 -7.75284E-4 -0.001182173 -8.28348E-4 -4.60336E-4 -3.99791E-4 -4.92693E-4 -5.23781E-4 1.43523E-5 5.69642E-4 5.49184E-4 -2.94776E-4 -0.001536688 -0.001661169 -7.92668E-4 2.36752E-4 0.001739135 0.004029353 0.006691305 0.009070943 0.010764056 0.011118424 0.009947257 0.00927848 0.009813373 0.010083139 0.009340599 0.008791585 0.008923939 0.009465255 </Points>
</Spectrum>
</Case>
<Case ID="rat5_healthy_noninfarcted2.txt">
<Tissue Type="non-infarcted parenchyma"/>
<Spectrum Name="DS1">
<Parameters FirstPPM="0.0" LastPPM="4.5" PointsNumber="1383"/>
<Points>-0.007423115 -0.006194192 -0.00440968 -0.002538735 -0.001490806 -0.001157067 -5.81841E-4 2.65846E-4 3.79579E-4 1.27465E-5 -8.84208E-4 -0.001950242 -0.00261476 -0.002953594 -0.002965613 -0.003430593 -0.005127989 -0.007058215 -0.007790962 -0.007025039 -0.005712057 -0.004857071 -0.00399512 -0.00349871 -0.003797761 -0.004066666 -0.003129681 -0.001058542 0.001429999 0.00315903 0.002503841 6.37388E-4 3.38949E-4 1.5497E-4 -7.37085E-4 -2.52139E-4 0.002634856 0.006013173 0.006861701 0.004781222 0.002123681 -2.27268E-4 -0.00225607 -0.003168585 -0.003372675 -0.003486942 -0.002314288 0.001017487 0.004221757 0.006543092 0.007871965 0.00740828 0.0063068 0.00537948 0.004145305 0.002669492 0.00167906 5.48265E-4 -1.60554E-4 6.92768E-4 0.002177584 0.002838035 0.002961709 0.003554542 0.004937849 0.00611394 0.007246233 0.008596936 0.009322968 0.009671628 0.009464632 0.008454011 0.007114504 0.007203271 0.007130572 0.005732099 0.004132326 0.003420722 0.002622734 0.001330462 0.001036814 0.002518179 0.004613446 0.006614435 0.008221418 0.009008652 0.009607602 0.009690424 0.009415529 0.008473508 0.007483234 0.007066832 0.00718514 0.007041107 0.006436359 0.005911886 0.005717735 0.005172486 0.004673648 0.004828203 0.005745463 0.008359399 0.010554904 0.01060303 0.010096748 0.009666898 0.008501768 0.006701442 0.005191113 0.004656654 0.00512035 0.005671354 0.005719852 0.006353976 0.006824917 0.006114688 0.005656131 0.006413147 0.008254495 0.010353456 0.011014867 0.010832072 0.012035064 0.014525527 0.016866175 0.018320793 0.018764675 0.018647948 0.018910169 0.019405583 0.019772005 0.019694386 0.019299891 0.018687899 0.018965435 0.020473769 0.022104584 0.022696213 0.022070549 0.021991574 0.022706843 0.023801626 0.023828261 0.022631452 0.021898908 0.021745221 0.021732256 0.021678491 0.022219288 0.023298142 0.024458229 0.026587285 0.029462861 0.030933793 0.031208701 0.030601572 0.030233322 0.03151498 0.034191792 0.036616563 0.038647519 0.040161279 0.040666813 0.040100981 0.039644638 0.040370718 0.041982581 0.044175074 0.047147199 0.051285757 0.056900635 0.063521597 0.069387348 0.073118854 0.074620897 0.07546716 0.077484341 0.08127588 0.085816941 0.088880501 0.08790606 0.081890815 0.073264174 0.065609435 0.059913624 0.05564679 0.05308483 0.052379974 0.053578203 0.055759468 0.057663391 0.059096048 0.06077529 0.061694705 0.060831353 0.0584366 0.05561755 0.052975743 0.050312332 0.04857208 0.047984735 0.04751502 0.047282453 0.047819014 0.049485246 0.051510356 0.052137401 0.051165665 0.05118605 0.052484394 0.053598572 0.053944989 0.053698474 0.05373348 0.054767898 0.056911402 0.061058774 0.067337364 0.073765482 0.079178899 0.083323978 0.086742352 0.089299734 0.091063279 0.092341079 0.091772022 0.089552522 0.087647472 0.087361656 0.087460844 0.086390978 0.083087761 0.077356346 0.070898872 0.06524443 0.061028275 0.057459738 0.053956129 0.050617142 0.047404765 0.043966442 0.040468122 0.037301273 0.035177062 0.034377432 0.035198506 0.035897839 0.035588271 0.035345016 0.0348947 0.03296608 0.030570448 0.029885343 0.031162803 0.032066711 0.031804905 0.03183379 0.032889995 0.033775175 0.033238725 0.031767913 0.030738495 0.030637024 0.031086728 0.031060496 0.031106833 0.032571381 0.036237053 0.039551666 0.039935305 0.037666942 0.034458 0.031458124 0.029696005 0.029691485 0.030971596 0.032994899 0.035143532 0.034895044 0.032683828 0.031219829 0.030488249 0.029001575 0.026227589 0.023990391 0.02326354 0.023837605 0.025780545 0.027631592 0.029222567 0.032743657 0.037528976 0.041923825 0.045859838 0.048639301 0.048977284 0.046902954 0.044629745 0.04359051 0.043471088 0.042485365 0.040735857 0.038848019 0.037566032 0.036806049 0.036350997 0.035444291 0.033915865 0.032628293 0.032507687 0.032572492 0.031783492 0.030670801 0.030219788 0.030871032 0.031934764 0.033823985 0.037098361 0.041580846 0.046942326 0.052126296 0.057122365 0.061846037 0.065660663 0.067676065 0.068099455 0.068065552 0.068913786 0.072367948 0.077610111 0.080978561 0.079734789 0.074641677 0.067457944 0.06133371 0.058253065 0.057362978 0.055725676 0.051531761 0.045016168 0.037675009 0.029876918 0.022758846 0.018307998 0.016859764 0.016673839 0.016896198 0.01657416 0.015254331 0.014730794 0.015244039 0.014725824 0.013006957 0.011082317 0.009134913 0.007617519 0.007450108 0.008355796 0.00963921 0.010502077 0.010673106 0.010723762 0.012165398 0.014818318 0.017284806 0.019474255 0.022042584 0.024787616 0.027711055 0.030399858 0.032040192 0.033432403 0.03564395 0.040292698 0.048067967 0.057370341 0.065905129 0.071351936 0.07240695 0.071575677 0.071524259 0.074293379 0.079748297 0.084781812 0.08713513 0.086878976 0.084598101 0.080830027 0.076969512 0.075223447 0.076145229 0.078241856 0.081139479 0.085315538 0.089219447 0.09075943 0.089695872 0.084831312 0.076266923 0.064979115 0.053279408 0.043837014 0.03711069 0.031552681 0.025643462 0.020680917 0.018024471 0.016940823 0.017193591 0.01764746 0.016710177 0.01479572 0.012961502 0.011517942 0.011010699 0.011955482 0.013979131 0.015415311 0.015870539 0.015868369 0.015644909 0.015068407 0.014843362 0.014851014 0.014624939 0.01408226 0.012915337 0.011545905 0.011123483 0.011521646 0.011268931 0.01056575 0.010714234 0.011659139 0.012554709 0.012997683 0.013123704 0.013861373 0.015652282 0.017091987 0.017692853 0.017955104 0.019488353 0.023950041 0.031092123 0.040360595 0.051612112 0.066368517 0.085593255 0.106796823 0.124613509 0.133917961 0.132979877 0.123429011 0.110054425 0.096644159 0.084214211 0.073568612 0.064842011 0.058143247 0.052631069 0.047544156 0.04388574 0.040889731 0.036816626 0.033085128 0.030732891 0.028960436 0.027668589 0.026516399 0.026318404 0.027038147 0.027040132 0.027056038 0.027823122 0.028104197 0.026930239 0.025071925 0.023619324 0.021851672 0.019636185 0.017691666 0.016357133 0.014929517 0.013492466 0.012448096 0.011378081 0.009689347 0.008734943 0.008921207 0.009816025 0.011056475 0.011781568 0.012323727 0.013276468 0.013680418 0.01331486 0.011572192 0.008910725 0.006566943 0.005533587 0.005318412 0.004786513 0.003330784 9.58284E-4 -1.07497E-4 1.64467E-4 3.93918E-5 -0.001006719 -0.001100273 4.70765E-4 0.002200146 0.003058264 0.003530897 0.004736979 0.006151905 0.006174152 0.005132266 0.005154601 0.006100178 0.005896577 0.004761713 0.003899795 0.003339006 0.002343405 0.001195696 0.001237502 0.002574397 0.004075281 0.004677148 0.005393133 0.00618354 0.00587686 0.005381051 0.006218963 0.008129216 0.009885891 0.011019495 0.01154057 0.01113848 0.010429461 0.010002151 0.010493465 0.01283633 0.014871586 0.015288818 0.015397965 0.016021454 0.017521149 0.01919431 0.020288624 0.020591656 0.020753113 0.021302829 0.020580182 0.018329762 0.016470603 0.015324342 0.014286763 0.014022864 0.014260414 0.014579057 0.015988727 0.018658854 0.021870209 0.024266677 0.025807744 0.027680133 0.029497899 0.030093274 0.029319767 0.027982556 0.026478285 0.02386006 0.020252817 0.017396557 0.015658595 0.014733772 0.014746194 0.015615333 0.015759436 0.015351798 0.014852081 0.014772833 0.01512744 0.014541541 0.013949545 0.01359832 0.013739089 0.01556111 0.01847719 0.020516711 0.020714162 0.019405516 0.017770813 0.017221507 0.017470383 0.018693681 0.021428126 0.024267795 0.02517781 0.024767947 0.025489227 0.026663734 0.026931475 0.026912776 0.02639071 0.025140363 0.02363107 0.022868236 0.02401639 0.027026462 0.030696999 0.03378922 0.03576837 0.037214505 0.038118037 0.038427923 0.038002034 0.037283212 0.036229369 0.034577456 0.032206335 0.029517757 0.028116194 0.028743307 0.031111732 0.034839919 0.03859782 0.04180859 0.043966202 0.044810915 0.043979725 0.040660249 0.035780755 0.032219412 0.031469346 0.032991854 0.033539467 0.032502289 0.030958011 0.029613833 0.029759494 0.030980215 0.031120204 0.030365634 0.030316723 0.031682211 0.033332022 0.034669658 0.037182771 0.041767503 0.046655084 0.050023043 0.05251224 0.055238596 0.058730573 0.062991508 0.06785531 0.070703595 0.069938375 0.066677356 0.063147508 0.061012925 0.059846103 0.059114427 0.058388747 0.056976295 0.055227334 0.054090224 0.052776503 0.050695335 0.048028834 0.0448454 0.041990728 0.039819173 0.038387204 0.036971574 0.036221002 0.036404658 0.036575661 0.036657454 0.037146633 0.03809284 0.039922087 0.042590507 0.044290056 0.045119274 0.045607283 0.044766118 0.042723786 0.040287388 0.037953465 0.037130817 0.036781271 0.036839506 0.038434699 0.040227173 0.040167039 0.039639777 0.039583592 0.038032313 0.035165076 0.032490345 0.029952031 0.027472324 0.026719932 0.027354508 0.028208878 0.028890814 0.027984081 0.025970215 0.02443393 0.024620252 0.027066746 0.031500805 0.036570214 0.04062769 0.042823637 0.044291291 0.046480326 0.049890626 0.054501653 0.059841838 0.063676588 0.065553182 0.066164067 0.066146869 0.066913434 0.06833697 0.069523987 0.0713089 0.073963483 0.07589179 0.076410079 0.076914518 0.078008374 0.079260234 0.080714366 0.08079701 0.077616592 0.07314651 0.070397665 0.06975603 0.069885543 0.069156609 0.067338219 0.065608669 0.064876214 0.065734237 0.068523298 0.071911453 0.07410667 0.074540695 0.074326173 0.074515474 0.075280868 0.076423828 0.078824936 0.083821967 0.093632985 0.10932916 0.130582795 0.151666022 0.162905683 0.160224326 0.149073513 0.13614541 0.122955511 0.11036019 0.099763369 0.090136168 0.080109113 0.071565486 0.065091013 0.059448121 0.054326863 0.050045821 0.046741691 0.043968719 0.042144705 0.040858842 0.039575971 0.03707536 0.033706238 0.030828179 0.028882047 0.027534379 0.026165965 0.024647709 0.024129105 0.025522683 0.028245202 0.029898991 0.029676466 0.028915477 0.02810186 0.027059432 0.025366302 0.023595837 0.021964618 0.020391528 0.019668113 0.020061838 0.020771385 0.020813598 0.020189844 0.019601029 0.02046149 0.02227542 0.023974379 0.024150055 0.022544652 0.02119343 0.020748682 0.021013749 0.021722812 0.02198548 0.021095257 0.019195421 0.01709301 0.017058623 0.01918348 0.021137713 0.021677254 0.021463697 0.021250853 0.021278441 0.021616547 0.022418091 0.021814669 0.019896362 0.017454045 0.01514772 0.015009703 0.016960295 0.018486552 0.017783771 0.016295602 0.0147981 0.012734592 0.010848509 0.01117516 0.012665719 0.013384119 0.013266527 0.013616582 0.014244004 0.014389636 0.014154007 0.013914502 0.014116996 0.015774857 0.017550282 0.018385355 0.018842823 0.019144331 0.01919361 0.019685092 0.020515816 0.021052428 0.021758381 0.023124407 0.025284151 0.028540747 0.031297006 0.033235985 0.033709512 0.033382356 0.032630568 0.030695756 0.028535678 0.026602746 0.025296467 0.024970034 0.024928404 0.025237438 0.026669277 0.028747062 0.030745088 0.032098964 0.033124048 0.033658412 0.033246405 0.033180892 0.033387046 0.033208271 0.0337711 0.034601027 0.034547173 0.033975213 0.033989544 0.034981563 0.034793532 0.033845191 0.032566456 0.031454631 0.031079845 0.029913426 0.028017858 0.027247786 0.027616232 0.027851853 0.027644009 0.027025967 0.026603491 0.026966511 0.02776935 0.028601514 0.028674375 0.027556627 0.02744452 0.028547406 0.029132538 0.028174437 0.025994944 0.023281771 0.021592565 0.02084915 0.020449291 0.020260934 0.020563342 0.022612003 0.026118223 0.028889938 0.030575073 0.031064932 0.030220971 0.028697144 0.027360029 0.02640583 0.025469709 0.026131324 0.027373697 0.026403488 0.024124912 0.022401668 0.022057028 0.022103274 0.022060048 0.022331177 0.023185492 0.024079694 0.025325652 0.026113682 0.025555342 0.025276132 0.026882863 0.029973278 0.033442735 0.037044531 0.039700221 0.041596155 0.044042337 0.046662114 0.04848157 0.049471427 0.049786463 0.049491012 0.048648517 0.048354634 0.047801866 0.045628253 0.042824307 0.04128035 0.040998606 0.041887481 0.043482924 0.045212387 0.047406717 0.049429746 0.05020181 0.049251301 0.047314172 0.044839036 0.041862319 0.039265325 0.038041317 0.039600193 0.04326645 0.045454043 0.044264388 0.040301182 0.036467885 0.035044543 0.034193693 0.032808098 0.032612013 0.032808043 0.031475113 0.028809621 0.026321792 0.025828965 0.027664985 0.030321492 0.032329462 0.03263019 0.032118185 0.031776654 0.031238325 0.030346406 0.03015022 0.030245598 0.030680551 0.032344186 0.033894047 0.035179532 0.036346185 0.038334441 0.040450078 0.04186359 0.042339723 0.04127587 0.040194576 0.040496085 0.040511634 0.039377119 0.038805107 0.03885136 0.038106126 0.036273186 0.033496578 0.030256509 0.027099351 0.02451729 0.02344442 0.023078417 0.02233552 0.020691536 0.018907728 0.017440104 0.01634597 0.015572591 0.014497213 0.01263058 0.010218244 0.008274076 0.007717363 0.008227788 0.008476785 0.008063652 0.008631693 0.010377364 0.012508291 0.013829573 0.013045649 0.010902354 0.009009294 0.008068726 0.008002024 0.00805601 0.007248959 0.005511597 0.004122708 0.004280122 0.004847983 0.004761193 0.003845244 0.003563773 0.003678531 0.002554008 0.001463027 0.001725579 0.0032931 0.005308295 0.006043805 0.004773816 0.003797304 0.00386286 0.004101468 0.004828148 0.006266615 0.008447595 0.011612983 0.014246279 0.014327856 0.013519938 0.013269586 0.013559485 0.014469126 0.01499787 0.015006139 0.014827523 0.015340748 0.017159491 0.020066685 0.022846261 0.025150559 0.026335157 0.027247875 0.028585282 0.030061182 0.031276903 0.031963706 0.032909348 0.034598062 0.038130838 0.042930172 0.04687929 0.04847798 0.04882793 0.050183408 0.052756949 0.053694151 0.05196633 0.050398469 0.049434256 0.048377915 0.047697691 0.047257251 0.047515194 0.04875343 0.049841009 0.04976218 0.048712378 0.047054668 0.045305224 0.043372933 0.041403579 0.040179369 0.039936356 0.039426731 0.038638721 0.037641773 0.036174796 0.035159353 0.035296581 0.035780308 0.035952303 0.035840214 0.035481277 0.034611406 0.03411134 0.034068728 0.034025933 0.033694115 0.032855796 0.031922371 0.031853592 0.031890067 0.031788936 0.031910531 0.031797552 0.030825666 0.028914567 0.028158015 0.028376115 0.026969467 0.025146137 0.023949385 0.02246809 0.020742379 0.019096537 0.017233092 0.01496612 0.013066994 0.012856921 0.013941927 0.015569075 0.017379744 0.018130121 0.017255305 0.01599214 0.014992984 0.014052362 0.013588866 0.013247974 0.012565956 0.012115931 0.012322887 0.012978483 0.014214808 0.015268625 0.014584641 0.012846844 0.01192081 0.012005128 0.011557543 0.009808881 0.009015044 0.00997154 0.011478129 0.012219644 0.012359065 0.012582852 0.012042106 0.010394762 0.009072227 0.008692708 0.008335989 0.008776455 0.01084926 0.012807067 0.013313454 0.011553641 0.008564944 0.007137309 0.007084809 0.007686188 0.008834545 0.009801009 0.011158848 0.012910621 0.013713866 0.012423275 0.010593268 0.009683457 0.008752561 0.007011829 0.005343634 0.004992732 0.005464475 0.005829253 0.005701818 0.005528791 0.005506982 0.004777449 0.003408607 0.002223484 0.001237642 3.32819E-5 -0.001004568 -5.31704E-4 0.001306291 0.002077901 0.001775442 0.001349964 9.87958E-4 0.001066365 0.001549643 0.002597783 0.003514439 0.00346237 0.003844913 0.004621871 0.003866898 0.002234612 0.001924541 0.002818883 0.004392769 0.005141574 0.00503023 0.005118558 0.00572179 0.005952362 0.004610178 0.002293219 6.39798E-4 1.17358E-4 8.37389E-5 -1.8464E-4 -4.7075E-4 -2.35909E-4 7.08066E-4 0.001934768 0.00212276 0.001086401 3.74185E-4 0.001702803 0.004815724 0.007312248 0.007398891 0.005384801 0.003644317 0.003950375 0.005883759 0.007581822 0.007836499 0.007271973 0.006697778 0.005890205 0.004860454 0.004832099 0.006106015 0.007596516 0.008944455 0.009284863 0.008023881 0.007267384 0.007664044 0.008420461 0.009884156 0.010811422 0.010552055 0.010435872 0.00996221 0.009590329 0.010500915 0.012242952 0.01270678 0.011162554 0.009223818 0.007899402 0.007208249 0.006716704 0.007159252 0.008678387 0.010383072 0.011479034 0.011056659 0.009831974 0.008695562 0.007824298 0.006413181 0.004347666 0.003426484 0.003306006 0.003572886 0.003046347 0.001951456 0.001571975 0.001071353 6.40503E-4 4.27193E-4 -5.88645E-4 -0.001372239 -0.00111887 -0.001081857 -5.06428E-4 0.001342893 0.00279267 0.002620192 0.001193975 -9.65004E-4 -0.003095373 -0.004458019 -0.00523202 -0.00541588 -0.00510961 -0.004731798 -0.003872858 -0.002658267 -0.001490106 -0.001250992 -0.001291087 -0.001342549 -0.001936952 -0.002212606 -0.002598888 -0.003071328 -0.003010387 -0.002770714 -0.00195203 -7.45386E-4 5.0626E-4 0.00189942 0.002419563 0.001223129 -4.84919E-4 -0.001738477 -0.003110505 -0.00433585 -0.004483468 -0.00362021 -0.002472959 -4.87215E-4 0.002463441 0.004785572 0.005835329 0.005768943 0.004984193 0.004777531 0.004831962 0.004794092 0.005250715 0.00439648 0.002227642 6.49295E-4 -5.49712E-4 -0.001569394 -0.001359635 -0.001225511 -0.001644594 -0.001144345 0.001264636 0.002638112 0.001798628 0.001624372 0.003341487 0.004643117 0.004174501 0.002827541 0.002326801 </Points>
</Spectrum>
</Case>
<Case ID="rat6_day1_noninfarcted.txt">
<Tissue Type="non-infarcted parenchyma"/>
<Spectrum Name="DS1">
<Parameters FirstPPM="0.0" LastPPM="4.5" PointsNumber="1383"/>
<Points>0.00107175 7.21489E-4 5.22441E-4 -5.18403E-4 -0.002289226 -0.003689706 -0.003478195 -0.002319091 -0.001795894 -0.001941778 -0.001859444 -0.00199088 -0.002825277 -0.003805067 -0.004555463 -0.005226045 -0.005670709 -0.004949532 -0.003718458 -0.002879309 -0.001795647 -8.22593E-4 -0.001256232 -0.002573208 -0.003423967 -0.003379784 -0.003263351 -0.003638077 -0.004509019 -0.005294372 -0.005326359 -0.005045859 -0.005309604 -0.006271983 -0.007440115 -0.00858964 -0.009631374 -0.009793129 -0.009197544 -0.008625028 -0.007178726 -0.005058614 -0.00332108 -0.00195447 -6.93434E-4 2.87239E-4 0.001198248 0.002268066 0.00339192 0.004356549 0.005147503 0.005134389 0.004403681 0.003138565 0.001869428 9.88336E-4 0.001065999 0.001750382 0.002503065 0.003479651 0.003800523 0.002876146 0.002358878 0.003257747 0.005305818 0.006632444 0.006665722 0.005727181 0.003964541 0.002531669 0.002823391 0.004590358 0.006510164 0.00764976 0.007228594 0.006302936 0.005807425 0.005954694 0.006159018 0.005817918 0.005428319 0.004999673 0.004915901 0.004992582 0.004490049 0.003743138 0.003316122 0.00281116 0.002506353 0.003079474 0.003417315 0.003583138 0.004225678 0.004677547 0.004698598 0.00495037 0.005349922 0.005200381 0.004946954 0.005066108 0.005178446 0.004964155 0.00571954 0.007241717 0.007487558 0.006498192 0.00597897 0.0064108 0.006123055 0.005257568 0.005137863 0.005379452 0.004557272 0.00349618 0.003257111 0.003712666 0.00473698 0.005787465 0.006637588 0.008206862 0.010189787 0.011186092 0.011093711 0.010082029 0.00943475 0.010210414 0.012267472 0.014869587 0.017096603 0.018599436 0.019487838 0.0188446 0.016835693 0.015850552 0.016881331 0.018725508 0.020530086 0.021862457 0.02237521 0.022475246 0.022569741 0.022145375 0.02116153 0.020139138 0.019986372 0.020111611 0.020186745 0.020540516 0.021011245 0.021326117 0.021842645 0.021773661 0.021622685 0.022621934 0.023527383 0.023291281 0.022160906 0.020662498 0.01911258 0.018298378 0.019553486 0.022486555 0.025389276 0.027386805 0.028397449 0.028672269 0.02923003 0.031241074 0.034626221 0.037823541 0.04100379 0.044514723 0.047540088 0.04921031 0.049961975 0.049723547 0.049206632 0.049086136 0.048962177 0.048698822 0.04792952 0.046537234 0.044710419 0.042135016 0.039451232 0.037588475 0.037016232 0.037027231 0.037263479 0.037317282 0.037563863 0.038657305 0.038739116 0.037234114 0.035863864 0.035417239 0.035561867 0.036323978 0.037212273 0.038291134 0.039149474 0.039685483 0.040123629 0.040272069 0.040188764 0.040142016 0.040734523 0.041379621 0.040611475 0.038815555 0.037390324 0.036319703 0.035865532 0.037287949 0.040177929 0.043471574 0.046827763 0.050801286 0.054850053 0.058314502 0.060685873 0.062089277 0.063465804 0.065101887 0.066160169 0.066082783 0.065821101 0.065845861 0.065393088 0.064020747 0.061754146 0.058333065 0.054575017 0.050960874 0.048063574 0.046054746 0.043521946 0.04047817 0.037720327 0.035512279 0.033567772 0.03185646 0.030311205 0.028369754 0.025317762 0.022251228 0.020579143 0.020093419 0.020387673 0.021255913 0.022306713 0.023617559 0.025386433 0.026997486 0.027888834 0.028175198 0.028294197 0.028414185 0.027730084 0.026181087 0.024932573 0.024266881 0.023893267 0.024446236 0.025427529 0.026560858 0.027894413 0.028703048 0.029048094 0.029120466 0.028632107 0.028221283 0.028063718 0.027259878 0.026407796 0.026865366 0.028691342 0.030676067 0.031890756 0.031713362 0.030000387 0.026894582 0.023565802 0.021878448 0.021641362 0.022139674 0.02318187 0.024361871 0.025544916 0.026062261 0.026139526 0.026422424 0.026933381 0.02762925 0.028652715 0.029102264 0.029392822 0.029067985 0.027918385 0.026455723 0.025017313 0.024253423 0.024095307 0.02370244 0.023877623 0.024459064 0.024797205 0.024762063 0.024171205 0.023556555 0.023534051 0.022984175 0.021508289 0.020130164 0.020230936 0.021115845 0.022386631 0.024097775 0.02579154 0.027765141 0.030308493 0.032441915 0.033874546 0.035976461 0.038837612 0.041998312 0.045977609 0.051208029 0.056078536 0.059174028 0.060068701 0.058758955 0.055799692 0.051573999 0.047258981 0.044012923 0.041687661 0.04008991 0.037942955 0.034653878 0.030459795 0.026219422 0.021516873 0.01621837 0.012186958 0.010681022 0.011288065 0.012257756 0.012533401 0.012034246 0.010779319 0.00987509 0.010433209 0.011837209 0.013043363 0.013482333 0.01292837 0.012378676 0.012649317 0.013927964 0.014978862 0.015582188 0.01592053 0.016314101 0.016503006 0.01604738 0.015349666 0.014782827 0.015203478 0.017540453 0.021353424 0.025439637 0.029564413 0.034771171 0.040502802 0.045303724 0.049122202 0.051701304 0.053244988 0.055098076 0.058004873 0.060758047 0.063044749 0.065873913 0.069458653 0.072108908 0.072088246 0.071044994 0.069726298 0.068172526 0.068003891 0.069030823 0.070069974 0.070880397 0.071530154 0.071801995 0.069796059 0.065205267 0.059306463 0.052046565 0.044237323 0.037576057 0.032311035 0.027633177 0.023156175 0.019286323 0.016794755 0.015034662 0.013197394 0.012302971 0.012286634 0.012176904 0.01183572 0.011480673 0.011160323 0.010552354 0.010095324 0.0104951 0.010788878 0.010317769 0.010388534 0.01124303 0.01113905 0.009844132 0.009285308 0.009819148 0.01084153 0.011788339 0.012172064 0.012745008 0.013585497 0.01356539 0.013104253 0.013277107 0.014877676 0.017759016 0.02081508 0.022966498 0.023805927 0.023751435 0.02351657 0.024084434 0.026647952 0.031012621 0.03602985 0.041539425 0.048645563 0.058741163 0.070579795 0.081465375 0.089033826 0.091838864 0.089951597 0.083958868 0.075360117 0.066780663 0.059186845 0.052835617 0.047572641 0.042334656 0.037022519 0.032551713 0.029428618 0.027700023 0.026856576 0.025973052 0.025254226 0.024809963 0.024309051 0.023724005 0.02296921 0.021490075 0.019538757 0.017590631 0.016045477 0.01529828 0.014864595 0.01340092 0.011143251 0.009605292 0.008578694 0.007177218 0.005315061 0.004040061 0.004411713 0.005495606 0.006599526 0.007115282 0.00635385 0.005774495 0.006472284 0.006695886 0.005902891 0.005023482 0.005196363 0.006345234 0.007474167 0.00805708 0.00746809 0.005787451 0.004263343 0.003345493 0.002903487 0.002769765 0.002775163 0.002554154 0.002614044 0.003248224 0.003716107 0.003847164 0.003928741 0.004478991 0.006237984 0.008460513 0.009025953 0.007350866 0.005109108 0.003914154 0.002920614 0.002253015 0.003210091 0.004580199 0.004897331 0.004963665 0.005677763 0.006632112 0.006813126 0.006639409 0.006164464 0.005756032 0.006039136 0.006410885 0.005983595 0.005421302 0.005206713 0.006001703 0.007230535 0.007645391 0.007436017 0.007319759 0.007204738 0.007465146 0.008639622 0.010361971 0.011181695 0.01182237 0.013091446 0.014269057 0.015327078 0.016662457 0.017809168 0.017771754 0.016945217 0.015799937 0.01502088 0.015436555 0.015892349 0.015317217 0.014648812 0.01410482 0.012778572 0.012335168 0.013450086 0.015481455 0.017279742 0.019150674 0.02166637 0.022749924 0.022036842 0.020906524 0.019868172 0.018935025 0.018369323 0.018079245 0.01734181 0.016268867 0.014956161 0.013894546 0.013627795 0.01412533 0.015044643 0.01524422 0.014310831 0.01384355 0.014521912 0.01518703 0.015258771 0.01445365 0.013174244 0.012790456 0.013480563 0.014794038 0.016108528 0.016740726 0.016503965 0.015997585 0.016132751 0.016870475 0.018440274 0.02087131 0.022860062 0.023957876 0.024494788 0.024714957 0.025017596 0.024986425 0.024762764 0.023726755 0.022202501 0.020215957 0.018560829 0.018872493 0.02164462 0.024551655 0.026007038 0.026396745 0.026102662 0.024971111 0.023686483 0.022686893 0.021854212 0.021711807 0.022925001 0.025391064 0.028131897 0.029762059 0.03050517 0.03170026 0.033226806 0.034274416 0.03411475 0.031987794 0.029099491 0.027321238 0.026462464 0.025056374 0.023804014 0.023914846 0.023912994 0.02358059 0.024210473 0.025118608 0.025337068 0.024766665 0.024085273 0.024157782 0.02540184 0.026968674 0.028415964 0.030220377 0.032309041 0.034031212 0.03529037 0.036574669 0.037986025 0.039265752 0.040566155 0.042509445 0.044260981 0.045600243 0.046474249 0.046786291 0.046466397 0.045494899 0.044694164 0.044501959 0.044472276 0.044358345 0.044059712 0.043246818 0.041417356 0.038367332 0.034895421 0.03159276 0.028510612 0.02635796 0.026045219 0.027222708 0.028540301 0.029515793 0.030762258 0.032592034 0.034218812 0.035166878 0.036193346 0.037000431 0.03632507 0.035015454 0.035341481 0.036049555 0.03575116 0.034562845 0.033519105 0.033025882 0.031770759 0.029530952 0.027645709 0.026352656 0.025462873 0.024929084 0.024239299 0.023473149 0.022346386 0.02192839 0.022351963 0.022439492 0.022822399 0.02381989 0.025156325 0.026265657 0.027316603 0.028700989 0.030759898 0.033601518 0.03588873 0.037084885 0.038226192 0.039125036 0.039942832 0.040826431 0.042672784 0.045538219 0.048704442 0.051931867 0.054657188 0.055459992 0.055351862 0.056328811 0.057705662 0.058457014 0.058525644 0.059119582 0.060591171 0.060939857 0.05971097 0.057884832 0.056462762 0.055687704 0.055048319 0.05426618 0.053571126 0.053290353 0.053223976 0.052715495 0.052229921 0.052823852 0.054401828 0.055720104 0.055954779 0.055387235 0.055380881 0.055688214 0.056481613 0.058095321 0.059777942 0.060871402 0.061579479 0.063405042 0.066765319 0.071822177 0.078821493 0.086655881 0.094725935 0.101477944 0.103772921 0.100952405 0.094526932 0.085433915 0.075494457 0.066583465 0.058541714 0.051524351 0.045447624 0.039867334 0.035485343 0.032322851 0.029577221 0.027504827 0.026072234 0.024346371 0.022986972 0.022628785 0.023049065 0.024134262 0.025812176 0.027413286 0.028297365 0.027819065 0.026037864 0.024769332 0.024303452 0.024308541 0.024824844 0.02528519 0.025329877 0.025569416 0.025722294 0.025505626 0.024594669 0.023624549 0.023433956 0.023767289 0.024363912 0.025212317 0.025880983 0.026347326 0.026132877 0.02440963 0.021353747 0.018816321 0.017310543 0.016117937 0.015547577 0.015453804 0.014429236 0.012840955 0.011924191 0.012127983 0.01258979 0.012488759 0.012035671 0.011226408 0.010179805 0.009912603 0.010487291 0.011350217 0.012010343 0.013138054 0.014135109 0.014267157 0.013923376 0.013945844 0.013589812 0.012778491 0.011955052 0.011366623 0.01118309 0.011804814 0.013384408 0.015113368 0.015748876 0.015747864 0.016052202 0.01697798 0.017568589 0.017633772 0.017895396 0.018630196 0.020067305 0.022288151 0.023831002 0.024232188 0.024281557 0.02432747 0.024425966 0.02407403 0.02321993 0.022479638 0.021779583 0.021708672 0.022161621 0.022428547 0.022781944 0.023546792 0.024351021 0.024491735 0.024345525 0.024689662 0.025310263 0.026235527 0.027369174 0.028058524 0.027756972 0.026942287 0.026348598 0.026658032 0.027739845 0.028341058 0.028027144 0.027293906 0.026786864 0.025645403 0.02410003 0.022956513 0.021801809 0.020148209 0.018905415 0.018437711 0.018239474 0.018375555 0.018451264 0.017827828 0.017706003 0.018501607 0.018817688 0.018376735 0.018009992 0.01760539 0.017360655 0.017424062 0.017349898 0.01652483 0.014954141 0.013920111 0.014092902 0.014826828 0.015153222 0.015089947 0.015427894 0.015873533 0.015640358 0.014425443 0.014026379 0.014682541 0.014487085 0.013748833 0.013401831 0.013008945 0.012656331 0.013317611 0.015059636 0.016087006 0.016105494 0.016195273 0.017075606 0.018880471 0.021235782 0.023759881 0.025949047 0.027023591 0.026780064 0.026086607 0.025578581 0.025423212 0.025933215 0.026647977 0.026474614 0.025933473 0.02483944 0.022457463 0.02035883 0.019691396 0.019815239 0.02022178 0.021357943 0.022550793 0.023352248 0.023507747 0.023231739 0.023915327 0.025377119 0.025668953 0.02547842 0.025447742 0.024487159 0.022761934 0.021102848 0.02007208 0.019851861 0.019903553 0.019832364 0.019783543 0.020116211 0.021048746 0.021446652 0.020684362 0.019914058 0.020092618 0.020669372 0.021054384 0.02187154 0.022917446 0.023307779 0.023014693 0.022981987 0.023581112 0.024048985 0.024418536 0.024681064 0.024722996 0.024605805 0.023050368 0.019875956 0.016663019 0.014753817 0.01335304 0.011947045 0.010288795 0.00832588 0.006965922 0.007002883 0.00770825 0.007675869 0.007262347 0.006825086 0.007251556 0.008486208 0.009158036 0.009636687 0.01098684 0.012868711 0.014209904 0.014992615 0.015237584 0.015169914 0.015497719 0.016954798 0.018904444 0.01896878 0.017657615 0.016850237 0.016939124 0.017876913 0.018473527 0.017657096 0.016001578 0.014260182 0.013022877 0.012725822 0.013267451 0.014168661 0.014552647 0.013614236 0.011617871 0.009903147 0.00975528 0.011214606 0.011190155 0.008688395 0.006007478 0.005041474 0.005003494 0.005033557 0.005260343 0.005359791 0.004906464 0.004966881 0.005901075 0.006487579 0.005507073 0.003459555 0.002561775 0.003261911 0.004033843 0.003467089 0.001955002 8.83065E-4 9.07486E-4 0.002331962 0.004317177 0.005866259 0.006536321 0.006672549 0.006709828 0.006835179 0.006895849 0.006218376 0.005624735 0.005710708 0.006342624 0.006840356 0.007226763 0.007565988 0.006891743 0.006295216 0.006036507 0.005650604 0.005225734 0.004757685 0.0046094 0.004887615 0.005466323 0.005901446 0.00628312 0.007266055 0.008956818 0.010761167 0.012052136 0.012616217 0.013522161 0.015085799 0.016562551 0.017994565 0.019646903 0.021039045 0.02143855 0.021127289 0.021347949 0.02337195 0.027129979 0.030719641 0.032608834 0.033478713 0.034750851 0.035394396 0.034384973 0.034540965 0.036580559 0.038605389 0.03950314 0.039205837 0.038439016 0.037372176 0.03649497 0.036583916 0.037040149 0.03702849 0.036808754 0.036431631 0.03631987 0.036417322 0.03600366 0.034775052 0.033202829 0.032328374 0.031665464 0.030666664 0.030272777 0.030563518 0.03117262 0.031441509 0.03047911 0.028562009 0.027416512 0.026895641 0.025565906 0.023594918 0.021358379 0.018698325 0.016372883 0.013935845 0.011217623 0.009360021 0.008560845 0.008514449 0.008463198 0.007882315 0.007390793 0.007580348 0.007597474 0.007286619 0.007146636 0.007216266 0.0071297 0.007030173 0.006977529 0.006536572 0.006145399 0.006151811 0.006628368 0.006898287 0.006434753 0.005268502 0.004050114 0.003292898 0.003974558 0.005907638 0.007193496 0.007248231 0.006585949 0.005329828 0.003551559 0.002150574 0.002313607 0.00359588 0.004598676 0.004745611 0.005121618 0.005532876 0.005678499 0.005656651 0.005536859 0.005265838 0.004350758 0.002939436 0.001426457 -4.56752E-4 -0.001286804 -1.65889E-4 0.001244478 0.001681282 0.001364048 0.001052897 6.80682E-4 -5.57435E-4 -0.003165324 -0.005813086 -0.007317554 -0.007443988 -0.006011962 -0.004262062 -0.003425379 -0.003527238 -0.00360171 -0.002823116 -0.001741039 -8.00101E-4 -3.96946E-4 -0.001125476 -0.00186457 -0.001643202 -0.001287278 -0.001132477 -3.01779E-4 0.00106419 0.002287527 0.002475032 0.001948451 0.002175168 0.002836066 0.002910745 0.001674658 -2.98964E-4 -0.001563826 -0.001087454 -3.78094E-4 -2.67905E-4 -5.99051E-4 -7.20346E-4 -7.64666E-4 -4.37182E-4 -3.26406E-4 -7.76901E-4 -0.001267325 -0.001285645 -0.001118012 -9.55348E-4 -6.44115E-4 1.70621E-4 5.67872E-4 4.23058E-4 4.50954E-4 8.35733E-5 -6.08208E-4 -4.33706E-4 2.32535E-4 0.001180842 0.002024132 0.001878556 0.001446359 0.001981754 0.002762823 0.003455967 0.003520397 0.0033469 0.004226678 0.005761313 0.006803327 0.006891538 0.006812522 0.006604176 0.005690628 0.003733644 7.22581E-4 -0.001899453 -0.002532261 -0.001806927 -8.3717E-4 -3.2207E-4 3.4365E-4 0.001886435 0.003498457 0.003657873 0.002024649 -1.84447E-4 -8.13574E-4 -1.77873E-4 8.03407E-4 0.002413154 0.003758057 0.003765575 0.002657613 0.001683985 0.00123359 5.42179E-4 3.77823E-4 0.0011278 0.001873831 0.002482215 0.002620793 0.001731017 5.11352E-4 -2.01651E-4 -7.34476E-4 -3.0633E-4 1.69447E-4 -9.32934E-4 -0.002497144 -0.00304781 -0.002404119 -0.00106491 -2.59498E-4 -8.87586E-4 -0.002068591 -0.002580911 -0.002404373 -0.001985779 -0.001433874 -6.53002E-4 4.60536E-4 0.001096373 9.62225E-4 9.40257E-4 0.001042285 3.266E-4 -1.69538E-4 0.001050255 0.002734975 0.003158237 0.003050873 0.003228424 0.003104409 0.002765397 0.002125819 0.001230677 4.74928E-4 -4.79061E-4 -0.001232265 -0.001562843 -0.002450028 -0.003258112 -0.003407769 -0.003218205 -0.002258497 -9.66306E-4 -0.001307924 -0.002855325 -0.004231148 -0.004794001 -0.0039406 -0.002541153 -0.001822133 -0.002103354 -0.002750831 -0.003126375 -0.00361834 -0.003270579 -0.002141744 -0.001278498 -3.81759E-4 0.001011372 0.00179937 0.001301276 0.001039825 0.001632651 0.001957479 0.001252114 6.7985E-4 5.94467E-4 5.63385E-4 8.82702E-4 0.00134184 0.001388002 5.59782E-5 -0.002528582 -0.004321409 -0.004860258 -0.005396339 -0.005567525 -0.004860029 -0.003569342 -0.002495318 -0.001794199 -9.00411E-4 -4.1777E-5 6.00448E-4 0.001003939 0.001715061 0.002208628 0.001675274 9.33124E-4 -1.72397E-4 -0.001133163 -0.001092957 -2.30001E-4 4.84498E-4 2.37533E-4 -4.25899E-4 -9.31123E-4 -9.48764E-4 -6.80536E-4 -0.001183552 -0.00186081 </Points>
</Spectrum>
</Case>
<Case ID="rat7_day1_noninfarcted.txt">
<Tissue Type="non-infarcted parenchyma"/>
<Spectrum Name="DS1">
<Parameters FirstPPM="0.0" LastPPM="4.5" PointsNumber="1383"/>
<Points>-0.007686408 -0.00640487 -0.005250764 -0.004852439 -0.005074544 -0.005388361 -0.005383652 -0.005031865 -0.005623471 -0.006964622 -0.007961909 -0.007910629 -0.007798121 -0.008209905 -0.008474003 -0.008288807 -0.007855081 -0.007666365 -0.007843495 -0.008005667 -0.008074391 -0.008470189 -0.009396672 -0.010739962 -0.011539761 -0.01040671 -0.007895132 -0.005154532 -0.002787946 -0.001634923 -0.001981712 -0.00309381 -0.004082375 -0.004952379 -0.005889626 -0.0060405 -0.00541755 -0.004849024 -0.004901962 -0.005317103 -0.006220477 -0.007855312 -0.008834176 -0.00821027 -0.006714592 -0.004923194 -0.003294995 -0.00304875 -0.003769344 -0.003977219 -0.003972849 -0.004578942 -0.004702948 -0.003755716 -0.002678522 -0.001735303 -0.001178136 -0.001165765 -0.0012366 -0.001163128 -0.001468484 -0.001885463 -0.00220431 -0.002739285 -0.003456377 -0.004037099 -0.004590381 -0.004967977 -0.005021886 -0.005041482 -0.005109254 -0.005054044 -0.004597955 -0.003874935 -0.002806208 -0.001769282 -0.001488935 -0.002682781 -0.004285529 -0.005008826 -0.004314002 -0.002560861 -0.001308954 -8.65019E-4 -0.001184576 -0.002032196 -0.003064783 -0.003590179 -0.003911861 -0.003696706 -0.00289631 -0.001909816 -9.37248E-4 -1.22471E-4 4.74668E-4 0.001128605 0.001129535 6.17202E-4 4.18202E-4 9.68521E-4 0.002169743 0.003072112 0.003390097 0.002981079 0.002660549 0.002893484 0.003132623 0.003246617 0.003288155 0.003182055 0.003241349 0.003033012 0.002050687 0.001096071 3.80655E-4 -3.92572E-4 -5.64642E-4 -4.18415E-4 -9.6258E-4 -0.00149636 -7.35862E-4 4.9747E-4 0.001302437 0.00181942 0.001790888 0.001548893 0.001601781 0.002054624 0.002838257 0.003576652 0.003739135 0.003387094 0.002600509 0.001971127 0.002358845 0.00367788 0.004420712 0.003833729 0.002824772 0.00288103 0.003819668 0.004240313 0.00433604 0.004451526 0.004847028 0.005935165 0.007735262 0.009598727 0.010366447 0.010451952 0.010920988 0.011903415 0.013085459 0.013896472 0.014590437 0.015499616 0.016384668 0.017213169 0.018446613 0.019959613 0.021217441 0.021979445 0.022730228 0.022980252 0.023233766 0.023977013 0.024877792 0.026834242 0.030062947 0.033833331 0.03801696 0.042240643 0.045642507 0.048036792 0.049366096 0.050124214 0.050702594 0.051125079 0.050995213 0.04975812 0.047699425 0.045731591 0.044221787 0.043101651 0.041687365 0.039988577 0.038293254 0.037078252 0.035872229 0.034672232 0.03491817 0.036254137 0.037162184 0.037253072 0.036958844 0.036561469 0.035848922 0.034625704 0.033099749 0.031913612 0.031460654 0.031492041 0.031821906 0.032288586 0.032936889 0.033790087 0.034307143 0.034287763 0.033637216 0.0327162 0.032565934 0.033402961 0.034235865 0.034942457 0.03614953 0.038140705 0.040807213 0.043276279 0.045517726 0.048381444 0.051598148 0.054302735 0.05699981 0.059983034 0.062205735 0.063423921 0.064254694 0.064683189 0.064652554 0.064139456 0.062857271 0.060638971 0.057733815 0.054393264 0.051007847 0.048150794 0.046166071 0.045002904 0.044375371 0.043306411 0.041387265 0.038844303 0.036000106 0.033563928 0.031703436 0.029954757 0.028312969 0.027581633 0.027692864 0.027486103 0.026609897 0.025390091 0.024304665 0.02365887 0.023396839 0.023553454 0.02388382 0.024636771 0.02493102 0.023595662 0.021617567 0.020690207 0.020642236 0.021210648 0.021759245 0.021993147 0.022530781 0.023494631 0.024364881 0.023978271 0.022639429 0.021354791 0.019736181 0.017967742 0.017621989 0.018942167 0.02118996 0.023384378 0.024071694 0.024156442 0.023737731 0.022636137 0.021682924 0.021106999 0.020487275 0.020358766 0.021226987 0.022800332 0.025231362 0.027849032 0.029990187 0.031586456 0.032180801 0.032411482 0.032370056 0.03189638 0.031314581 0.03034336 0.029411067 0.028523611 0.02784391 0.02735901 0.026479879 0.025131616 0.023390634 0.021709553 0.020699759 0.020103822 0.019608226 0.018772891 0.017145766 0.015618766 0.014565115 0.013774062 0.012332483 0.010717774 0.010557761 0.011922405 0.014515422 0.017708239 0.020207773 0.021935062 0.023885462 0.026390744 0.028789556 0.030069838 0.030757494 0.031578104 0.03433796 0.039342892 0.043236739 0.044244725 0.04270774 0.039785711 0.037042042 0.035714583 0.035309682 0.034220391 0.031166021 0.02730633 0.023708211 0.020102773 0.016595423 0.013913045 0.011769801 0.009176691 0.006996695 0.005995312 0.005516335 0.004472074 0.003381998 0.003079306 0.002833595 0.002523344 0.002862653 0.003736882 0.004569331 0.005370758 0.006038125 0.007039339 0.0087231 0.009932099 0.010455703 0.011531563 0.013091871 0.014087638 0.015061812 0.016109381 0.016492727 0.016799606 0.018155749 0.0205824 0.02380764 0.02800487 0.033473412 0.038646616 0.04201107 0.043927024 0.045381646 0.046633102 0.047609649 0.04944028 0.052828855 0.056552359 0.059077348 0.059942142 0.059075606 0.057595469 0.057092973 0.057299689 0.057203755 0.056930637 0.057449387 0.05957643 0.062336812 0.063951869 0.063131498 0.059435815 0.053548332 0.046651098 0.039792611 0.033788461 0.029106084 0.025673749 0.0230169 0.020341281 0.017109932 0.013815033 0.011664723 0.01025808 0.008782244 0.007250356 0.00585131 0.005002274 0.004764028 0.004483591 0.004225718 0.00389113 0.002704481 0.00156029 0.001552163 0.002531381 0.003812374 0.004755472 0.005268851 0.005676983 0.006028097 0.005890976 0.005528604 0.005720841 0.006718939 0.007230778 0.00731183 0.0077334 0.008374604 0.008912821 0.009367328 0.010144625 0.011297921 0.012224905 0.013276206 0.015543628 0.018762188 0.022240443 0.026353269 0.032284921 0.040869702 0.052015043 0.064685843 0.077280073 0.08785358 0.093780712 0.093976753 0.089597597 0.081839863 0.072368335 0.062634251 0.054043125 0.047689536 0.043599698 0.041006572 0.038574188 0.036035574 0.033390624 0.030637042 0.028189412 0.025913591 0.024101155 0.023326784 0.023071563 0.023059707 0.022995658 0.023139724 0.023769817 0.02348994 0.020785117 0.016606576 0.013043029 0.010922883 0.010015146 0.009591447 0.009198806 0.00858949 0.007908476 0.007721544 0.007731477 0.007374186 0.00703928 0.006664893 0.005578937 0.004241423 0.003484653 0.003018576 0.002648112 0.002346835 0.002197568 0.002298065 0.00241977 0.002938135 0.003591322 0.004238938 0.004400585 0.003857009 0.002837346 0.001622775 -2.10652E-6 -0.001339307 -0.001651776 -9.0399E-4 1.02566E-4 6.54627E-4 6.39849E-4 3.50168E-4 2.89511E-4 3.13878E-4 2.61742E-5 -1.93607E-4 -2.3489E-4 7.64106E-5 2.61498E-4 3.06024E-4 0.001559263 0.003220864 0.003932392 0.004823782 0.006474061 0.008436667 0.010169267 0.011493469 0.01182141 0.011167855 0.009739923 0.008504075 0.008006742 0.007457632 0.005985842 0.004924248 0.005148318 0.005223126 0.004827477 0.00490031 0.005732855 0.007474835 0.009382924 0.010646534 0.011221226 0.011916155 0.012615638 0.013188544 0.014298299 0.015961885 0.017329615 0.018009232 0.017952047 0.017367057 0.016285469 0.015009587 0.013778916 0.012338016 0.011191358 0.011061207 0.011967216 0.013472291 0.015809707 0.018468162 0.020728142 0.022826745 0.024633199 0.025375702 0.024625641 0.0225526 0.020461051 0.018953966 0.017413808 0.015858011 0.015089384 0.014672813 0.013998263 0.012746668 0.010746357 0.009163423 0.008315145 0.006957589 0.005723792 0.005294323 0.005250133 0.005491425 0.006151443 0.007829517 0.009493231 0.010142721 0.01032995 0.010839485 0.011969724 0.012450395 0.011986835 0.011579015 0.011669386 0.01218988 0.013000391 0.014227653 0.016081171 0.018058715 0.019462518 0.020449493 0.020620982 0.018935838 0.016415993 0.015119529 0.014709022 0.014802424 0.015933127 0.017105645 0.018252908 0.019755499 0.02088156 0.021495971 0.02168236 0.02214517 0.022616528 0.022240206 0.021206104 0.019855606 0.018503902 0.017437889 0.016966065 0.017779183 0.019760205 0.021412808 0.022117425 0.022091371 0.021737444 0.021004919 0.02011017 0.019218944 0.018606217 0.0183566 0.018338272 0.018400006 0.01880318 0.019425158 0.020173066 0.020301108 0.019436258 0.018445733 0.018063531 0.018904988 0.020606709 0.02268733 0.025180966 0.02784502 0.03024681 0.031823935 0.032647777 0.034471498 0.038166508 0.042943756 0.04809198 0.052922145 0.056490638 0.057650131 0.056808544 0.055284457 0.053234662 0.050711778 0.048898972 0.048231167 0.047262598 0.045499118 0.042927035 0.039844284 0.03735572 0.035329458 0.034273517 0.034434789 0.034857243 0.035225617 0.03509437 0.034593333 0.033582135 0.032254881 0.03177046 0.031622028 0.031709921 0.032258288 0.032692149 0.032811898 0.032740247 0.032593588 0.032100143 0.03130826 0.030500768 0.029986815 0.029957244 0.030016887 0.029982667 0.029574928 0.028820917 0.028460454 0.028148421 0.027401017 0.026544923 0.025714658 0.024716713 0.023234031 0.021503392 0.020479701 0.02103132 0.022943756 0.024870323 0.02600027 0.026457936 0.027017958 0.02823054 0.029721185 0.031272576 0.033073637 0.03422958 0.035137683 0.036998655 0.03928194 0.04114268 0.043503419 0.046422985 0.049170307 0.051721514 0.05335501 0.053934132 0.054470322 0.055072239 0.055806636 0.057251549 0.058347389 0.058933999 0.059881494 0.06063451 0.060111366 0.05898414 0.058080652 0.057571299 0.058280197 0.060044004 0.062300907 0.064192729 0.064300771 0.062474944 0.060157515 0.058659777 0.058811443 0.060247921 0.061882417 0.063780949 0.065477604 0.066189426 0.066897493 0.067198205 0.067101696 0.067793462 0.070108472 0.075188309 0.083973844 0.096743308 0.111704615 0.124299397 0.131220864 0.13240924 0.128090318 0.119141224 0.108249243 0.097698196 0.087313305 0.077515876 0.069073474 0.062064255 0.056581601 0.052625848 0.049117169 0.045784664 0.04280899 0.040289295 0.038396192 0.036321083 0.034413142 0.032574047 0.030496439 0.027812399 0.025525713 0.024622543 0.02444863 0.024261114 0.023833705 0.02370257 0.02466517 0.026343214 0.027877046 0.028302806 0.027368878 0.026045416 0.025176271 0.02482307 0.024778473 0.024372863 0.023763836 0.023517128 0.023495252 0.023644405 0.024238865 0.024846493 0.025033643 0.02448376 0.023965579 0.023638137 0.023308916 0.023556422 0.023840395 0.02334658 0.02170889 0.019722439 0.018740236 0.018650653 0.018360732 0.017889845 0.017494222 0.016793073 0.016483897 0.016592187 0.015624264 0.013800317 0.01299681 0.012956081 0.012546262 0.011289821 0.010100843 0.009264103 0.008025275 0.006474778 0.005636398 0.006060615 0.006556588 0.006238573 0.005937299 0.006188302 0.005907827 0.004969971 0.004009099 0.00301107 0.002467778 0.002265894 0.002590291 0.003807802 0.005099275 0.005713831 0.005228312 0.004377047 0.004222738 0.004796431 0.005480692 0.005594936 0.00585772 0.0074441 0.010009968 0.012406345 0.014022057 0.01534535 0.015795561 0.01543555 0.015598237 0.016091897 0.01662675 0.017221263 0.017332969 0.016861975 0.016156585 0.016106465 0.016679948 0.01745073 0.0182261 0.018665042 0.019248686 0.019817246 0.019823601 0.019338379 0.01791608 0.016180139 0.015511067 0.016536821 0.017645546 0.018026879 0.018361927 0.018398594 0.017669722 0.01636391 0.015532064 0.01613766 0.017671005 0.01876712 0.018760835 0.018316671 0.017505936 0.016843534 0.016981669 0.017096388 0.016541412 0.015335368 0.014055643 0.013362929 0.013624621 0.014120024 0.01431031 0.014301624 0.014637651 0.015781546 0.016785205 0.017216103 0.017509406 0.017975764 0.018636235 0.019137056 0.019682437 0.020201462 0.020842121 0.021712825 0.022428463 0.02275465 0.023523468 0.024824917 0.02522553 0.024784602 0.024936078 0.025833944 0.026313005 0.026737699 0.027447048 0.027594556 0.027075303 0.026893585 0.027217982 0.027131104 0.026102395 0.024947652 0.024111382 0.023451614 0.02303339 0.02298953 0.023930228 0.025967558 0.027766162 0.028461224 0.028373577 0.02798467 0.028323243 0.029477063 0.030413261 0.03068456 0.030741826 0.030731631 0.030327613 0.030043657 0.030813287 0.032099674 0.032948969 0.032904433 0.032190639 0.031485741 0.03108195 0.030408775 0.030059279 0.029784909 0.028451086 0.026758232 0.026506743 0.027640042 0.0280658 0.027252025 0.026225644 0.024886251 0.023339066 0.023169618 0.024158413 0.024874406 0.025204346 0.02514042 0.02495022 0.025043307 0.024766031 0.023211592 0.020761541 0.01816537 0.016184888 0.015084929 0.014606998 0.014541717 0.014890255 0.015515581 0.015884802 0.015782372 0.015750626 0.01576595 0.015618551 0.016093834 0.016782818 0.016356512 0.015600852 0.015697651 0.01661826 0.017973484 0.01902249 0.019590864 0.019909859 0.019787968 0.019090049 0.018616096 0.018749205 0.018764606 0.018851932 0.019922977 0.021833191 0.02287429 0.022673438 0.02154432 0.020472972 0.019854719 0.019675227 0.019825564 0.019531013 0.019382717 0.020046499 0.02077775 0.022049916 0.023453727 0.02401136 0.023732527 0.022541261 0.020907149 0.019425023 0.017836301 0.015681479 0.013311749 0.011313768 0.009843852 0.009174657 0.009052673 0.009210356 0.009095817 0.008578478 0.007946431 0.007256213 0.006883292 0.00722398 0.008222314 0.009095967 0.009674859 0.010235055 0.01093693 0.01076597 0.009279259 0.007920593 0.007929798 0.008282117 0.008598215 0.008845012 0.008849746 0.008819979 0.009270755 0.00987879 0.009287896 0.007255037 0.004656654 0.002957692 0.002641235 0.002773345 0.002706347 0.002605132 0.003168159 0.004149546 0.005095386 0.006579155 0.008973768 0.011475487 0.013639198 0.014647991 0.013758993 0.012282185 0.011603616 0.012194726 0.013413971 0.014376667 0.01550646 0.01699744 0.018892764 0.021318786 0.023192334 0.024667466 0.026113868 0.027767508 0.029274257 0.030330731 0.031693555 0.033024856 0.033112319 0.032091338 0.031463374 0.031950385 0.032892969 0.033549514 0.033318834 0.031990885 0.030473365 0.029411953 0.028915742 0.029458262 0.030573189 0.030611863 0.029911071 0.030259789 0.031207632 0.031309177 0.030738538 0.029989906 0.029250759 0.028813115 0.028321439 0.027582016 0.026648509 0.02569362 0.024881665 0.023913872 0.022782776 0.02166094 0.020710366 0.020024749 0.019411144 0.018893121 0.018849865 0.018975812 0.018746314 0.018216861 0.018013904 0.018205912 0.017976033 0.017883561 0.01789973 0.017752983 0.017439863 0.016482349 0.01513971 0.014717539 0.015413209 0.015382933 0.014436536 0.013288389 0.011959001 0.011064793 0.010939778 0.010748395 0.010760232 0.011201477 0.011598601 0.011132689 0.01052417 0.01030252 0.010223222 0.010315036 0.010432022 0.010346347 0.010365367 0.010672803 0.010830486 0.010316791 0.00920956 0.008361808 0.008235024 0.008522799 0.009233586 0.010246679 0.010723791 0.010233189 0.009084396 0.008090863 0.00753875 0.007217788 0.007596291 0.009578271 0.01238136 0.014116058 0.014010634 0.01297373 0.011713206 0.010128444 0.00906341 0.008523971 0.007906268 0.006855439 0.005777998 0.005330987 0.005833119 0.006617125 0.006596401 0.006292216 0.006002082 0.005815906 0.006441267 0.006886177 0.006913857 0.006971087 0.00729086 0.007601876 0.007403353 0.006641324 0.006107243 0.00601502 0.005803549 0.005157649 0.004563216 0.004893188 0.005479243 0.005887881 0.006312488 0.006577492 0.007017977 0.007774448 0.00907974 0.0102233 0.010697167 0.010595035 0.009966397 0.008862164 0.008485371 0.008829679 0.009232882 0.009396154 0.009550648 0.009491622 0.008311825 0.006696104 0.004868737 0.00296493 0.001870088 0.001845904 0.002278546 0.002623408 0.003135616 0.003833105 0.004396306 0.004946527 0.005310253 0.005116009 0.004562919 0.003820012 0.002805444 0.002483956 0.002992053 0.004293029 0.005671209 0.006799816 0.007923961 0.008478033 0.008080704 0.007766664 0.008064533 0.008012192 0.007967394 0.008131049 0.007725197 0.006451851 0.005380571 0.005236439 0.005584817 0.005381225 0.004498032 0.003254929 0.002014083 0.001151777 0.001345189 0.002149664 0.003227878 0.003546038 0.002484347 6.37005E-4 -4.60259E-4 4.99923E-4 0.002738841 0.005082887 0.006558736 0.006205516 0.004460226 0.002812651 0.00253665 0.003391715 0.004275265 0.004858087 0.004991067 0.004309819 0.003342982 0.002910351 0.002264316 0.001367642 6.1117E-4 4.08871E-4 8.50684E-4 7.54526E-4 -2.46122E-4 -7.71016E-4 -3.15973E-4 -1.18479E-4 -1.83307E-4 -1.13779E-5 1.98822E-4 3.18805E-4 -5.64517E-5 -7.50416E-4 -8.99401E-4 -2.68103E-4 7.82881E-4 0.001170499 7.69833E-4 2.5406E-5 -8.52658E-4 -0.001688515 -0.001514021 -2.19133E-5 0.001515743 0.00205515 0.001883525 0.001144147 4.25895E-4 -9.7983E-5 -7.71828E-4 -0.001117282 -5.28942E-4 3.76207E-4 9.06314E-4 7.91347E-4 -9.58107E-5 -5.97772E-4 7.83416E-4 0.003052597 0.004894075 0.006017593 0.006101097 0.005320998 0.004341094 0.003968282 0.00455 0.004844412 0.004545377 0.004514874 0.004946659 0.005077884 0.004583404 0.004303656 0.004585383 0.004362953 0.003509509 0.002627341 0.002376968 0.002354778 0.002678502 0.003915194 0.005711482 0.007620541 0.008243235 0.006839653 0.004832118 0.003315374 0.002854645 0.003089389 0.002822737 0.002789363 0.002926016 0.002407678 0.001841992 0.001617818 0.001683634 0.001832814 0.001527757 7.26864E-4 -1.75176E-4 -4.36993E-4 -6.51209E-4 -6.9686E-4 -1.64908E-4 9.2389E-4 </Points>
</Spectrum>
</Case>
<Case ID="rat8_day1_noninfarcted.txt">
<Tissue Type="non-infarcted parenchyma"/>
<Spectrum Name="DS1">
<Parameters FirstPPM="0.0" LastPPM="4.5" PointsNumber="1383"/>
<Points>-0.004771442 -0.0051438 -0.004913875 -0.004088434 -0.003103621 -0.00249626 -0.002864475 -0.003550775 -0.003772386 -0.003565877 -0.003131825 -0.003157624 -0.003883674 -0.004386608 -0.004683461 -0.004772188 -0.004790626 -0.005448251 -0.006450304 -0.006839827 -0.007072091 -0.0073911 -0.007164269 -0.006515612 -0.006617757 -0.00693504 -0.006909865 -0.006688766 -0.005853828 -0.004728765 -0.004116619 -0.004011679 -0.004017757 -0.004425063 -0.004859186 -0.004828346 -0.004685624 -0.004886924 -0.005433389 -0.005610533 -0.005052293 -0.00430252 -0.003321556 -0.002487095 -0.001407849 -3.90074E-4 9.86596E-5 2.05886E-4 3.25688E-6 -4.14668E-4 -8.47979E-4 -0.001686457 -0.002651895 -0.003417988 -0.004496363 -0.0053062 -0.004792605 -0.003273567 -0.001658519 -5.8329E-4 -9.01357E-5 1.06224E-4 7.25082E-5 -1.56877E-4 1.74019E-4 5.66378E-4 3.83349E-4 7.2945E-5 -2.27616E-4 -1.38605E-4 1.75685E-4 0.001228904 0.002505409 0.003102798 0.003486168 0.00373527 0.003884504 0.003554949 0.003211604 0.00293498 0.002199731 7.8848E-4 -7.18998E-4 -0.001532598 -0.001109031 0.001012684 0.003993832 0.005522472 0.005194682 0.004034938 0.003234352 0.003240332 0.00348304 0.003573962 0.003037304 0.002085167 0.001599008 0.00172396 0.001402206 5.47935E-4 -2.03707E-4 -9.95015E-4 -0.001442996 -0.001046035 -2.59132E-4 2.55404E-4 5.97504E-4 0.00115398 0.001926556 0.002170309 0.001716726 0.001627673 0.002480273 0.003443255 0.003835569 0.004216471 0.004717032 0.005584485 0.007467739 0.009455517 0.011407473 0.012768786 0.013067016 0.012269866 0.010655783 0.009329807 0.008742946 0.008267712 0.008151811 0.008517398 0.008884326 0.009009121 0.009321878 0.009782113 0.010380632 0.010831853 0.011353921 0.011675571 0.011424537 0.010701776 0.00933888 0.007783032 0.007290388 0.00774334 0.008292359 0.009365196 0.011244517 0.013198102 0.014780838 0.016210639 0.017987917 0.01925329 0.019170745 0.018258902 0.017653158 0.01753011 0.017989394 0.019085132 0.02015737 0.020934128 0.021479053 0.021923154 0.022765792 0.024099517 0.025121704 0.026221666 0.028188089 0.031345479 0.034761594 0.037654605 0.040462454 0.043924743 0.04817097 0.052302825 0.055131698 0.056075863 0.055599644 0.055376317 0.055711623 0.055334075 0.05337159 0.050420906 0.046757784 0.042820492 0.039123349 0.036348863 0.034615364 0.033520461 0.03329865 0.033592608 0.03375356 0.033362463 0.032653994 0.031903209 0.031371223 0.030908205 0.03002459 0.028777303 0.028389119 0.028929732 0.02968581 0.030853296 0.03229958 0.032508963 0.031060075 0.029974381 0.029559336 0.029533973 0.03064705 0.031657706 0.031084333 0.030218868 0.029870909 0.030567112 0.032842143 0.036187023 0.039687454 0.042548482 0.045446095 0.048569285 0.05016652 0.050473709 0.05131385 0.052469344 0.053777435 0.05549726 0.056817928 0.057879426 0.058044365 0.056663839 0.05470485 0.052255229 0.049188469 0.04656192 0.045492727 0.046030423 0.045846253 0.042926196 0.03932773 0.03731151 0.035902917 0.033815866 0.030758516 0.027081685 0.024545867 0.023256799 0.022194129 0.021481078 0.021105164 0.020181217 0.018641976 0.017749967 0.018193006 0.019354984 0.019607393 0.019508689 0.020633826 0.021905469 0.021709146 0.020756173 0.020257082 0.020602919 0.021406778 0.022297437 0.023141284 0.024966085 0.027807906 0.029794378 0.02924526 0.026791529 0.024237635 0.022338699 0.021118843 0.020560928 0.021408796 0.024000404 0.026980412 0.028560404 0.028267855 0.02661301 0.024225621 0.022258598 0.020877594 0.020001836 0.019482229 0.019737754 0.021042898 0.022768426 0.025161022 0.028811647 0.032551605 0.034937356 0.035513759 0.03506583 0.03463658 0.033346364 0.030689719 0.027702655 0.02540791 0.024292262 0.024810076 0.026311423 0.026977333 0.026838876 0.026370081 0.025271811 0.023759301 0.021917738 0.019705276 0.017877823 0.016633295 0.015666309 0.0144674 0.013358748 0.013269364 0.013478404 0.013911752 0.015214561 0.017361254 0.019479738 0.021413091 0.023582374 0.026478555 0.029114241 0.030558609 0.030807385 0.03115765 0.033137517 0.037005274 0.041585733 0.044419453 0.043632223 0.039984522 0.035406221 0.032245434 0.031458013 0.032301053 0.032622044 0.031080604 0.027290383 0.0225132 0.018468757 0.016162474 0.014909972 0.013783441 0.012444492 0.010520348 0.008792729 0.008035338 0.008119337 0.008521968 0.00914624 0.009764007 0.009638766 0.008658192 0.007192363 0.005947497 0.005297669 0.00552916 0.006371272 0.007073424 0.007925564 0.009478322 0.011270063 0.012890437 0.01420883 0.014882828 0.015548842 0.016586926 0.017589793 0.018710002 0.020632956 0.024216945 0.02967027 0.035881271 0.040847271 0.043344147 0.043295798 0.042465452 0.042630129 0.04447952 0.048289359 0.053139382 0.057393031 0.060280163 0.060573817 0.05840928 0.055922329 0.054664077 0.054600304 0.05505715 0.055405552 0.055923608 0.05713508 0.059049845 0.059469687 0.057066182 0.051505195 0.043761066 0.03649035 0.03044602 0.025592826 0.021335128 0.017481448 0.01392322 0.010933593 0.00930999 0.008823769 0.00841572 0.007697689 0.007004097 0.006739579 0.007615616 0.009037547 0.010170595 0.010522918 0.010219124 0.009925852 0.009927158 0.009646911 0.009040574 0.008561218 0.008382229 0.007980609 0.007348422 0.007725052 0.00926599 0.010523965 0.010631807 0.01016047 0.010092308 0.010059062 0.00952349 0.008913914 0.008941897 0.009970098 0.011764976 0.013846787 0.015563636 0.017002702 0.018481706 0.020591409 0.024050107 0.02934581 0.036338688 0.044493549 0.054102209 0.065924791 0.07926847 0.091401632 0.099147432 0.101219425 0.097928125 0.090228879 0.079908809 0.068623437 0.058757003 0.051535327 0.04650928 0.042647643 0.039468068 0.037028348 0.034876942 0.032936856 0.031556051 0.030733504 0.029453508 0.027902931 0.027135826 0.026568166 0.025712431 0.024532828 0.023260009 0.022470627 0.021743835 0.020822704 0.020031154 0.019595963 0.019201474 0.019105657 0.018977366 0.01831792 0.016970255 0.015380327 0.0136171 0.012516849 0.012322609 0.012098087 0.010817609 0.009204818 0.008202922 0.007240367 0.006212478 0.005181311 0.004165169 0.003473007 0.002693524 0.002001587 0.002055032 0.002352055 0.002854276 0.004302476 0.005710718 0.005598569 0.005011924 0.005340193 0.006099417 0.007166178 0.008613709 0.010076209 0.010794254 0.010997733 0.010887932 0.009626327 0.008227304 0.00779864 0.007434547 0.006839273 0.006299966 0.005920557 0.005509657 0.005473464 0.006014735 0.006470619 0.006211956 0.005992205 0.006131401 0.00628236 0.007032951 0.008368331 0.009727465 0.010454765 0.010241034 0.009429125 0.008533773 0.008410679 0.008858856 0.009299757 0.009524389 0.009895878 0.011008425 0.012142776 0.012765786 0.013016623 0.013615063 0.014708245 0.016095677 0.017808595 0.019097947 0.020543322 0.022630041 0.024714954 0.025866663 0.024850973 0.022164381 0.019821217 0.018412078 0.017642456 0.017596402 0.018456198 0.019900355 0.022381683 0.025565125 0.027647245 0.028483574 0.028604586 0.028796507 0.028855237 0.027385088 0.024642954 0.021915982 0.019299422 0.016425369 0.013193283 0.010649769 0.009458181 0.009209675 0.00952069 0.009965943 0.010563443 0.010725556 0.00990127 0.009111883 0.008907803 0.008702895 0.00842949 0.008463209 0.009039603 0.009333923 0.009101246 0.009513316 0.011181176 0.013093875 0.013882626 0.013548045 0.013130306 0.012978752 0.013589626 0.01500462 0.01626355 0.017312267 0.0186335 0.019750499 0.019860482 0.019134985 0.018332941 0.0172489 0.015917327 0.014576556 0.013800262 0.014765068 0.016983283 0.018884718 0.020022243 0.020471713 0.020729722 0.021925814 0.023698361 0.025221667 0.025485848 0.024843293 0.024226485 0.023832914 0.023041415 0.022106288 0.0225306 0.02436494 0.026597395 0.028227224 0.028601106 0.027368062 0.025318721 0.023748706 0.022797507 0.022148286 0.022019409 0.022030356 0.021441763 0.020778983 0.0204117 0.019747193 0.018997178 0.01848521 0.018692031 0.019561491 0.020567942 0.022279774 0.0243978 0.026931162 0.030019755 0.033306229 0.035470558 0.0368941 0.03838574 0.040399256 0.043245695 0.04660969 0.049647529 0.051810549 0.052791967 0.052398637 0.050930481 0.048963466 0.047357953 0.046294429 0.045623822 0.045137087 0.043601001 0.041285927 0.039306117 0.036752132 0.033958756 0.031758271 0.029685598 0.027642927 0.026301725 0.026367624 0.027095299 0.027464287 0.027292917 0.027519545 0.028156478 0.028507023 0.028511235 0.028886618 0.029770011 0.030829831 0.032153826 0.03318293 0.033165515 0.031769382 0.030072871 0.028939801 0.028176906 0.02785936 0.02747703 0.026721896 0.026164877 0.025998299 0.025816756 0.025614807 0.025141755 0.024714747 0.024719156 0.025029658 0.025052197 0.024684708 0.024743465 0.025288137 0.026928932 0.02912919 0.030849009 0.031580686 0.031843136 0.032960559 0.034675391 0.036412486 0.037635379 0.037948444 0.038038576 0.039489121 0.04197239 0.044427925 0.046626909 0.048606597 0.050118471 0.051369992 0.052530853 0.053596143 0.054643335 0.055452641 0.055790791 0.055181663 0.053858447 0.053543167 0.05440507 0.055340091 0.055869296 0.056284869 0.056807665 0.056900595 0.056469854 0.056411336 0.056907579 0.057751573 0.058516809 0.058761286 0.058493145 0.059164946 0.060445125 0.062432719 0.064705026 0.066454355 0.067097869 0.067774967 0.069707415 0.072647478 0.077379213 0.084162097 0.092903057 0.104059705 0.116547034 0.127741457 0.134637272 0.134091773 0.125464217 0.112019667 0.097659716 0.084732146 0.073339198 0.063415066 0.055872762 0.05053769 0.045932144 0.041623945 0.038354101 0.035362697 0.032386651 0.029744534 0.027836192 0.026761234 0.026151262 0.025496989 0.024263715 0.022778329 0.022224747 0.023055131 0.024224133 0.025204573 0.025975923 0.026791058 0.027042818 0.026688787 0.026359272 0.024950785 0.022655362 0.021478083 0.022242169 0.023247114 0.023555322 0.023899605 0.024199649 0.023905822 0.023400694 0.022677851 0.021654584 0.020451909 0.019381483 0.018402425 0.018002024 0.018667584 0.019709945 0.020609254 0.020797061 0.020272596 0.019984287 0.019314223 0.018583554 0.018428158 0.017487599 0.01568201 0.014411393 0.014220535 0.014483026 0.014769356 0.015030302 0.015641158 0.016649563 0.017555028 0.01784738 0.017513788 0.016538922 0.015105401 0.013915274 0.01310732 0.012741361 0.012576409 0.011793958 0.010551752 0.009552318 0.009372886 0.009607653 0.009559001 0.008951336 0.007889863 0.007065925 0.00699048 0.008038898 0.009924026 0.012181158 0.01410355 0.014721175 0.013974753 0.013296054 0.013257928 0.013471146 0.013814194 0.014527023 0.015722626 0.016675006 0.017238882 0.018395609 0.019947604 0.021207419 0.021887628 0.022565233 0.023301305 0.023852652 0.024537755 0.02530734 0.025616201 0.02578763 0.026115204 0.025880468 0.025178773 0.025232177 0.026172627 0.026499728 0.025931677 0.024861667 0.023314634 0.022494611 0.022626812 0.023081736 0.023695247 0.023763316 0.022874979 0.021444158 0.020013458 0.018633831 0.017163209 0.015436929 0.013751858 0.01280202 0.012781727 0.012967854 0.012984762 0.012417387 0.010875282 0.0093629 0.009014372 0.009844163 0.010547718 0.010342334 0.010004354 0.010196346 0.010788134 0.011538468 0.011746116 0.0111686 0.009875361 0.009049369 0.009051718 0.009894712 0.011072105 0.01126835 0.01048017 0.00968971 0.009140552 0.008895158 0.008867798 0.00891514 0.009621633 0.010972019 0.012379931 0.013454181 0.013831587 0.013784338 0.014180069 0.015877247 0.017846946 0.018893356 0.018982731 0.018865316 0.018852301 0.018755425 0.019394301 0.020838493 0.021581974 0.021483364 0.022140885 0.023286579 0.023207718 0.022316128 0.02172879 0.021863903 0.022408391 0.023002354 0.023516631 0.023825537 0.024014217 0.024531908 0.025751268 0.027273543 0.028264855 0.029171141 0.029580889 0.029757666 0.029751802 0.028934293 0.028026931 0.027819193 0.027708873 0.026938695 0.025651734 0.025078762 0.025548235 0.026581194 0.026865045 0.026645768 0.026741921 0.027117255 0.028037307 0.028864278 0.028475447 0.027575946 0.027417047 0.027674557 0.02750802 0.027160445 0.026926143 0.026338942 0.025477096 0.024719798 0.024083957 0.023674153 0.022846601 0.021192048 0.019979112 0.019088674 0.017985693 0.017564786 0.01823406 0.019420654 0.019702619 0.019507988 0.0193194 0.019644093 0.020231233 0.020630831 0.021337367 0.022237423 0.022669223 0.02304462 0.023539778 0.024052883 0.024641614 0.02528248 0.026000241 0.0266576 0.026529825 0.025528049 0.024696369 0.024718866 0.025543258 0.025971671 0.025264139 0.024288514 0.022695686 0.020055035 0.018292571 0.017812726 0.017829347 0.017708686 0.017088018 0.016348653 0.015410869 0.0147473 0.01437725 0.014015037 0.013742947 0.013483113 0.013012516 0.011999587 0.010330033 0.008683338 0.008068333 0.009052544 0.010664336 0.011825601 0.012470131 0.012480233 0.011616032 0.010400687 0.009283709 0.008174271 0.00751064 0.007632598 0.008170577 0.008509177 0.008452538 0.008572454 0.008642293 0.008346758 0.007987045 0.007546635 0.006505676 0.005915346 0.005726489 0.00562947 0.00527448 0.004549031 0.004228907 0.004472254 0.004934537 0.004754522 0.004153165 0.004339068 0.004930563 0.005720146 0.00709575 0.008163048 0.008432836 0.009124457 0.010619997 0.012213938 0.013625983 0.014105517 0.014166731 0.014836029 0.015978443 0.017661414 0.01959791 0.02082602 0.021898127 0.023075534 0.0237725 0.024814408 0.026573403 0.028562483 0.031007833 0.034094373 0.036569464 0.038502779 0.04094835 0.04284215 0.043239818 0.043628869 0.045304744 0.047011868 0.048064678 0.048878446 0.049171197 0.048298052 0.046194493 0.043815895 0.041631189 0.039711449 0.037807509 0.036638062 0.036572282 0.036821011 0.03718594 0.037841386 0.038524947 0.038421424 0.037672945 0.037365274 0.03721838 0.03699046 0.03683735 0.036269309 0.035663603 0.034880812 0.033477718 0.032041902 0.031270323 0.031150095 0.030609487 0.028856245 0.026649046 0.025015794 0.02403048 0.023231375 0.022420581 0.021239739 0.019695884 0.018675417 0.018499684 0.018279896 0.017576028 0.017090075 0.017020182 0.016833445 0.016161517 0.014787201 0.012774336 0.01117899 0.01046129 0.009801243 0.008008763 0.005457457 0.003997762 0.003745886 0.004140391 0.005119436 0.006127452 0.006401594 0.006935897 0.007972904 0.007984191 0.006835422 0.005545873 0.004520464 0.004045073 0.004188746 0.004398738 0.004526882 0.004623057 0.004509817 0.00484958 0.005865911 0.006466973 0.00614791 0.005015093 0.003602306 0.00282927 0.002376533 0.001454287 8.55928E-5 -0.001165076 -0.002194872 -0.003225338 -0.004062664 -0.004454775 -0.004175089 -0.003345784 -0.002578265 -0.002158083 -8.49105E-4 0.00109314 0.001968452 0.002199349 0.002831371 0.003762159 0.004214187 0.004568799 0.004909962 0.005063654 0.006105527 0.008267294 0.00936946 0.009027883 0.009138341 0.009571953 0.00954966 0.009349555 0.008670922 0.006707594 0.004525322 0.003664382 0.004022045 0.004612659 0.005576679 0.006665848 0.006523179 0.005288084 0.004237748 0.003312382 0.002669337 0.002913785 0.003342592 0.003464273 0.003419456 0.002961369 0.002326806 0.002084777 0.001554416 3.94056E-4 -3.91277E-4 -4.01384E-4 8.73344E-4 0.00280108 0.003489501 0.002847768 0.002736903 0.002543969 0.001180849 -3.46035E-4 -0.001142682 -0.00107629 -5.9642E-4 -4.20869E-5 5.10351E-4 8.88548E-4 0.001066211 0.001269615 0.001206106 4.96331E-4 -1.2755E-4 -5.44904E-4 -0.001230732 -0.001844955 -0.001733691 -0.001108319 -9.67718E-4 -0.001426119 -0.001919225 -0.001772451 -0.001178461 -9.10129E-4 -0.001026168 -0.001211672 -0.001115689 -0.001041158 -0.001318491 -0.001102656 -9.83406E-5 3.95378E-4 1.80453E-4 -4.04089E-5 -5.54948E-4 -0.001387772 -0.001520205 -7.79613E-4 6.23555E-4 0.001697166 0.001994732 0.002114325 0.002166606 0.001829572 0.001342843 0.001169929 5.98785E-4 -3.16796E-4 -0.001201425 -0.002452726 -0.004038315 -0.005298137 -0.005196001 -0.003644362 -0.001418992 3.51016E-4 8.66897E-4 2.1716E-4 -4.50116E-4 -0.001027514 -0.001076357 -4.45537E-4 3.02834E-4 5.47925E-4 2.7168E-4 2.53991E-4 2.40519E-4 -6.81663E-5 -4.43649E-4 -7.99401E-4 -4.65067E-4 2.18963E-4 0.001221039 0.00253783 0.003722482 0.004626141 0.00487083 0.004502704 0.003508133 0.002526324 0.002403216 0.002691124 0.003007564 0.002855045 0.001963017 0.001302205 0.001133688 0.001039131 6.90964E-4 3.4556E-4 2.72972E-4 2.53427E-4 6.2208E-4 0.001565767 0.002403501 0.002588531 0.001832699 3.84638E-4 -4.49774E-4 -6.1727E-4 -6.48621E-4 -5.06063E-4 -5.818E-4 -5.17743E-5 4.6329E-4 4.98698E-4 4.2727E-4 6.99796E-4 0.001208254 0.001619812 0.001614404 0.001093385 5.27656E-4 -1.9641E-4 -7.15032E-4 -2.406E-4 6.97935E-4 9.06854E-4 6.46625E-5 -7.14165E-4 -2.2352E-4 7.3896E-4 0.001141231 8.53951E-4 8.38409E-4 9.35309E-4 5.7482E-4 -1.73248E-4 -0.001066415 -0.001846589 -0.001692673 -0.001417687 -0.001529708 -0.001647626 -0.001491356 -7.22647E-4 1.46256E-4 -1.45932E-4 -7.74462E-4 -0.001613985 -0.00296931 -0.00435539 -0.005450508 -0.005790277 -0.005538913 -0.004889513 </Points>
</Spectrum>
</Case>
<Case ID="rat8_day8_noninfarcted.txt">
<Tissue Type="non-infarcted parenchyma"/>
<Spectrum Name="DS1">
<Parameters FirstPPM="0.0" LastPPM="4.5" PointsNumber="1383"/>
<Points>-0.002073622 -6.79854E-4 -2.23283E-4 -8.25568E-4 -0.001267818 -0.001169506 -0.00106799 -0.001038172 -8.16683E-4 -9.68918E-4 -0.001684842 -0.002230119 -0.00202043 -0.001004124 3.87486E-4 0.001389412 0.001559452 7.59634E-4 -0.001150303 -0.003225698 -0.004195361 -0.003583544 -0.002500425 -0.00218515 -0.002291392 -0.002410275 -0.002199769 -0.001984244 -0.002300671 -0.002216357 -0.001631101 -0.001393435 -0.001892319 -0.002633709 -0.003896933 -0.005920756 -0.006983903 -0.006128541 -0.00482926 -0.00473908 -0.005786676 -0.006012465 -0.005544352 -0.004809989 -0.004287385 -0.004320317 -0.004557454 -0.004595301 -0.004324523 -0.004985791 -0.007279711 -0.008854253 -0.008455577 -0.007561511 -0.006782732 -0.005472482 -0.00371261 -0.002125552 -0.001394123 -0.001119398 -6.65587E-4 2.51323E-4 9.33214E-4 6.09078E-4 -2.53481E-4 -3.58501E-4 5.57603E-4 0.001781213 0.001716212 2.12065E-4 -0.001312868 -0.002397959 -0.003697768 -0.004807087 -0.00534516 -0.005046224 -0.004360225 -0.004306935 -0.004378534 -0.004330532 -0.004772506 -0.005377164 -0.005810481 -0.006013862 -0.005807507 -0.005415525 -0.005038045 -0.004052022 -0.002326 -4.49842E-4 0.001062688 0.001372551 9.97891E-4 9.21918E-4 0.001468082 0.002121139 0.002512032 0.002702543 0.002539817 0.001316286 -7.66876E-5 -4.35475E-4 2.12738E-4 7.42608E-4 2.10696E-4 -8.85404E-4 -0.001476843 -0.001532692 -0.001392591 -0.00120051 -0.001130108 -0.001444411 -0.001928776 -0.002355046 -0.002792389 -0.002709497 -0.0024274 -0.002006429 -0.001389455 -0.001368766 -0.00189105 -0.001829296 -0.001468937 -0.001635693 -0.002071747 -0.001112481 0.001114119 0.002667933 0.002913666 0.002030697 0.001108464 3.87453E-4 1.12328E-4 0.001431124 0.00338911 0.004634823 0.004935316 0.004130802 0.003034466 0.002892271 0.003441856 0.00445412 0.006237036 0.008246968 0.00971715 0.010649182 0.010905612 0.010674132 0.010644223 0.011060491 0.011374958 0.011311281 0.012102971 0.013707493 0.014625592 0.014397639 0.014240854 0.015222883 0.016467039 0.01704092 0.017611366 0.019399162 0.021475655 0.022662264 0.022511462 0.021675944 0.021422143 0.022269302 0.024093655 0.026927356 0.030406289 0.033460395 0.03628129 0.038370238 0.039184125 0.039866169 0.042047248 0.045686142 0.048970651 0.050535006 0.050284332 0.04799617 0.044264344 0.040114665 0.036652361 0.033990458 0.032265407 0.031485496 0.030635143 0.02984748 0.030014611 0.030635919 0.030699017 0.030032282 0.028475105 0.026430888 0.024625104 0.024257122 0.025608485 0.026963484 0.027680029 0.027277718 0.025991695 0.025010369 0.025078872 0.02576481 0.025740885 0.025414189 0.025197836 0.024805939 0.024451044 0.024386658 0.024815532 0.025743264 0.027157279 0.02936383 0.032288812 0.035554294 0.038514279 0.041030504 0.043542836 0.045641789 0.047557986 0.050184426 0.053184342 0.055210618 0.05599269 0.056040047 0.056018907 0.056214622 0.056062551 0.054916853 0.052471448 0.049472007 0.047233507 0.04590768 0.044875691 0.042874572 0.039802462 0.037025635 0.034482192 0.031987594 0.029530072 0.027160916 0.0252134 0.024051111 0.023915087 0.0234131 0.022393006 0.021968231 0.022322678 0.023156211 0.023466247 0.023113913 0.022222987 0.021145097 0.020296211 0.019527445 0.019515505 0.020339998 0.020869794 0.020665904 0.021073286 0.022732213 0.025063326 0.027512332 0.029636501 0.031071097 0.0312602 0.029789013 0.0273378 0.025567327 0.025244696 0.025186624 0.024581104 0.024292268 0.024960244 0.02609161 0.026297878 0.025375726 0.023735857 0.021289834 0.018704559 0.01712001 0.017102374 0.01733466 0.017421162 0.018455699 0.020195828 0.022554348 0.0253111 0.028250059 0.03043507 0.030568773 0.029292363 0.027756685 0.026397073 0.025329068 0.024507414 0.024652601 0.025827779 0.026427965 0.025569453 0.023498615 0.022437504 0.023337412 0.024135844 0.023931983 0.023266176 0.022080569 0.020193447 0.018455923 0.017335881 0.016805504 0.016681416 0.016715691 0.017119197 0.017833888 0.019051426 0.020697683 0.022340956 0.024320863 0.027136192 0.03023054 0.031898503 0.032441834 0.033425857 0.035608805 0.038161546 0.040456341 0.042583386 0.043532973 0.042677237 0.040710192 0.038815124 0.037318526 0.03575884 0.034732361 0.034811327 0.033774184 0.029843972 0.024695558 0.020692167 0.01800435 0.015417771 0.012897941 0.011142091 0.01012755 0.009566258 0.008701986 0.007221293 0.005729278 0.005052946 0.005639501 0.006131861 0.005661773 0.004879907 0.00490328 0.005975374 0.006695556 0.006302138 0.005826345 0.006418271 0.007710568 0.009612122 0.011937124 0.013959286 0.014754353 0.014585704 0.014391717 0.014396714 0.015046253 0.016817726 0.02010532 0.025081536 0.030583357 0.034652776 0.037455857 0.039146414 0.039538252 0.039357843 0.040148102 0.04344247 0.048615615 0.053180347 0.055252137 0.055013652 0.053744929 0.052631062 0.052013365 0.052979371 0.05546175 0.058058353 0.060566173 0.06255391 0.063449589 0.063164896 0.061099227 0.056122994 0.048579191 0.041026338 0.034958486 0.030241926 0.0268018 0.023843627 0.020205192 0.015906544 0.01239012 0.010009254 0.008226855 0.007074921 0.006909148 0.007813863 0.008837645 0.00925914 0.008574452 0.006870043 0.00512337 0.003938896 0.003623384 0.004382663 0.00538158 0.005847225 0.005862564 0.005913698 0.006331318 0.006612904 0.006537669 0.006502693 0.006792901 0.006998472 0.007375271 0.008005551 0.008529951 0.008645065 0.008499428 0.008286957 0.008303134 0.008357589 0.009241551 0.011535102 0.014372369 0.017411336 0.021972419 0.028950941 0.037887505 0.047895456 0.058071039 0.068996476 0.080123853 0.088335646 0.091327417 0.089506361 0.083983882 0.075835549 0.066745321 0.058693755 0.052401782 0.047159193 0.042995379 0.039837615 0.037022902 0.03412965 0.030899657 0.027784428 0.025836947 0.025141599 0.024691193 0.024249081 0.02396496 0.023458431 0.022454419 0.02105972 0.01950545 0.017963392 0.016843774 0.016281411 0.015618267 0.013799595 0.011236571 0.009369128 0.008472516 0.007100801 0.004973734 0.003394248 0.002605588 0.002016328 0.001759627 0.002176647 0.003180812 0.004179331 0.004306984 0.003676966 0.003185322 0.002836748 0.002768783 0.003441913 0.004569373 0.005165748 0.004538545 0.003160172 0.002085201 0.001636606 0.001729646 0.001963395 0.002106166 0.002213535 0.002149793 0.002182376 0.001697722 0.001290634 0.002386965 0.003606965 0.003079968 0.002002828 0.001410001 0.001446287 0.001855965 0.002441793 0.003644434 0.004088731 0.003479532 0.003796934 0.004924373 0.005808948 0.005866034 0.00528408 0.004773152 0.004561549 0.004630102 0.005976631 0.007681763 0.007779478 0.00698259 0.006505047 0.0063562 0.005627289 0.004971936 0.0054834 0.006842836 0.007416246 0.007513501 0.007714077 0.008495111 0.010435926 0.013293729 0.016658537 0.019754844 0.022781695 0.025226999 0.026341508 0.026293092 0.025563422 0.024901421 0.024212162 0.023091876 0.021931083 0.021066117 0.019969719 0.018184295 0.016398842 0.01541766 0.016051333 0.018019079 0.020108631 0.021451849 0.021581857 0.021062582 0.021004061 0.021048603 0.020237284 0.019088658 0.017702904 0.015552844 0.01287169 0.010353617 0.008403728 0.007021664 0.00682651 0.006974289 0.006547251 0.006053081 0.005210532 0.003607174 0.001877502 9.95253E-4 0.002073536 0.004811941 0.007584849 0.009262054 0.01017117 0.011348326 0.012532821 0.012873841 0.012531927 0.012279431 0.012679758 0.013668019 0.014997115 0.01638269 0.017949643 0.019780617 0.021422348 0.022693021 0.022829557 0.021035677 0.01871766 0.01704804 0.016548673 0.016510479 0.016843283 0.017732103 0.018298832 0.018541719 0.018893832 0.01918287 0.018744748 0.017725936 0.017292791 0.017594698 0.017300814 0.016015512 0.015036342 0.014454698 0.014143729 0.01491896 0.01685202 0.019425568 0.021506187 0.022467572 0.022963796 0.022666497 0.021341893 0.019779436 0.019009528 0.01861562 0.018332144 0.018673795 0.018895555 0.018502643 0.017656148 0.017824789 0.019436487 0.021473316 0.022967938 0.023822344 0.024733664 0.026123303 0.028348563 0.030872763 0.033788624 0.037477117 0.040572792 0.042457233 0.043823629 0.045128792 0.046417088 0.047986394 0.049999203 0.051872375 0.052637194 0.052554563 0.051623099 0.049591962 0.047356492 0.046282104 0.046282291 0.045716736 0.044429264 0.042536671 0.039729255 0.036583324 0.034240234 0.032194837 0.03049723 0.029708725 0.029446517 0.029667566 0.029949625 0.030115848 0.030468993 0.031348331 0.032810649 0.034348798 0.035087877 0.034902019 0.033718996 0.031981448 0.030347781 0.028984934 0.027740239 0.02668926 0.025819437 0.025919264 0.026297586 0.027056874 0.027612116 0.027510291 0.026633947 0.025894938 0.025715985 0.025209262 0.024363929 0.022983715 0.021438296 0.020291182 0.019853383 0.020649422 0.022084942 0.023525642 0.024963742 0.026845008 0.028725501 0.030248333 0.031736541 0.033525312 0.035011789 0.035805664 0.036449729 0.037341574 0.039151866 0.042184642 0.045860119 0.048842794 0.050691525 0.051272288 0.051579821 0.051866519 0.052815364 0.054487088 0.055951447 0.056625963 0.056796525 0.057053075 0.057668536 0.058354432 0.058715819 0.05823348 0.05683502 0.05630862 0.056424493 0.056218629 0.056273807 0.056073316 0.055385218 0.055012547 0.055019014 0.055496383 0.056295409 0.057152717 0.058308215 0.059638389 0.060696269 0.061476608 0.06283282 0.065768644 0.070361151 0.076291394 0.084153957 0.094057154 0.105051234 0.115741792 0.125095387 0.13150758 0.131860708 0.1256814 0.115200607 0.103189888 0.091650974 0.081172317 0.071794066 0.0637016 0.057310867 0.052496352 0.048381719 0.044661211 0.041135836 0.03874513 0.037367566 0.035882653 0.034545766 0.032654441 0.030185906 0.028917952 0.029336109 0.030400653 0.030463528 0.029213185 0.027942741 0.027007509 0.026576779 0.026893079 0.027300233 0.02742438 0.027792143 0.028438042 0.028562969 0.027645879 0.02593701 0.023867522 0.022148831 0.02143295 0.021295614 0.021231879 0.021114164 0.020892159 0.020960305 0.021205967 0.02148451 0.021875107 0.022099119 0.021679929 0.021177372 0.020693171 0.019765316 0.019032191 0.018427174 0.017191221 0.016112377 0.016314187 0.017316511 0.017922685 0.018002149 0.017488215 0.016960681 0.01697905 0.016935683 0.016642361 0.016528453 0.016943976 0.016933093 0.016525613 0.016119738 0.016235901 0.016820262 0.017412018 0.018469243 0.019741409 0.020442796 0.020726835 0.020548272 0.019595655 0.018799973 0.018109022 0.017711298 0.017644495 0.017439715 0.017009143 0.017025606 0.017947579 0.019840717 0.021683273 0.022915018 0.024240365 0.025244935 0.024845865 0.023860003 0.023967927 0.025658865 0.027413732 0.027604627 0.027055305 0.026662393 0.026561404 0.026265661 0.025305696 0.024324757 0.024079416 0.024268392 0.024518988 0.024954233 0.025808915 0.026715079 0.027203903 0.027177996 0.026672276 0.026144687 0.02687531 0.028435627 0.029320126 0.029510148 0.028953244 0.027308176 0.025323743 0.023791752 0.023208582 0.023646431 0.02429316 0.024597623 0.024550969 0.023807883 0.022675217 0.022132981 0.022394412 0.022271218 0.020712238 0.018979723 0.018264136 0.01836976 0.018661345 0.018789766 0.019363809 0.020804787 0.022304857 0.023096495 0.022832161 0.021956136 0.021034038 0.020009398 0.018665702 0.017477334 0.017501542 0.018403164 0.019069802 0.019381951 0.019417509 0.019645532 0.019622187 0.018860715 0.017674641 0.017116863 0.016839247 0.016900813 0.017859863 0.019474422 0.02117253 0.022728529 0.023710081 0.024209565 0.024604029 0.025337826 0.026934452 0.028259224 0.028382168 0.027654748 0.026812522 0.025587567 0.023909574 0.023575637 0.025299523 0.02733481 0.028130205 0.02838906 0.029134447 0.030389626 0.031668466 0.033087124 0.034028304 0.033854704 0.032988111 0.031764523 0.03043078 0.029912062 0.030321861 0.031532627 0.032583329 0.033013921 0.032682397 0.031730726 0.030588052 0.030043164 0.029319509 0.028100287 0.026468558 0.024501474 0.022855023 0.021629447 0.02041521 0.019382252 0.019128321 0.020138109 0.021482822 0.021895335 0.021197032 0.019818211 0.018766106 0.018605282 0.019504626 0.020891661 0.021558116 0.021906502 0.022131711 0.021377158 0.019427957 0.017022051 0.015724326 0.015072049 0.01412883 0.013276758 0.012399606 0.011823237 0.011645825 0.011646559 0.011833574 0.012610625 0.013828954 0.014240766 0.013457277 0.012673225 0.013070801 0.014956288 0.017347941 0.019859377 0.02161642 0.021977958 0.021906043 0.022242822 0.022793524 0.023358619 0.023639856 0.023683346 0.023819932 0.024346349 0.025490991 0.026458134 0.026658511 0.026243424 0.025879769 0.02618909 0.026794738 0.026842593 0.025817298 0.024194391 0.02273549 0.021774944 0.0221148 0.02340429 0.024369731 0.023729074 0.022288886 0.021647602 0.021406383 0.020289717 0.018431118 0.016904928 0.015686848 0.014331987 0.012307225 0.009992268 0.008868188 0.009359851 0.01150767 0.013706703 0.014224915 0.013721018 0.013169963 0.012444822 0.011386085 0.010618783 0.010873379 0.011777351 0.012659142 0.013348528 0.013908415 0.014342364 0.014624624 0.014666749 0.014193129 0.012892691 0.010761913 0.008495235 0.008051601 0.009593595 0.011271018 0.011901995 0.01220061 0.012334243 0.012169921 0.012240579 0.012194065 0.011900929 0.011703114 0.011863531 0.012826418 0.013985587 0.014692062 0.015441708 0.015662227 0.015113902 0.014992668 0.016110388 0.017734267 0.01870427 0.019892415 0.022771982 0.026225097 0.028759348 0.030314272 0.031139217 0.031903604 0.032629234 0.032863395 0.033062954 0.033720441 0.035036241 0.037086945 0.039211555 0.041628541 0.043244769 0.043609678 0.04444599 0.045976427 0.046759796 0.046862449 0.047237407 0.047810264 0.048056407 0.047033896 0.044518324 0.042782476 0.043019718 0.043571106 0.043513038 0.043867054 0.044621884 0.045475592 0.046733849 0.047926191 0.04822882 0.047727924 0.045959637 0.043232324 0.040274114 0.037371351 0.035140083 0.033922983 0.034072561 0.034747438 0.034577067 0.033391106 0.031129313 0.028796248 0.027190181 0.025801457 0.024236206 0.022571967 0.020984769 0.020074884 0.020216529 0.020503616 0.020170919 0.018816701 0.017197037 0.015842425 0.015040379 0.015380882 0.016432439 0.016806386 0.016423401 0.016101259 0.015760314 0.015439157 0.01511817 0.014482251 0.013855155 0.013436081 0.013135799 0.013313232 0.014089871 0.015232527 0.015538537 0.014128657 0.012202605 0.011288096 0.010710768 0.009438668 0.007863922 0.007396849 0.007937382 0.008188158 0.008225811 0.008046016 0.007292982 0.006527281 0.006763309 0.007089187 0.006672777 0.00571085 0.005396005 0.005550273 0.005559325 0.005783108 0.005257241 0.004753955 0.00589006 0.007463588 0.008046171 0.008221548 0.008939278 0.010241167 0.010925076 0.010708315 0.009297406 0.007116278 0.005589515 0.004534982 0.003593011 0.003388773 0.00298324 0.001893056 6.29488E-4 -1.52461E-4 2.5569E-4 7.93659E-4 7.9067E-4 6.99367E-4 7.57912E-4 0.00116402 0.001510909 4.68322E-4 -0.001992914 -0.004483618 -0.00593795 -0.005168518 -0.003653866 -0.002826388 -0.00204245 -6.84654E-4 8.74485E-4 0.00217781 0.002767297 0.002026256 0.001737967 0.00204819 0.001988218 0.001181752 6.52544E-4 0.001662105 0.003103876 0.003859355 0.003378657 0.002636921 0.002907443 0.003282866 0.002602399 0.00125238 7.65497E-4 0.001499004 0.003017539 0.004576267 0.005730744 0.006213937 0.005393265 0.003867436 0.002516801 0.001554779 6.86637E-4 7.58353E-6 2.83245E-4 8.71455E-4 6.75789E-4 -6.00016E-5 -4.41218E-4 5.98129E-5 0.001649779 0.003331636 0.004583516 0.005837953 0.006873596 0.006953642 0.006127683 0.004867148 0.003141937 0.001822478 9.7843E-4 -4.89187E-5 -6.92654E-4 -7.16174E-5 0.001697293 0.003111597 0.003457461 0.003630226 0.003881173 0.003623079 0.003632659 0.004236796 0.004586633 0.004626673 0.004336917 0.003414692 0.001894293 -2.13746E-4 -0.0013811 -4.46722E-4 9.4746E-4 0.00160103 0.002601278 0.00383647 0.004218201 0.003988564 0.0033215 0.002197621 0.00142364 0.001875658 0.002268332 0.002068907 0.002097854 0.002228311 0.002198544 0.001906822 0.001076517 -2.06499E-5 -5.44572E-4 1.08378E-4 0.001813515 0.003415373 0.003969642 0.003825087 0.0034236 0.002724111 0.001646375 3.94041E-4 6.77479E-6 8.91062E-4 0.001846012 0.002585526 0.003196295 0.003918476 0.003977746 0.002716887 0.001140262 0.001089921 0.002654845 0.004279491 0.004762447 0.004125309 0.003604637 0.004572264 0.006213526 0.007387521 0.007810286 0.007400556 0.006446331 0.005231775 0.003470457 0.002264432 0.002225556 0.002287382 0.002120576 0.001816108 0.001568835 0.001103631 4.15249E-4 -5.77017E-4 -0.001730041 -0.001949996 -9.76538E-4 4.35006E-4 0.001707037 0.002834966 0.003952303 0.004388517 0.003924817 0.003166585 0.003641601 0.004682658 0.004943464 0.004611162 0.004108807 0.003528766 0.002899776 0.002186287 0.001692809 0.001188656 -4.59608E-4 -0.002262157 -0.003012387 -0.001949438 5.10069E-4 0.002673308 0.003524638 0.003572611 0.003857433 0.004107209 0.003616717 0.00299705 0.002964083 0.00314926 0.003299399 0.003723731 0.004245983 0.004227873 0.004411813 </Points>
</Spectrum>
</Case>
<Case ID="rat9_healthy_noninfarcted1.txt">
<Tissue Type="non-infarcted parenchyma"/>
<Spectrum Name="DS1">
<Parameters FirstPPM="0.0" LastPPM="4.5" PointsNumber="1383"/>
<Points>0.01286606 0.012562208 0.011806322 0.010781899 0.009864666 0.009337829 0.008924107 0.009157939 0.009822119 0.009887369 0.009715831 0.009827788 0.009788371 0.009287708 0.009422371 0.010118381 0.010283435 0.009976896 0.009588318 0.008596945 0.006237272 0.003383484 0.001307743 -1.22164E-4 -0.001059481 -0.00245236 -0.004241647 -0.005026177 -0.004192591 -0.001686603 6.64787E-4 4.24707E-4 -0.001752993 -0.002967233 -0.002355835 -0.001823647 -0.001368627 -3.22242E-4 0.001228628 0.00257585 0.003570235 0.004366021 0.005515011 0.007109277 0.009182683 0.010779453 0.010806412 0.009416735 0.007515236 0.005715501 0.004295066 0.002967656 0.001847247 0.001250591 0.001079388 0.001320487 0.0022686 0.003191436 0.00334252 0.003004418 0.003222537 0.00265385 0.001425814 7.38608E-4 4.07869E-4 6.65977E-4 0.002010625 0.002985486 0.002777717 0.002747286 0.003053713 0.002528143 0.001293402 1.81569E-4 2.49613E-4 0.001186227 0.001741189 0.001563972 9.73784E-4 7.50518E-5 -9.25564E-4 -0.001729063 -0.002086927 -0.001945298 -0.001032235 5.77762E-5 1.05432E-5 -4.71744E-4 -4.89552E-4 -6.91411E-4 -0.001782257 -0.003180785 -0.003743765 -0.003027201 -0.002678588 -0.003034334 -0.002757305 -0.002441385 -0.00232651 -0.00239505 -0.001688897 1.50124E-4 0.001868239 0.002498719 0.001135699 -8.96408E-4 -0.001889263 -0.001158354 2.12622E-4 -1.39168E-4 -4.94365E-4 2.74474E-4 7.19066E-4 4.42818E-4 -5.54462E-4 -0.002360227 -0.003238286 -0.002573326 -0.002562618 -0.003953625 -0.005252304 -0.004994507 -0.003344779 -0.001439789 -2.66963E-4 -5.62598E-4 -0.001182735 -6.12819E-4 8.89464E-4 0.002601334 0.005230634 0.009161209 0.011707589 0.012013666 0.011086429 0.010812922 0.011837791 0.01224181 0.011979069 0.011656067 0.010631402 0.009348989 0.008526004 0.008649878 0.009088081 0.009070383 0.008556124 0.007568602 0.006961816 0.006748798 0.006966844 0.007636882 0.009356184 0.012836595 0.015876108 0.017198856 0.017594476 0.017628531 0.018321678 0.019272682 0.018954917 0.018599942 0.018675898 0.01890506 0.019773194 0.020636072 0.02200392 0.024020323 0.025766369 0.028192319 0.032379032 0.036847263 0.039828772 0.041800348 0.043035633 0.044288231 0.045971997 0.048154892 0.050423331 0.051247224 0.049734514 0.046356833 0.042807188 0.039964065 0.037722614 0.036004067 0.034551536 0.033136897 0.031855536 0.031540524 0.032011615 0.032361542 0.032746016 0.032753445 0.032401594 0.031769389 0.031143532 0.030908116 0.030549939 0.030105182 0.029980835 0.02923506 0.027645256 0.027890254 0.02997784 0.032043822 0.032719402 0.032290417 0.031890786 0.03235299 0.032467629 0.032451633 0.033477866 0.034804402 0.03577942 0.036755233 0.037945715 0.0389349 0.041114532 0.044452475 0.04722267 0.049195376 0.050892204 0.052216476 0.052942802 0.052674313 0.052168901 0.052934261 0.055614361 0.058330742 0.058893056 0.058545177 0.05805876 0.05661158 0.053611338 0.049922539 0.046815433 0.044358986 0.041766263 0.039741033 0.038525843 0.036628663 0.03380666 0.03126089 0.030601464 0.030105983 0.027968029 0.025192137 0.023205613 0.023050446 0.023839691 0.024097381 0.024286043 0.025231915 0.026539448 0.027672911 0.027975049 0.027897469 0.028293445 0.028356771 0.027552991 0.02687689 0.027538777 0.03000789 0.034232995 0.039308591 0.04264403 0.042538213 0.040408366 0.036977127 0.033225534 0.03140292 0.031630256 0.032405952 0.031728474 0.029786406 0.028806488 0.029296444 0.029588826 0.028951935 0.02734081 0.026001178 0.025625961 0.025904933 0.026551245 0.02698231 0.028617657 0.032084267 0.035581298 0.037790007 0.038665015 0.039557371 0.041128297 0.043109054 0.044365072 0.044248669 0.042591119 0.039635728 0.036846105 0.03487214 0.033380291 0.032288395 0.03173191 0.031247119 0.030429976 0.029693202 0.029057651 0.028470894 0.027951471 0.026952229 0.025861513 0.024899001 0.024552976 0.024729097 0.024991954 0.025497149 0.025977827 0.027195958 0.028462863 0.029747738 0.031793456 0.034561061 0.036571 0.037548473 0.038402202 0.039216422 0.040542912 0.042833596 0.045066068 0.046475513 0.046315686 0.044606546 0.042601622 0.040988551 0.040263328 0.040147935 0.039940537 0.039210842 0.038049629 0.036604308 0.033673123 0.029220227 0.025695196 0.02397641 0.022676986 0.02059792 0.01901499 0.019194413 0.020125223 0.020800505 0.021174445 0.020496969 0.018425221 0.016097897 0.015239328 0.015313217 0.014358623 0.013036411 0.012061899 0.011601364 0.011959477 0.012934718 0.014678724 0.016915937 0.019467623 0.022033364 0.023332391 0.022629451 0.021087241 0.020400545 0.021462747 0.023827566 0.027263996 0.032114869 0.037924916 0.043554845 0.048251982 0.051655532 0.053011093 0.053594764 0.055755135 0.05883891 0.060775416 0.060826559 0.059726588 0.058972656 0.059116722 0.059855444 0.060519345 0.061527112 0.063559105 0.067015016 0.071739141 0.077243052 0.081479199 0.082568797 0.080177118 0.075103978 0.068465394 0.061075173 0.053277796 0.045937678 0.040934557 0.038029353 0.034853188 0.031502121 0.028441503 0.025698475 0.022761951 0.019520847 0.017044361 0.016038456 0.01617106 0.016772167 0.016594124 0.015397372 0.014303271 0.013597791 0.012805738 0.012069002 0.012087315 0.011996021 0.011215966 0.009882184 0.007657886 0.00580694 0.00493994 0.00440112 0.003533887 0.002411666 0.001069718 6.3615E-4 0.001438447 0.001879971 0.001486669 0.001183035 0.001341683 0.001931118 0.003431263 0.005533185 0.008403628 0.012024775 0.015964431 0.020569405 0.026683587 0.035197887 0.046025516 0.058049279 0.070292475 0.081045026 0.088704483 0.091467076 0.089112531 0.083351962 0.075960866 0.067831372 0.06036158 0.054885836 0.051034559 0.047528008 0.042934605 0.03749815 0.032131284 0.026828802 0.021875661 0.018903877 0.018170457 0.017859604 0.01883598 0.021453605 0.024059828 0.02572721 0.02571758 0.024365377 0.022370118 0.020184238 0.018173647 0.016344246 0.015521266 0.015946515 0.016800029 0.017329516 0.016946702 0.015319615 0.013329319 0.011804088 0.010844168 0.010888085 0.011818823 0.013114256 0.013165027 0.011793721 0.010404931 0.009636482 0.009722764 0.010180331 0.009899133 0.009326928 0.009071167 0.00914855 0.008602729 0.007253038 0.005476767 0.003674524 0.002662068 0.002714402 0.003007018 0.003889637 0.005336537 0.006370305 0.006406695 0.006633981 0.007277499 0.006580729 0.004569966 0.003310109 0.0036956 0.004746657 0.005539841 0.006492788 0.007809725 0.009280195 0.010925991 0.011869516 0.012010695 0.011195912 0.009651547 0.008096171 0.00730369 0.006765564 0.00633447 0.005936024 0.00535329 0.005207649 0.005602256 0.005778255 0.00561224 0.005748738 0.006640928 0.008173455 0.009793073 0.011071737 0.012433045 0.013268509 0.013243438 0.013729504 0.015149955 0.016525503 0.017338495 0.018645118 0.020364496 0.02166924 0.020776651 0.017983438 0.015795437 0.015429789 0.015659258 0.015571998 0.015692478 0.015998928 0.016209517 0.017143605 0.019290207 0.020898489 0.021946655 0.023175965 0.02463206 0.025167855 0.024891156 0.024851889 0.024634642 0.02414845 0.023873725 0.023887689 0.023411079 0.02171549 0.019422795 0.017148034 0.015441652 0.014290539 0.013775687 0.013934385 0.013685061 0.01236869 0.011294733 0.011100759 0.01110609 0.011594606 0.012954791 0.013880475 0.014579418 0.015696637 0.016858309 0.017998613 0.020345568 0.022434138 0.022680878 0.023268606 0.024554673 0.025486922 0.026467784 0.028458834 0.029916979 0.029704474 0.028694641 0.028012897 0.027558863 0.026942008 0.025617291 0.024618497 0.024691589 0.024805433 0.024194471 0.023832339 0.024429915 0.025327698 0.02653853 0.027583351 0.028258405 0.028232314 0.027950851 0.028280907 0.02954709 0.030846358 0.031812532 0.032564507 0.032645053 0.031817936 0.030450536 0.028951487 0.027258538 0.02558889 0.025027094 0.024835943 0.023532426 0.020954923 0.019423767 0.019237299 0.019221466 0.018785912 0.01814257 0.017807989 0.017807703 0.018657735 0.020218918 0.021690787 0.023194416 0.024722474 0.026901084 0.030030221 0.032584227 0.034816281 0.037337725 0.039375324 0.041985714 0.04522896 0.048944531 0.052657413 0.05510698 0.055863314 0.05567722 0.053893177 0.050225823 0.045990789 0.043322555 0.042539461 0.042811789 0.042934212 0.042236702 0.040363216 0.037868412 0.036204684 0.036153155 0.037052297 0.038066269 0.038602383 0.037166047 0.034223608 0.032247422 0.032050165 0.032123363 0.031345485 0.030353385 0.029277458 0.028281085 0.028422125 0.029867147 0.032459645 0.034417603 0.033989949 0.031765917 0.028512355 0.025109252 0.022524617 0.0205232 0.019231115 0.019609939 0.021288313 0.02236729 0.022066355 0.021068972 0.020495453 0.020138841 0.020018454 0.020762148 0.022682953 0.025594152 0.028104587 0.029381046 0.030178218 0.031312053 0.03226391 0.032992612 0.034091164 0.035521338 0.037341408 0.038954003 0.039335386 0.038441938 0.037384275 0.037212427 0.038450937 0.041213156 0.044204871 0.046193927 0.047232741 0.047690611 0.048162206 0.049213383 0.050413679 0.051888451 0.052573511 0.051816599 0.051519464 0.052611252 0.054153783 0.0547859 0.053999707 0.053258587 0.05339795 0.054652862 0.056259584 0.057722107 0.059201457 0.0595891 0.0583217 0.056070018 0.053529882 0.05225387 0.05369278 0.056561649 0.059246674 0.060897026 0.061618975 0.061231079 0.060384472 0.060773021 0.063054939 0.067997198 0.076054651 0.087447327 0.100195506 0.109352751 0.111976434 0.109284292 0.104292615 0.097296416 0.088049755 0.077358446 0.067608746 0.060369487 0.055380451 0.051881 0.048734531 0.046742329 0.046173827 0.04555294 0.044195373 0.041656301 0.038289887 0.035883277 0.034167274 0.031975864 0.028970428 0.026277921 0.024497346 0.023226102 0.022666474 0.023448188 0.02594752 0.028847514 0.030320529 0.030490491 0.030162 0.03049008 0.031669582 0.031899357 0.031785657 0.032017384 0.031781774 0.030906283 0.0302072 0.029723719 0.029033058 0.028640232 0.028931096 0.02924687 0.02828073 0.026134951 0.023737712 0.022162591 0.021295868 0.020246768 0.019291819 0.019258793 0.01998591 0.020478275 0.020254598 0.020460367 0.021760578 0.023304717 0.023500097 0.022294996 0.020521082 0.019549771 0.019701736 0.0196606 0.018359022 0.017690506 0.018276245 0.01818139 0.016722316 0.015639472 0.016510058 0.018686125 0.020376991 0.02036698 0.019493529 0.018737923 0.01752556 0.016538715 0.0164798 0.016527969 0.015924391 0.014540344 0.012804963 0.011715603 0.011013571 0.009805403 0.008241387 0.007255325 0.008273561 0.010393973 0.011825489 0.01247788 0.012711818 0.013274285 0.014143643 0.014607182 0.015373793 0.016778527 0.017868081 0.017984239 0.017364185 0.016953488 0.016902887 0.017306992 0.018559332 0.019771089 0.02055189 0.022016504 0.022787823 0.022405671 0.022115427 0.022123395 0.022237555 0.021736339 0.020094032 0.018457724 0.017701613 0.018227002 0.019468397 0.020291605 0.020988354 0.021525176 0.021286343 0.020318906 0.019030269 0.018208234 0.017562148 0.016876426 0.016066023 0.015028752 0.014751798 0.014554129 0.014438069 0.014517545 0.014196679 0.013214651 0.012388718 0.012620651 0.013749888 0.014560126 0.014504544 0.014534077 0.014820535 0.014316682 0.012583084 0.011200466 0.011576758 0.012829812 0.013066668 0.012036259 0.011679557 0.012687259 0.013659558 0.013848897 0.01407104 0.013655647 0.012513902 0.01295321 0.015128601 0.017540008 0.019126111 0.020050543 0.02005935 0.018537236 0.015932368 0.014738551 0.015882346 0.018022397 0.019783646 0.021238097 0.022469842 0.022634292 0.022059883 0.021536188 0.021294561 0.021921371 0.023645671 0.025862144 0.027680931 0.028212548 0.027469471 0.026398768 0.025667367 0.025332521 0.02521769 0.025553742 0.026430034 0.026833851 0.026872241 0.02653818 0.026477523 0.027163375 0.027982106 0.028192578 0.027415627 0.026459132 0.026338147 0.027282131 0.028631347 0.030202414 0.031481472 0.031747958 0.030904156 0.030494922 0.030841627 0.031154997 0.030907495 0.030622014 0.03020549 0.029339621 0.029085309 0.029364894 0.029108238 0.029066438 0.029195868 0.028747146 0.027115283 0.024924841 0.022556745 0.020498944 0.018754527 0.01705424 0.01485726 0.012865749 0.012197905 0.011913976 0.011353104 0.010532786 0.010570914 0.011856051 0.01316545 0.013890013 0.01338198 0.011953212 0.010124723 0.008443069 0.007379169 0.005516493 0.003418365 0.002076995 0.001416639 9.92379E-4 7.51032E-4 0.001346469 0.003608865 0.006743769 0.008694701 0.009162519 0.009007104 0.008810434 0.009124824 0.010315278 0.011901869 0.013274062 0.013831478 0.013418289 0.012373378 0.012252475 0.013021803 0.01364938 0.014537283 0.016235831 0.016851622 0.015728045 0.013939157 0.013086774 0.013313496 0.012334013 0.009944807 0.00784675 0.007619735 0.008475366 0.008167191 0.006768629 0.005608318 0.004642108 0.004585973 0.005582039 0.00642659 0.006208939 0.005666646 0.005754574 0.006745896 0.007708935 0.007703628 0.006887715 0.006347755 0.005843936 0.005156379 0.003808832 0.00281869 0.003553459 0.005193252 0.006640381 0.007044396 0.006614513 0.006434058 0.006517479 0.005612288 0.004743395 0.005198314 0.005448385 0.004768577 0.00497702 0.006707266 0.007656824 0.006691046 0.005145561 0.004397773 0.005448784 0.007644458 0.009262889 0.010179486 0.011114955 0.011633397 0.010858146 0.009789572 0.009673072 0.010557499 0.012376338 0.014640444 0.016774688 0.018150805 0.019428053 0.021125035 0.022612138 0.023750139 0.024713261 0.024789225 0.024367745 0.024816358 0.02564582 0.026311879 0.027633266 0.029150384 0.030649207 0.032639682 0.034261239 0.034452094 0.034055165 0.034464479 0.034829469 0.034690042 0.034636089 0.034848642 0.035126722 0.035052971 0.034904914 0.03458632 0.033560582 0.031474117 0.02913101 0.027201432 0.026074141 0.026024225 0.026709136 0.027295445 0.027108886 0.026771333 0.026668024 0.025953007 0.025148532 0.024401588 0.023141883 0.021752755 0.021545318 0.022620538 0.022847769 0.022364179 0.021684275 0.020391419 0.019434815 0.018485997 0.017252641 0.016314826 0.01545279 0.014562142 0.013753532 0.012644717 0.01188355 0.010745481 0.008753217 0.007085194 0.005606044 0.003933698 0.002191681 6.29725E-4 -3.12518E-4 -7.50502E-4 3.03093E-4 0.003233443 0.00682489 0.00896991 0.009320856 0.008560633 0.007173684 0.005383634 0.003834825 0.003842432 0.005178313 0.005818882 0.004421408 0.001835612 -0.001003415 -0.002263045 -0.001769811 -0.001438438 -0.001734273 -0.001057407 5.65752E-4 0.001308033 3.92641E-4 -6.64434E-4 -0.001556743 -0.001820906 -6.1363E-4 5.20896E-4 3.23551E-4 -1.49881E-4 -1.32517E-4 4.17362E-4 0.001089187 0.002068612 0.003364431 0.004414344 0.004753108 0.004301064 0.003563613 0.003832096 0.00468945 0.005878033 0.007208086 0.00774333 0.007103354 0.005789318 0.00538715 0.005961017 0.00534426 0.00363281 0.001816064 3.66932E-4 -1.23308E-4 5.80363E-4 0.001641889 0.002030362 0.001721769 0.001432443 0.001513391 0.001612467 0.001962246 0.0026437 0.003465004 0.004432899 0.00468146 0.004360434 0.004528657 0.004564522 0.004356939 0.004398395 0.005163803 0.006106049 0.006270213 0.005510579 0.005058857 0.004416071 0.002693901 8.69845E-4 -1.08575E-4 -0.001203587 -0.001761044 -9.9494E-4 5.33712E-4 0.001502419 0.001705219 9.92364E-4 -4.12605E-4 -0.001280569 -0.001236616 -0.001011894 -6.9298E-4 2.32193E-4 0.001488272 0.002392368 0.002538234 0.001819993 0.001022443 4.43917E-4 -2.76988E-4 -6.44711E-4 -4.9915E-4 -3.97078E-5 9.9795E-4 0.002616199 0.003481884 0.003310282 0.002540836 0.001294747 8.06745E-4 0.001311112 0.00221973 0.003324443 0.003962062 0.003814018 0.002167477 -9.80673E-4 -0.004108329 -0.006490743 -0.00756815 -0.00732189 -0.005872337 -0.003035141 -5.10429E-4 6.36655E-4 6.25004E-4 5.11136E-4 7.34963E-4 8.90556E-4 4.86487E-4 -5.6592E-4 -0.001984705 -0.003575189 -0.005068059 -0.00589981 -0.005949686 -0.005649295 -0.004589201 -0.002299098 4.57806E-4 0.00184027 9.7495E-4 -0.00129442 -0.004014378 -0.005539792 -0.006257156 -0.007148705 -0.007080242 -0.006005907 -0.004340216 -0.002036601 -5.02305E-5 2.54761E-4 -0.001100118 -0.002621128 -0.003823567 -0.005308341 -0.006914147 -0.006767208 -0.004992033 -0.002984833 -0.001459718 -0.001276892 -0.002238576 -0.003695875 -0.004581265 -0.004362056 -0.004010447 -0.004176091 -0.00459972 -0.005038857 -0.005233706 -0.004532032 -0.004353749 -0.00545608 -0.006283998 -0.005976218 -0.004983064 -0.003055718 9.04804E-5 0.002298831 0.003062531 0.002507768 0.001446809 8.03343E-4 5.67462E-4 0.001016263 0.00279645 0.005692054 0.007989308 0.00827799 0.006983958 0.004793486 0.002585345 7.84985E-4 -4.22017E-5 -1.83368E-4 4.11992E-4 0.001649113 0.002227327 9.74362E-4 -4.37299E-4 -3.63731E-4 7.59102E-4 0.001395866 0.001122303 -1.501E-4 -0.00133089 -0.001374036 -0.001012831 -4.46353E-4 3.43018E-5 1.99286E-5 -7.10583E-4 -0.001474203 -0.001738434 -0.001313384 -5.95731E-4 -5.92856E-4 -0.001451604 -0.00240368 -0.00287002 -0.002726001 -0.003209539 -0.003337911 -0.002701934 -0.00263724 -0.002616451 -0.002247873 -0.001553654 -6.56972E-4 0.008512415 </Points>
</Spectrum>
</Case>
<Case ID="rat9_healthy_noninfarcted2.txt">
<Tissue Type="non-infarcted parenchyma"/>
<Spectrum Name="DS1">
<Parameters FirstPPM="0.0" LastPPM="4.5" PointsNumber="1383"/>
<Points>-0.00611892 -0.005821282 -0.004640061 -0.003196241 -0.00373242 -0.005792438 -0.006807605 -0.006650993 -0.006511122 -0.005639138 -0.004232705 -0.003669182 -0.003760184 -0.00410867 -0.004042544 -0.003583837 -0.003367486 -0.002665649 -0.001551473 -7.15858E-4 -4.19979E-4 -0.001454372 -0.003358013 -0.004690599 -0.004370581 -0.003192524 -0.001875314 -4.98532E-4 0.001347398 0.002723747 0.001511588 -0.001740889 -0.004724885 -0.006634641 -0.007172974 -0.006300804 -0.00516437 -0.003812768 -0.002813358 -0.002925546 -0.003689332 -0.003589718 -0.00210888 -0.001163037 -0.00154707 -0.00237911 -0.002735049 -0.002376529 -0.001212134 5.00479E-4 8.84501E-4 4.21897E-4 -2.47177E-4 -0.001109452 -5.88969E-4 9.83078E-4 0.001585152 6.96674E-4 -5.76839E-4 -0.001697805 -0.002455081 -0.002214032 -0.001584309 -0.001199826 -8.19437E-4 6.25164E-5 0.001563372 0.002615261 0.001954015 8.59841E-4 1.35959E-4 -5.55494E-4 -6.63895E-4 -7.61877E-4 -0.001892739 -0.003271877 -0.003602739 -0.002204874 -1.86075E-4 0.001627108 0.002286118 0.001233446 -4.89513E-4 -0.001979162 -0.00274815 -0.002944778 -0.003569765 -0.004282868 -0.003338632 -9.54614E-4 0.001024799 0.00166337 0.001740919 0.001459102 0.001262743 0.001578233 0.001406206 2.91888E-4 -2.36744E-4 -5.56645E-4 -0.001140073 -0.001431925 -7.5838E-4 0.001347169 0.004221599 0.005436022 0.004136963 0.001775091 -4.50532E-4 -0.001430618 -0.00165164 -6.77229E-4 0.002057273 0.005007689 0.005516068 0.004544729 0.003805713 0.00295824 0.002512464 0.002757701 0.002784215 0.00229992 0.001566319 0.001502608 0.002836608 0.004828217 0.005709501 0.005244424 0.004986611 0.005128654 0.005173438 0.005492036 0.005425891 0.004163067 0.003218968 0.003589472 0.004774601 0.006188239 0.007100371 0.007983436 0.009845603 0.011703767 0.012617533 0.013059431 0.012984343 0.012810943 0.011273716 0.009010518 0.008698584 0.010977674 0.014891595 0.018185118 0.018922906 0.017954207 0.017504836 0.017752102 0.017999053 0.01934918 0.022237869 0.025210456 0.026128727 0.024842923 0.023353013 0.02325748 0.024138603 0.025170968 0.027396951 0.030772272 0.034014947 0.037697051 0.041367553 0.045148756 0.048308864 0.05104211 0.055194178 0.060466279 0.065538646 0.06924374 0.070191244 0.06865931 0.065033948 0.059881885 0.055552082 0.051907882 0.04819869 0.045260216 0.044574096 0.046461642 0.048065038 0.047839688 0.046782984 0.045304514 0.043450334 0.041296973 0.039726563 0.038356523 0.036547337 0.035124779 0.03479817 0.034760489 0.034878581 0.035884805 0.037497548 0.039167295 0.040406546 0.040924376 0.040934899 0.040869036 0.040486778 0.040231599 0.041333098 0.042909949 0.043959638 0.045133811 0.046287507 0.046315804 0.046157869 0.047213252 0.050319262 0.055288348 0.060780005 0.064800121 0.066271403 0.065680796 0.065085644 0.066224415 0.068375013 0.070785062 0.073649261 0.076204785 0.076412745 0.073511371 0.069447037 0.065978601 0.063400795 0.060601175 0.057232931 0.053503756 0.04997641 0.048412179 0.04769505 0.044993653 0.040541641 0.0360667 0.033428679 0.032696062 0.032542331 0.032067062 0.030608136 0.02868683 0.027241632 0.026464343 0.026061325 0.025209524 0.024489256 0.025272411 0.026593744 0.027155855 0.027716344 0.027591265 0.02612378 0.024955193 0.024863181 0.025956325 0.028624266 0.031453901 0.033915075 0.035589136 0.03502924 0.032092189 0.029106423 0.027061461 0.025691654 0.024613669 0.023626529 0.023554793 0.024889347 0.026575131 0.027990932 0.028509794 0.02821841 0.027690759 0.027354827 0.02727564 0.027398946 0.028377794 0.031249849 0.034819407 0.038034816 0.040560698 0.041122732 0.040547059 0.040614014 0.041372279 0.041948829 0.041827004 0.040063565 0.037645533 0.037109657 0.03788523 0.038112272 0.038124858 0.037355323 0.035759559 0.034116394 0.032599457 0.032288847 0.03343772 0.033482819 0.031757413 0.029140548 0.026012683 0.023151319 0.021087709 0.020238864 0.02070138 0.021214153 0.022325047 0.024233889 0.02634353 0.028899827 0.032887349 0.037399936 0.041267115 0.042845303 0.043459197 0.045897028 0.050639816 0.055331238 0.05751237 0.056263035 0.052926593 0.049284673 0.046689629 0.046306837 0.047309978 0.047671975 0.045875394 0.042006313 0.037733291 0.033973543 0.030057905 0.026261406 0.023213895 0.020943771 0.019825708 0.019737718 0.018904771 0.016334815 0.013001288 0.010163776 0.008215634 0.006599871 0.004699371 0.003155693 0.002363341 0.002022771 0.001061558 2.0278E-4 3.5213E-4 0.00116847 0.001914179 0.002914618 0.004918836 0.007034384 0.008768452 0.009097595 0.007993867 0.006956074 0.006928801 0.007720623 0.009959258 0.014363508 0.020937794 0.028089161 0.034398406 0.038768672 0.040726844 0.041755995 0.043636921 0.046671855 0.051495136 0.057052233 0.061241724 0.062746723 0.062394238 0.060795202 0.059597928 0.060865395 0.0626517 0.064503331 0.067332032 0.069542539 0.070121804 0.069416965 0.06800358 0.064665899 0.059091709 0.052367355 0.04584024 0.040215973 0.03518376 0.031016398 0.028738319 0.027198999 0.025374913 0.022998182 0.019667501 0.016157921 0.014446958 0.014614519 0.015142718 0.014805433 0.01408561 0.013746152 0.013087498 0.012763972 0.013141948 0.012867274 0.011550929 0.009113519 0.006247043 0.004326074 0.003797947 0.004601693 0.006142994 0.007343729 0.008283347 0.008739656 0.009072454 0.00965535 0.010339144 0.010525118 0.009951371 0.008857107 0.008866734 0.00981197 0.010480276 0.01110341 0.012741555 0.015509329 0.019156785 0.022940985 0.026196422 0.030259917 0.03680421 0.047569554 0.062510946 0.078263013 0.090976816 0.098543065 0.100419039 0.098011899 0.092739625 0.085701163 0.077945865 0.070786952 0.064149714 0.057372623 0.051658449 0.047425461 0.043706749 0.039871387 0.03676803 0.034462437 0.032900473 0.03277358 0.034216872 0.035059253 0.034269481 0.031880071 0.029249673 0.026865613 0.024595038 0.022823744 0.021434861 0.020492571 0.019614664 0.019550956 0.019745294 0.018361843 0.016185441 0.015230465 0.015495923 0.014913704 0.012840893 0.010027653 0.00740756 0.004991906 0.003814256 0.004559128 0.005896859 0.006456819 0.006361302 0.006452783 0.006748883 0.007385579 0.007333559 0.006624331 0.005871676 0.006086065 0.007095612 0.007483869 0.00718358 0.006609377 0.006071501 0.00473273 0.002020872 -0.001049295 -0.002601205 -0.002503598 -0.002706437 -0.002505065 -0.001610351 -6.51746E-4 2.75242E-4 5.37788E-4 7.96113E-4 0.001684676 0.003002191 0.004462366 0.006118126 0.007591967 0.00850756 0.009249859 0.008842179 0.008090873 0.007751048 0.00674563 0.005096198 0.003769189 0.002686247 0.001840288 0.001229669 2.01222E-4 -2.29947E-4 9.91183E-4 0.002366889 0.003043666 0.004323495 0.005686937 0.005518815 0.005131228 0.006292692 0.008737796 0.0113368 0.012716404 0.013363275 0.014942002 0.017110887 0.018994654 0.020172308 0.020453886 0.019908817 0.018356307 0.017040457 0.016755216 0.017804881 0.019679193 0.020830633 0.021555608 0.021978982 0.021458689 0.019871066 0.019143974 0.021135328 0.024191393 0.024608232 0.022783449 0.020477791 0.017844412 0.015345863 0.013903915 0.013404958 0.012071628 0.010651097 0.009769418 0.008092418 0.005591429 0.00331728 0.001813379 0.001778969 0.002136611 0.001819915 0.001981865 0.003081263 0.004516602 0.005529932 0.005593727 0.006034858 0.007073607 0.007899243 0.008355435 0.008511403 0.008675634 0.009404529 0.010300456 0.01149614 0.013177343 0.01472679 0.016374237 0.018500677 0.020506041 0.020731773 0.018090427 0.014913683 0.013830606 0.013637099 0.01310895 0.01174179 0.010566281 0.011646962 0.014960486 0.01812991 0.019058812 0.01830359 0.018129356 0.018570111 0.018508314 0.017542224 0.016179444 0.014990756 0.013683521 0.013037125 0.013625175 0.0149878 0.017211882 0.019680257 0.021582849 0.022012131 0.021166059 0.019383595 0.01662524 0.014226933 0.013794421 0.014476804 0.015289573 0.015446175 0.014799457 0.014357615 0.014598233 0.014849213 0.013996553 0.012822791 0.012548434 0.01377813 0.01694167 0.020904633 0.024573199 0.028200594 0.031855876 0.035503161 0.038774058 0.041491509 0.043052973 0.043793082 0.045228238 0.048416467 0.052304571 0.054954079 0.055459841 0.053409611 0.050325656 0.04799335 0.046769472 0.047150629 0.049302442 0.05076952 0.049676089 0.047325637 0.045149863 0.043349786 0.042593401 0.040551639 0.037168465 0.034733929 0.03322159 0.032420771 0.032056323 0.032252775 0.032936683 0.034187899 0.035886752 0.037525646 0.038739036 0.038767884 0.037388034 0.035576889 0.03386024 0.032131638 0.031628333 0.032034282 0.032148299 0.03210033 0.032044829 0.032004227 0.032158835 0.03202616 0.030967228 0.028957576 0.026564683 0.024829008 0.023816768 0.023603805 0.023595459 0.023270282 0.023237859 0.023554404 0.023873666 0.024027653 0.024052915 0.023806997 0.02336492 0.024095867 0.026541979 0.028362379 0.028521807 0.027976667 0.027956586 0.028599643 0.030132114 0.033448197 0.037327845 0.039753948 0.040856335 0.042509895 0.044544041 0.046816609 0.050161499 0.053203071 0.055155748 0.056189112 0.056986219 0.05820982 0.059126676 0.059277845 0.059020324 0.058692664 0.059326857 0.060406531 0.060916069 0.061085743 0.061536895 0.062214372 0.062594169 0.060653591 0.057411325 0.054795525 0.053018272 0.052725849 0.053785652 0.055635809 0.058262235 0.060614109 0.061891196 0.062411381 0.063167455 0.065665034 0.071807387 0.082996536 0.09990268 0.118795156 0.13323197 0.139752914 0.139119918 0.134408732 0.127724609 0.120158885 0.112625237 0.105064844 0.096690945 0.089193151 0.084012652 0.080023263 0.075534798 0.07017575 0.064780242 0.060517696 0.057162139 0.053278555 0.049749267 0.047723852 0.046736789 0.045623523 0.043648616 0.041229329 0.039586933 0.038358459 0.036751084 0.035205651 0.034357721 0.033564771 0.032564819 0.031553482 0.030288717 0.02946109 0.028869588 0.028295304 0.02924755 0.032020791 0.034504269 0.034733206 0.033339647 0.031635783 0.029717452 0.028688137 0.029222906 0.029926526 0.029837568 0.029909044 0.030322814 0.03047588 0.029390304 0.027836511 0.027197678 0.026507876 0.025842107 0.025499406 0.025962032 0.02803168 0.029142929 0.028736278 0.027743711 0.026648286 0.026101463 0.02639003 0.026852056 0.02672462 0.026526006 0.026164672 0.025594645 0.024770703 0.023558988 0.023257722 0.024550836 0.02591954 0.026709481 0.028484808 0.030617025 0.030939827 0.029365488 0.027433303 0.026251983 0.02579317 0.025929622 0.026675831 0.027004694 0.025314802 0.022010872 0.018937642 0.017604801 0.018351813 0.019568304 0.020586976 0.021454324 0.022311053 0.022715314 0.023118499 0.023263837 0.022666411 0.022988652 0.024132463 0.024746593 0.025511597 0.026694776 0.027613815 0.02847861 0.028645732 0.027321976 0.025462934 0.023784698 0.022705381 0.021814988 0.020869772 0.020325113 0.020959087 0.021729197 0.02205563 0.021516599 0.020892364 0.020634966 0.020907022 0.021840277 0.022552619 0.023039417 0.024339618 0.02564687 0.026441839 0.02728137 0.028134579 0.028202968 0.026584919 0.023826808 0.02242008 0.022721272 0.023540282 0.024388366 0.025185151 0.02607417 0.027212039 0.028202124 0.029102368 0.029719825 0.029217694 0.027690811 0.024111886 0.019824011 0.017295517 0.016360138 0.016698392 0.017383082 0.017253586 0.016629215 0.015863624 0.015003147 0.013321489 0.011422331 0.010448167 0.011168244 0.013020338 0.014266677 0.015300596 0.015874024 0.015741911 0.015247269 0.014842086 0.014887735 0.014365521 0.012713571 0.011456707 0.012077637 0.013847752 0.015180713 0.016124148 0.016821543 0.017461559 0.017806639 0.018192018 0.018597827 0.018824882 0.019517389 0.021261804 0.023094696 0.024417356 0.025269619 0.026323966 0.0276078 0.028385913 0.028931683 0.030337028 0.033232903 0.036381569 0.038939769 0.040170708 0.040282974 0.039006222 0.037026672 0.035558028 0.035373328 0.037070202 0.039205935 0.040835845 0.042002733 0.042746892 0.042790244 0.042026503 0.039556159 0.036356335 0.035312114 0.037370752 0.040635252 0.043089629 0.042844265 0.040243305 0.039135295 0.04043909 0.042787589 0.045203523 0.046349766 0.046445502 0.045758038 0.044329015 0.042380505 0.03977485 0.036061219 0.033271459 0.032716797 0.032589065 0.032051989 0.03261102 0.034705301 0.037568626 0.038947327 0.038431636 0.037261965 0.035503413 0.034081483 0.033417535 0.033130251 0.032443883 0.030917536 0.029445633 0.027751237 0.026654062 0.026773775 0.027617021 0.028264051 0.029174869 0.030266213 0.030822972 0.030875616 0.030955536 0.031261186 0.032252061 0.032969372 0.032560692 0.031257456 0.030115222 0.029278172 0.027118464 0.023735217 0.020658466 0.018576915 0.017465161 0.016607275 0.01600625 0.016582969 0.017941111 0.018123406 0.017137079 0.015507543 0.012283562 0.009021905 0.008008392 0.009069432 0.011217435 0.012526872 0.012580048 0.011619526 0.010073724 0.009129595 0.008930607 0.008577251 0.008131476 0.008458382 0.008967177 0.008870359 0.007629025 0.005856874 0.004745845 0.004410572 0.004138353 0.004438507 0.005105434 0.004538459 0.003575955 0.00336664 0.003028583 0.002504385 0.002636696 0.003665717 0.003946152 0.002814855 5.221E-4 -9.67327E-4 -0.001049341 -7.75881E-4 -2.72086E-4 2.03395E-4 4.06369E-4 7.09204E-4 0.001175613 0.001390759 0.001686124 0.002513396 0.00378634 0.005190248 0.006513464 0.007256153 0.007507618 0.007459988 0.007318742 0.008322601 0.010781238 0.013680473 0.01636291 0.019171056 0.022533818 0.026078398 0.029871293 0.033095432 0.034456521 0.034883805 0.037239022 0.041916956 0.046798384 0.049568826 0.049708764 0.0489208 0.049177349 0.049874607 0.049539907 0.048937859 0.049544429 0.051411529 0.053367027 0.054188109 0.053440502 0.051595875 0.050060859 0.049092631 0.048195502 0.04823714 0.049181163 0.05006662 0.050132354 0.049481111 0.048219316 0.046144392 0.044006927 0.042600299 0.042338083 0.043485592 0.044083585 0.04317751 0.041255573 0.039381748 0.037830597 0.036598302 0.035914565 0.035477572 0.034580346 0.033305375 0.032396033 0.032365273 0.032997454 0.033617547 0.034103108 0.034410292 0.033911765 0.032694631 0.032136526 0.032166472 0.032269598 0.031761713 0.030627165 0.029883091 0.029389592 0.028275509 0.026517892 0.025268535 0.025257415 0.026085185 0.025763424 0.024771603 0.02488986 0.024304659 0.021646517 0.019118881 0.01822735 0.018982439 0.019681929 0.019856807 0.020216536 0.019846985 0.018250866 0.016053749 0.014240428 0.013559191 0.013457784 0.013854496 0.015181073 0.016986366 0.018288728 0.017716417 0.015861103 0.014113169 0.013082418 0.012852906 0.013107809 0.01311256 0.012486221 0.01196333 0.011292288 0.010373757 0.009979389 0.009680254 0.009353225 0.009589707 0.010963141 0.012196723 0.012500359 0.012521394 0.012321517 0.01131918 0.009855445 0.009085118 0.009653053 0.009954091 0.009538871 0.009881682 0.010317216 0.009698643 0.008435006 0.007646327 0.008494953 0.01083109 0.013771335 0.015722808 0.015758847 0.014697044 0.014047194 0.013451839 0.013019154 0.01325756 0.013171389 0.012336278 0.012602731 0.013949233 0.014778587 0.014617724 0.01362461 0.012977656 0.012167116 0.01116636 0.010816331 0.01001855 0.008812233 0.00875046 0.00930994 0.009059004 0.008452589 0.009755221 0.01200701 0.013052711 0.01240603 0.011341151 0.009972396 0.007827965 0.005773494 0.003418833 0.001094922 2.28767E-5 1.87432E-4 0.001670539 0.004255347 0.006315883 0.007132037 0.006574197 0.004949751 0.003600062 0.003338518 0.004420608 0.00612841 0.007216951 0.00707599 0.005637244 0.002966566 9.07957E-4 0.001240134 0.002979313 0.00419095 0.003809029 0.002672792 0.001843529 0.001233941 8.25716E-4 6.93409E-4 0.001267894 0.003476499 0.005049618 0.00425218 0.002859379 0.002559231 0.003166438 0.004341744 0.006298796 0.007905168 0.007498304 0.005665781 0.004589694 0.003838564 0.0027653 0.001344901 1.98415E-4 8.96333E-4 0.002385648 0.003575599 0.00486943 0.005825486 0.006417553 0.00807174 0.009959573 0.010587816 0.009354051 0.00721141 0.005641486 0.004626656 0.004576091 0.005110099 0.005134341 0.00475473 0.004561266 0.004793806 0.005084184 0.005112764 0.005282939 0.006098631 0.006786416 0.006597087 0.005646465 0.004981603 0.004690249 0.005097838 0.005902591 0.005939472 0.005386138 0.004662095 0.004227907 0.004590919 0.005843372 0.006752143 0.005825326 0.004321474 0.003556975 0.003741771 0.004009539 0.005046515 0.007070008 0.008667688 0.007973852 0.00583717 0.004896778 0.004949354 0.004960587 0.00537998 0.005422934 0.004551259 0.003857947 0.00321871 0.00365825 0.006014684 0.008043165 0.009074854 0.009781254 0.008962671 0.007319672 0.00681339 0.007252966 0.008775955 0.010662934 0.011074511 0.01061846 0.011036955 0.011671645 0.01187201 0.012142995 0.01198243 0.011324773 0.010566995 0.009728426 0.008334786 0.00688285 0.00646973 0.007840336 0.008698049 0.007438612 0.00546106 0.003688243 0.002783435 0.003450472 0.00482539 0.005337459 0.004924877 0.004507784 0.00442605 0.004877826 0.005224488 0.004831982 0.00402302 0.004131866 0.005183699 0.005957826 </Points>
</Spectrum>
</Case>
<Case ID="rat10_healthy_noninfarcted1.txt">
<Tissue Type="non-infarcted parenchyma"/>
<Spectrum Name="DS1">
<Parameters FirstPPM="0.0" LastPPM="4.5" PointsNumber="1383"/>
<Points>4.62583E-5 -7.37117E-4 -0.002527218 -0.003996633 -0.004281642 -0.003630487 -0.003357985 -0.003069742 -0.002087376 -0.001226695 -0.001179129 -0.001917224 -0.003696665 -0.005788974 -0.007265589 -0.00735429 -0.006251995 -0.005438976 -0.00499992 -0.004870376 -0.005157354 -0.005347072 -0.005342926 -0.005001816 -0.004585157 -0.004422206 -0.004506383 -0.004731965 -0.004765101 -0.003999449 -0.002272171 -6.23554E-4 3.54753E-4 1.94526E-4 -9.88054E-4 -0.002008809 -0.001848775 -0.001272411 -9.46215E-4 -8.71082E-4 -0.001074808 -0.001304169 -0.001714837 -0.002267966 -0.002601836 -0.002640807 -0.002914487 -0.002994428 -0.002629699 -0.002450114 -0.00277246 -0.002908501 -0.002893572 -0.002574982 -0.001818002 -0.001531852 -0.002246608 -0.003191252 -0.003254491 -0.002323534 -0.001282269 -8.86439E-4 -0.001078204 -0.001157854 -0.001287072 -0.002171126 -0.003766649 -0.004694856 -0.004641588 -0.004629436 -0.004762718 -0.004608329 -0.004154237 -0.003582727 -0.003034237 -0.002636221 -0.002266425 -0.00178676 -0.001811993 -0.002991138 -0.004306264 -0.004775456 -0.005164693 -0.005583396 -0.005160977 -0.004191922 -0.003284117 -0.0030545 -0.002829008 -0.001902214 -6.00921E-4 9.07108E-4 0.002432349 0.003553505 0.004008611 0.003787162 0.002787901 0.00138982 2.98399E-5 -8.79634E-4 -8.48895E-4 -1.54261E-4 -3.94873E-4 -0.001727873 -0.003650733 -0.005575799 -0.007124615 -0.007482122 -0.007152915 -0.006505616 -0.005060719 -0.00191526 0.001757263 0.003668351 0.003609839 0.003150584 0.003116763 0.003511638 0.003771481 0.004007694 0.004237871 0.003979996 0.002730525 0.001776871 0.001850654 0.002910706 0.004707961 0.006333055 0.007653039 0.008839983 0.009246984 0.00808959 0.006432837 0.006014661 0.006520646 0.006660259 0.006771725 0.006968044 0.007175909 0.007360171 0.007908499 0.008780224 0.00921853 0.009848521 0.011135345 0.012414558 0.013160246 0.013873674 0.014848861 0.015439368 0.015195848 0.015082061 0.015361836 0.015656269 0.016033014 0.01707398 0.018380519 0.01895884 0.017879048 0.015888805 0.015364243 0.017362082 0.01917222 0.019278728 0.019066987 0.020136322 0.022276702 0.024870852 0.028139528 0.031463778 0.033783061 0.036478226 0.03968944 0.042883894 0.045840311 0.048065624 0.049867365 0.05081895 0.050063221 0.048561809 0.048064954 0.047348435 0.04550568 0.042704278 0.039590636 0.03676074 0.034548686 0.033504142 0.033995962 0.035710413 0.037283653 0.037728563 0.037525902 0.03705302 0.036012728 0.034782416 0.033227821 0.031501438 0.030784625 0.030729772 0.030110248 0.028566435 0.027123503 0.027125532 0.027864776 0.028677728 0.029686818 0.030232069 0.02981739 0.028563385 0.027205054 0.025856319 0.025509492 0.027476715 0.030888473 0.034442604 0.037754267 0.041034421 0.044959795 0.049038089 0.051566209 0.052774424 0.053506726 0.054193806 0.055165023 0.056064153 0.057394797 0.059071906 0.060016007 0.059454889 0.057058426 0.053773178 0.050517009 0.04791731 0.046334685 0.045374873 0.04490676 0.044668322 0.043821247 0.041709738 0.038816591 0.034519919 0.028751116 0.023524553 0.019803032 0.017958164 0.017917729 0.018700387 0.020034444 0.021634309 0.022390818 0.022168589 0.021041222 0.020195424 0.020628513 0.021407218 0.022585824 0.024207186 0.025536202 0.026305378 0.025596108 0.023920464 0.022989534 0.023832364 0.026261141 0.029009391 0.031458111 0.032751484 0.031826472 0.029342338 0.026448077 0.023591711 0.022010266 0.022033234 0.023215854 0.025251319 0.026974409 0.027658386 0.026716317 0.024593042 0.022870084 0.022174848 0.021707361 0.02117568 0.020596366 0.021469145 0.02410042 0.027276106 0.029885661 0.031716731 0.033606679 0.036339554 0.039272353 0.041473648 0.041891114 0.040410779 0.037002058 0.032395787 0.028670656 0.027093689 0.027847364 0.029161352 0.029662175 0.029286236 0.028588234 0.027767001 0.027259748 0.02790885 0.028839628 0.028228449 0.026803246 0.02610328 0.025487269 0.02416394 0.022795337 0.021856975 0.022534965 0.024890757 0.027644525 0.030012884 0.032263796 0.035082763 0.038271635 0.040993567 0.041982064 0.04242721 0.043951348 0.046944478 0.050902005 0.053979107 0.05472974 0.052280618 0.048238439 0.044592711 0.041890879 0.040195779 0.039924719 0.039603277 0.037508258 0.033906032 0.029042515 0.024261149 0.021110336 0.019610518 0.018197336 0.016408916 0.014423553 0.012050565 0.00903361 0.005603174 0.002101302 -6.59135E-4 -0.001818047 -0.00149326 -2.81052E-4 8.89608E-4 0.001567419 0.00234662 0.004025501 0.005901603 0.007057442 0.007877671 0.008869329 0.010584704 0.012394174 0.013269268 0.013723265 0.01435118 0.015090592 0.015591226 0.016487167 0.019412306 0.023892436 0.028898438 0.034351865 0.039730427 0.043449298 0.045164956 0.045775293 0.04617266 0.047741688 0.05153687 0.056292736 0.059675706 0.060699477 0.059931195 0.058082362 0.056783403 0.05711234 0.058019658 0.058244716 0.05933283 0.061950073 0.064803707 0.066676453 0.066411095 0.062796546 0.056158113 0.048409513 0.040471947 0.032649259 0.026341035 0.022394398 0.020706628 0.019805429 0.018327854 0.016179027 0.013156481 0.010461351 0.0095409 0.009974995 0.010645179 0.010622305 0.009646929 0.00851998 0.008341537 0.008715596 0.008584417 0.007886972 0.006693671 0.00565457 0.004843408 0.003940526 0.003280538 0.003331002 0.003703643 0.004092248 0.005317237 0.007094365 0.009010909 0.010165386 0.010460318 0.010922461 0.011854303 0.013317252 0.014884197 0.015867747 0.016092719 0.016170706 0.016174003 0.016561296 0.01809292 0.02114628 0.025658334 0.031148888 0.038192137 0.047482376 0.05846961 0.07022394 0.081228077 0.088684145 0.090656366 0.08666831 0.078832191 0.070013565 0.061950675 0.054748497 0.047727428 0.041816919 0.037559574 0.03474583 0.03254967 0.031150549 0.030887686 0.031392355 0.031837696 0.030954692 0.028774668 0.026879146 0.02610204 0.025274866 0.024263061 0.023809375 0.023141396 0.021351911 0.019177098 0.017485939 0.015659936 0.01355924 0.011559658 0.009591348 0.007860177 0.00712329 0.007698126 0.008819478 0.009556678 0.009276953 0.008481097 0.00768403 0.006316444 0.005438622 0.005570184 0.005450221 0.004490337 0.00364992 0.003694058 0.004329331 0.005148192 0.005895879 0.005329515 0.004121825 0.004956312 0.006826296 0.008331824 0.009595041 0.011258481 0.012715581 0.013173652 0.012073513 0.010558157 0.009653338 0.008701277 0.007740849 0.007659111 0.007832667 0.007527387 0.007393862 0.00840397 0.009435712 0.009946019 0.010328589 0.010520013 0.010395871 0.0102653 0.01029523 0.010142652 0.009284545 0.008170737 0.007299869 0.007157596 0.008114577 0.009324408 0.009777967 0.010590561 0.012061369 0.01361528 0.014503964 0.014742204 0.014472127 0.013660774 0.012698861 0.01168135 0.010114303 0.008463344 0.008121535 0.009688477 0.012645875 0.015933043 0.018594647 0.019957453 0.020390668 0.020197471 0.019398569 0.018431011 0.017974396 0.017239221 0.015841834 0.014674467 0.013748414 0.012696338 0.012978568 0.015004527 0.01795597 0.020707478 0.022854376 0.02427124 0.024838882 0.024735294 0.024190007 0.023416655 0.021386006 0.017872448 0.014520394 0.012447249 0.01093982 0.00927336 0.008339112 0.008427739 0.008586115 0.008200814 0.007537156 0.006583844 0.005637242 0.005181289 0.004581764 0.004109117 0.004637378 0.006433781 0.008930646 0.01064857 0.01168428 0.012856429 0.013569963 0.013874151 0.013781886 0.013526572 0.013536462 0.013744313 0.014051561 0.014991639 0.017177936 0.019834721 0.022228284 0.022654385 0.021122878 0.019950304 0.01890888 0.017376932 0.016235192 0.016246104 0.017854342 0.020535533 0.022785934 0.024298361 0.024952241 0.024260412 0.023248498 0.022921981 0.023468594 0.024468888 0.02459452 0.023657582 0.023059108 0.022960209 0.023710904 0.025488651 0.027452227 0.029669503 0.031420717 0.031674481 0.030550436 0.028546938 0.026288314 0.024572464 0.023566746 0.022676765 0.021812628 0.021214426 0.020704775 0.019763683 0.018543625 0.018201702 0.01845075 0.01842594 0.017919343 0.017735678 0.019512536 0.022994175 0.027154908 0.031521761 0.035830807 0.0393377 0.041864326 0.04366292 0.044332145 0.045159999 0.047928039 0.051716675 0.054431909 0.05509649 0.053981537 0.052072554 0.050134986 0.048305497 0.047967723 0.049207276 0.050487905 0.050490706 0.048690037 0.045437483 0.041718352 0.038828175 0.037046377 0.035157373 0.033101193 0.032133482 0.031925216 0.032076172 0.03222864 0.031880549 0.031644988 0.031762675 0.031905092 0.032464285 0.033379997 0.034247177 0.034791415 0.034906838 0.034474055 0.033712073 0.032894978 0.032469346 0.032077038 0.031127116 0.030048146 0.028510812 0.027417346 0.027172231 0.026362719 0.024588144 0.023344027 0.022889195 0.022512811 0.02169511 0.021139639 0.02154841 0.022816861 0.024620534 0.025462507 0.024368835 0.022767217 0.022577922 0.024116826 0.026299501 0.027875509 0.029107308 0.03058556 0.032175468 0.033569518 0.03490101 0.036662788 0.039746576 0.043588873 0.046507567 0.048084736 0.048795086 0.048799968 0.048326157 0.047865908 0.046863859 0.047003955 0.048628146 0.049467735 0.048837157 0.047861447 0.048111658 0.049397116 0.050983201 0.052142168 0.052345411 0.052240205 0.052836388 0.054127702 0.055710621 0.056753878 0.056840524 0.055638253 0.054254078 0.053930035 0.054001573 0.054429519 0.05499496 0.055034662 0.054942167 0.054974729 0.05464133 0.055235675 0.057731975 0.062331934 0.070043913 0.081718052 0.097449695 0.114172938 0.125949925 0.12862496 0.122606626 0.111902818 0.100244178 0.08974346 0.080504882 0.072688828 0.066487015 0.061411577 0.056996858 0.05272767 0.049411983 0.046951578 0.044160638 0.041686974 0.040314588 0.039102136 0.037116681 0.035576505 0.034286624 0.032221811 0.03002529 0.028618145 0.02759066 0.026485455 0.026063951 0.02616748 0.026736479 0.027986073 0.029615938 0.031037391 0.031663589 0.03182947 0.031413772 0.030269878 0.028006868 0.025703141 0.024267471 0.023602788 0.023901527 0.025402768 0.026617888 0.027154293 0.027165724 0.025888733 0.02346503 0.021793966 0.020801766 0.019376429 0.018642091 0.018956186 0.019014058 0.018147635 0.017215221 0.016491293 0.01670448 0.017737313 0.018514596 0.018101551 0.016978549 0.016554566 0.017037502 0.017562942 0.017509018 0.017927286 0.01864941 0.018670028 0.017642011 0.015681357 0.013857433 0.012685436 0.012168081 0.011955316 0.011941747 0.012083163 0.012203788 0.011995378 0.011504716 0.011826968 0.013160808 0.014484448 0.015158284 0.015581865 0.015376836 0.014785856 0.015669108 0.017354552 0.018038284 0.017463299 0.016765115 0.016929337 0.017534898 0.018474775 0.019732919 0.02060345 0.020826083 0.021028586 0.021670972 0.022268499 0.02299355 0.023717071 0.02398226 0.023875578 0.023580684 0.023573652 0.023904509 0.024500306 0.024900991 0.024362461 0.023299997 0.02316373 0.024724076 0.02620736 0.026215374 0.025244864 0.025093056 0.026141461 0.026632143 0.026048989 0.02468668 0.022633039 0.02073848 0.019548296 0.019312073 0.019673345 0.019812335 0.01911419 0.018412601 0.018575308 0.018749725 0.017819336 0.016978827 0.016954448 0.017212327 0.017333451 0.017138351 0.01672942 0.01676309 0.017317191 0.017720066 0.017825478 0.017850315 0.017596666 0.017495547 0.017190593 0.017262104 0.017327978 0.016993167 0.017419571 0.018967211 0.020052456 0.019707636 0.018516434 0.016958729 0.015498922 0.014165924 0.01344418 0.014338107 0.015955209 0.01761446 0.019110029 0.020477592 0.021220394 0.02074812 0.019973009 0.020029805 0.021182642 0.023233927 0.025766035 0.02769368 0.028267961 0.027922936 0.026966345 0.026175856 0.026059431 0.026517591 0.027481898 0.028508167 0.029768027 0.031482846 0.033521091 0.034943151 0.035516789 0.036604897 0.038417273 0.040177062 0.04105266 0.041212876 0.041179942 0.041562063 0.042251878 0.04258701 0.042795927 0.043193668 0.043604117 0.043570731 0.04342257 0.043271104 0.042518922 0.041970181 0.041960868 0.041754941 0.041246106 0.041108707 0.041757566 0.042964138 0.043897416 0.044380348 0.044160794 0.042735176 0.040535866 0.038136168 0.036232138 0.035617791 0.036050884 0.036143025 0.035195105 0.033237763 0.029949527 0.026696474 0.024433509 0.022405427 0.019813908 0.016916129 0.014029046 0.012353112 0.012895129 0.015068265 0.01727112 0.018747563 0.019279968 0.018604331 0.017062068 0.015829135 0.015260693 0.014963471 0.014372887 0.013631596 0.013571924 0.013739241 0.013535412 0.013632704 0.01472482 0.016282875 0.016539868 0.015301963 0.014451915 0.013917117 0.012384442 0.010482177 0.009228959 0.00867923 0.008280836 0.007723578 0.007097684 0.007186444 0.007946424 0.009057738 0.00953214 0.00916634 0.008590113 0.008036841 0.007168555 0.005681171 0.003939529 0.00269315 0.002584219 0.002422713 0.001126437 -7.27228E-4 -0.002538753 -0.00387259 -0.004161136 -0.003497296 -0.002400997 -0.001057701 2.56184E-4 0.001026998 0.001203039 0.001246661 0.001787813 0.001928877 8.38978E-4 -6.70811E-4 -9.17232E-4 5.95524E-4 0.002651299 0.004202135 0.004709956 0.004399539 0.004156698 0.004138669 0.004125104 0.003738827 0.002714048 0.0015172 6.44507E-4 7.50395E-4 0.001694883 0.003148709 0.004177649 0.004945603 0.006186353 0.006897132 0.00654445 0.004681997 0.002143571 4.05867E-4 -7.66268E-4 -0.001611963 -0.001823914 -0.001832226 -0.001422853 -2.98684E-4 7.17584E-4 0.001152235 0.002030227 0.003477449 0.004553996 0.004828003 0.004827489 0.005136614 0.006259436 0.00861505 0.011902787 0.015005591 0.017566092 0.019837986 0.022224806 0.024638825 0.027862393 0.030681615 0.031674551 0.031725949 0.031880148 0.031867114 0.03161599 0.031798795 0.032197867 0.032598914 0.033374876 0.034551183 0.035932579 0.037543278 0.039268701 0.040325128 0.039992921 0.039441449 0.039240231 0.038836505 0.037771884 0.035605501 0.033463368 0.032909886 0.033591804 0.033661856 0.032401415 0.031153555 0.030813752 0.031070328 0.030816365 0.029192601 0.027610449 0.026895925 0.026268592 0.025358316 0.024368607 0.023693294 0.023196565 0.022353514 0.021843208 0.02159292 0.020576304 0.018893195 0.017478746 0.016214097 0.014900367 0.013804213 0.013244305 0.013062924 0.013070918 0.012624941 0.01213874 0.012044079 0.011334687 0.01020462 0.009364531 0.008973324 0.009687252 0.011554529 0.013332562 0.013529309 0.012575272 0.012045784 0.012416144 0.01318128 0.013206302 0.012318775 0.011074197 0.009997302 0.009881685 0.010597501 0.010636034 0.009374592 0.007772645 0.006637901 0.00600704 0.005889168 0.006012466 0.005899921 0.005911494 0.006313837 0.00667589 0.00645182 0.00563952 0.004243958 0.002530543 0.001286266 4.8262E-4 2.90709E-4 4.90708E-4 0.001508534 0.003144828 0.004818257 0.005819917 0.00554924 0.005264203 0.005605326 0.006103924 0.006987216 0.007647563 0.007018152 0.005655043 0.003865962 0.002576274 0.002195388 0.001907687 0.002216009 0.003181325 0.004214577 0.005076754 0.004999048 0.004315563 0.004186779 0.004489471 0.004008737 0.003622624 0.004125112 0.005452719 0.006350462 0.006089543 0.00564568 0.006082801 0.006586736 0.006346239 0.005438261 0.004696886 0.004789179 0.004915504 0.004321507 0.003294508 0.002666039 0.002521515 0.002498136 0.002215893 0.002656807 0.004650062 0.00637758 0.006670766 0.005700273 0.003866873 0.001916189 8.85696E-4 5.58246E-4 4.54315E-4 6.34516E-4 7.78004E-4 0.001056923 0.001298122 0.001620829 0.00290575 0.004699784 0.00591266 0.005627332 0.004448216 0.003136527 0.002914816 0.003071711 0.002823289 0.00290736 0.003624 0.005248608 0.006166907 0.005736609 0.004966282 0.004351436 0.004072735 0.004110567 0.004164856 0.003979621 0.003696519 0.003163369 0.00320847 0.004223911 0.005268695 0.005530927 0.005413331 0.005444489 0.005672546 0.006146841 0.006658448 0.006800555 0.005749551 0.004014945 0.002829376 0.003059913 0.004129262 0.004394902 0.003609926 0.002288848 2.57034E-4 -0.001742639 -0.001931036 -8.58358E-4 -2.74579E-4 -4.21992E-4 -0.001058395 -0.00145186 -0.001561568 -0.001938158 -0.002739397 -0.003470553 -0.004087063 -0.005134886 -0.005672414 -0.004971908 -0.003832507 -0.003123235 -0.002175512 -0.001254682 -4.89598E-4 3.52913E-4 -2.46695E-4 -0.001609918 -0.00165448 -7.04951E-5 0.001347436 0.001905497 0.002912821 0.004559918 0.006012138 0.006758613 0.006410877 0.005371325 0.004319784 0.003216227 0.001995825 0.001522521 0.001663598 0.001334447 6.87352E-4 5.0539E-4 6.64967E-4 0.001359257 0.002903187 0.005015387 0.006053512 0.00478813 0.003883148 0.005172849 0.006561599 0.007239104 0.007294474 0.006547996 0.005920128 0.005809531 0.005693054 0.005314446 0.00478002 0.004457417 0.004125193 0.003223395 0.002140868 0.001236178 7.11397E-4 0.001406545 0.00319717 0.003495967 0.003103519 0.003243478 0.003401909 0.003393094 0.003577527 0.003802971 0.00397105 0.004181945 0.00431656 0.004727997 0.005533768 0.005878323 0.004434263 0.002060346 1.26952E-4 -8.29275E-4 -0.001016306 -3.977E-4 0.001039453 0.002357218 0.002443795 0.001714402 0.001563587 0.002311425 0.002602321 0.001701103 0.001595967 0.002785738 0.003309815 0.002817485 0.002169962 </Points>
</Spectrum>
</Case>
<Case ID="rat10_healthy_noninfarcted2.txt">
<Tissue Type="non-infarcted parenchyma"/>
<Spectrum Name="DS1">
<Parameters FirstPPM="0.0" LastPPM="4.5" PointsNumber="1383"/>
<Points>-0.006500157 -0.008357075 -0.009315517 -0.009537788 -0.009158159 -0.00809992 -0.007527661 -0.008109317 -0.008715114 -0.008895851 -0.007866548 -0.006615074 -0.006445603 -0.00746283 -0.009155109 -0.010324521 -0.010613081 -0.010027986 -0.009055052 -0.009119575 -0.009513292 -0.009629699 -0.010246904 -0.010346104 -0.008991264 -0.006927013 -0.005653846 -0.00559607 -0.006098718 -0.006722006 -0.007497378 -0.008501041 -0.009254147 -0.009804713 -0.01049071 -0.009966458 -0.008448487 -0.006862716 -0.006202995 -0.00733134 -0.009142618 -0.010809966 -0.011517198 -0.01071296 -0.009981211 -0.009285957 -0.00840604 -0.007664364 -0.007068543 -0.006108682 -0.004863337 -0.00337208 -0.002686314 -0.003503653 -0.004305895 -0.004439962 -0.004204905 -0.003590011 -0.002882459 -0.002173276 -0.002489809 -0.004348233 -0.006241931 -0.00666234 -0.006517766 -0.006575638 -0.007371424 -0.008541225 -0.008915333 -0.008518864 -0.00803999 -0.007414992 -0.00658318 -0.006339681 -0.007103711 -0.008379918 -0.00905696 -0.009385389 -0.010752539 -0.012200638 -0.012042909 -0.010650509 -0.009093221 -0.007279929 -0.005639933 -0.005237471 -0.006271949 -0.007325834 -0.008066762 -0.0086539 -0.008636124 -0.008202385 -0.007637594 -0.007431447 -0.007941357 -0.008507561 -0.009447303 -0.010921806 -0.011718826 -0.011142723 -0.010323828 -0.010269584 -0.010792471 -0.01164095 -0.011955217 -0.011902592 -0.012342624 -0.012899583 -0.012780927 -0.012377271 -0.011690979 -0.010924578 -0.010109719 -0.00921961 -0.008231077 -0.006724026 -0.005089374 -0.004219082 -0.003734843 -0.003723356 -0.004141849 -0.003788445 -0.002947636 -0.002694448 -0.003572815 -0.004749738 -0.005236046 -0.00538994 -0.004677865 -0.003476845 -0.002785282 -0.001824286 4.08687E-4 0.003071933 0.003868995 0.002785389 7.95411E-4 -2.63306E-4 3.89743E-4 7.90184E-4 2.43269E-4 -8.60831E-4 -0.001779382 -0.002299047 -0.002948 -0.00401529 -0.004905582 -0.004735504 -0.003721991 -0.003247106 -0.003662314 -0.003372636 -0.002052224 6.00036E-5 0.0025979 0.005144039 0.008463303 0.011817875 0.013730581 0.013962329 0.014381078 0.015310776 0.015959591 0.016318351 0.01730245 0.018840611 0.020434578 0.022192682 0.023987437 0.025627962 0.027123141 0.02821866 0.028774735 0.029100774 0.029622838 0.030805038 0.03226795 0.033053196 0.033010143 0.033052283 0.033785388 0.034886377 0.035092611 0.033569576 0.0314561 0.030296508 0.030033359 0.028860191 0.027222147 0.026188413 0.024778349 0.022689513 0.020253246 0.018670933 0.017818763 0.016700172 0.016022907 0.016117395 0.017015749 0.018745288 0.020270173 0.020499155 0.019729256 0.019358547 0.019742348 0.019739911 0.019853227 0.020172647 0.019943992 0.02105104 0.022929588 0.023509267 0.023289336 0.023571935 0.024408528 0.025478274 0.026536011 0.027472702 0.028845411 0.03032112 0.031617758 0.032341222 0.032572084 0.033205234 0.034606244 0.035636444 0.035181264 0.034193569 0.034518137 0.034947842 0.03474515 0.034844767 0.035044259 0.03511648 0.035297607 0.034108841 0.031253777 0.027376599 0.02376034 0.02185355 0.021251335 0.021132121 0.021054057 0.020118148 0.018893583 0.018014786 0.017616563 0.017539977 0.016770624 0.01642942 0.017025023 0.01792965 0.018501221 0.01975976 0.021407316 0.022759857 0.023422118 0.023058903 0.022628891 0.022703493 0.022804171 0.022331716 0.02147588 0.020789199 0.020528652 0.020009536 0.019050726 0.018419704 0.017999916 0.016422908 0.014917562 0.014902715 0.016500145 0.01928666 0.021067462 0.020881933 0.020474095 0.019987456 0.019313837 0.019771953 0.021130683 0.021563766 0.020863062 0.020521806 0.020611135 0.020930766 0.02198286 0.023748546 0.025777974 0.027603997 0.028582572 0.028948331 0.028784043 0.02790824 0.026363836 0.024854806 0.023414432 0.023320712 0.024036121 0.023087825 0.021255263 0.019877903 0.018429415 0.016768479 0.015357938 0.014281757 0.013947755 0.014272705 0.014370648 0.01464468 0.015222209 0.016513004 0.018150167 0.019549182 0.020749949 0.021222521 0.022073432 0.023471573 0.024509422 0.025457034 0.026347543 0.026746084 0.026332684 0.027385765 0.030077835 0.031550395 0.031788177 0.03152801 0.030530157 0.029683346 0.029010226 0.027907953 0.026852886 0.025471654 0.023839323 0.022002741 0.018805219 0.014878932 0.01250014 0.011954129 0.012543374 0.013296195 0.013655773 0.013414637 0.011780798 0.009630004 0.008391053 0.008305036 0.007484028 0.005604198 0.003796969 0.002033987 5.60234E-5 -0.001183349 -0.001858711 -0.002314215 -0.001818681 -9.47017E-4 -5.89344E-4 -6.24051E-4 -8.71598E-4 -7.05309E-4 8.09199E-4 0.00238342 0.003089474 0.003846231 0.005526446 0.007155792 0.008349777 0.009048003 0.008992803 0.009958063 0.013547196 0.01820507 0.021826565 0.02467666 0.027453914 0.029996715 0.031689432 0.03314163 0.034946272 0.036535933 0.038397722 0.040892471 0.042870978 0.044381739 0.045673583 0.046886773 0.048630985 0.050397253 0.051014802 0.050967946 0.050809606 0.050113217 0.049127322 0.048234163 0.047038005 0.044466805 0.04080722 0.036705397 0.032964885 0.030114205 0.027862145 0.025903174 0.0238959 0.021786555 0.019658659 0.017230188 0.014485641 0.011826964 0.009425689 0.007742705 0.007539117 0.009058856 0.010825935 0.011646616 0.011737369 0.010212521 0.007246913 0.004890072 0.003390022 0.002245188 0.001305959 7.51847E-4 9.72499E-4 0.001503378 0.001982047 0.002699571 0.002681953 0.001456367 5.04815E-4 3.71898E-4 0.001223411 0.003680086 0.007194479 0.010352149 0.012010577 0.012916494 0.014444724 0.017249954 0.020308677 0.02229282 0.02416175 0.026978244 0.029976185 0.033193458 0.036788379 0.039577187 0.041321833 0.042594642 0.043308326 0.043534584 0.044583854 0.046077283 0.046197481 0.044826435 0.043202366 0.041557778 0.03927168 0.037105854 0.035929175 0.034950353 0.033312744 0.030366255 0.027008222 0.024342883 0.021615036 0.019210468 0.018349767 0.018175652 0.017979223 0.017813622 0.016565416 0.015879933 0.016171778 0.016588707 0.016999049 0.01597916 0.013502388 0.010973973 0.009129539 0.007937985 0.006621759 0.004958136 0.004149221 0.003830133 0.003072451 0.003209634 0.003490312 0.003775227 0.005161099 0.006979831 0.008541402 0.008580924 0.00674834 0.005287961 0.005196693 0.004916262 0.003903777 0.002517386 9.67465E-4 -3.17545E-6 7.86249E-5 7.47973E-4 0.001285521 0.001327585 7.39806E-4 7.6183E-4 0.001945066 0.003598711 0.004867156 0.00539849 0.005893887 0.006163939 0.005086716 0.001952686 -0.001179873 -0.003311651 -0.003926759 -0.002922191 -0.001537861 -3.90726E-4 0.001060053 0.002526891 0.003500091 0.003264154 0.002066699 0.001342532 5.36842E-4 -8.88824E-4 -0.002559259 -0.003873206 -0.004718563 -0.004396819 -0.003689209 -0.003453164 -0.003067818 -0.002302628 -0.001631475 -0.001382601 -0.001521009 -0.00160397 -0.001253398 -6.85161E-4 -6.77221E-4 -9.06039E-4 -2.92291E-4 0.001042396 0.002616088 0.004133361 0.004565364 0.004687452 0.004852563 0.00387694 0.00269545 0.002535332 0.003116356 0.0048475 0.007377794 0.009103041 0.009236232 0.008581144 0.00811021 0.008130664 0.008145511 0.00761536 0.006108426 0.003993403 0.002642462 0.002904657 0.004328481 0.005594555 0.005641898 0.00421106 0.002432695 8.22492E-4 -6.18534E-6 -8.02656E-4 -0.002435143 -0.004399374 -0.006095491 -0.006950907 -0.006761446 -0.005727637 -0.004112852 -0.001846553 4.94583E-4 0.001801524 0.001655357 9.32782E-4 9.35208E-4 0.001599687 0.001230862 -8.4424E-4 -0.003392019 -0.004692776 -0.004493656 -0.003952371 -0.003313998 -0.003146839 -0.002902832 -0.002792201 -0.003496294 -0.003893339 -0.003362978 -0.003467549 -0.004041957 -0.003435308 -0.001430793 5.97226E-4 0.001907828 0.002567453 0.003318692 0.0045496 0.005024246 0.003952494 0.002780711 0.001942322 0.001517596 6.71511E-4 3.77737E-5 7.20298E-4 6.25479E-4 -6.48786E-4 -0.001585528 -0.001719785 -0.001502605 -0.001368671 -0.001333938 -0.001190831 -7.95503E-4 -2.05649E-4 4.55836E-4 2.75153E-4 -6.85049E-4 -0.001597499 -0.001379542 1.51402E-4 0.002201374 0.004010741 0.005076309 0.005488701 0.005374958 0.005460308 0.006122547 0.007490358 0.008564714 0.008579809 0.00778274 0.007615518 0.009308392 0.011934431 0.014427102 0.017085862 0.019675672 0.021414735 0.02188376 0.021353922 0.020862118 0.021220708 0.021464041 0.020902206 0.020359895 0.020677214 0.021082078 0.020816278 0.02093919 0.021741208 0.022357547 0.021956047 0.020335963 0.018414828 0.017643668 0.017549518 0.017403433 0.017595208 0.018051036 0.01792369 0.01699666 0.015631267 0.013601604 0.011136426 0.009983931 0.010940735 0.011867085 0.011832886 0.012198158 0.012236778 0.011395857 0.010393009 0.009644448 0.009034892 0.008176689 0.006235353 0.003594691 0.002133396 0.002152167 0.002606329 0.0020152 8.98003E-4 -1.51215E-4 -4.91628E-4 8.42479E-4 0.003349049 0.005663842 0.006938251 0.007400727 0.007575494 0.006942591 0.005707431 0.004374734 0.004144155 0.004312469 0.003793938 0.003349111 0.003866693 0.004668446 0.005829639 0.007691312 0.009750149 0.011243417 0.011581056 0.011266696 0.010804693 0.010728775 0.012609372 0.015631003 0.017452185 0.01790272 0.018026885 0.018144373 0.018496185 0.019537142 0.020398385 0.021201799 0.022345016 0.023147745 0.022867381 0.021124113 0.019638234 0.019319214 0.018350779 0.016646612 0.015563555 0.016561655 0.01958926 0.023271051 0.027458146 0.031703334 0.035259297 0.038268924 0.040110016 0.040288129 0.039818737 0.040101633 0.041068608 0.043109647 0.04594423 0.048780424 0.052307662 0.056152101 0.059180788 0.060906928 0.06115418 0.060598036 0.059894934 0.058843482 0.056706082 0.053852979 0.050772095 0.046886854 0.042896388 0.040293638 0.038634392 0.037699497 0.037047269 0.035067051 0.033129582 0.03355857 0.035641216 0.037451857 0.038608331 0.038744286 0.037872986 0.037268413 0.037409732 0.037764792 0.037178441 0.035644589 0.03397563 0.032345026 0.03171806 0.032948819 0.034925028 0.036158029 0.036546589 0.036941335 0.037804053 0.038291017 0.037138169 0.034336229 0.031895514 0.030664857 0.030470956 0.031332345 0.031684003 0.030506665 0.029366409 0.029506065 0.030439957 0.031080725 0.030447844 0.029249293 0.028923537 0.028789021 0.028755896 0.029164516 0.029574495 0.029298578 0.027105494 0.025166694 0.025257329 0.025712144 0.025002626 0.023277809 0.021260066 0.020321124 0.020385044 0.020384912 0.019986806 0.019752795 0.01984257 0.019356518 0.018489912 0.018859951 0.019847602 0.019620479 0.018340979 0.01767324 0.017199272 0.016758451 0.016515564 0.016304643 0.016293076 0.016404317 0.016155423 0.015630066 0.014722302 0.014377993 0.015544263 0.017296786 0.01820849 0.018072971 0.018008586 0.018014536 0.017913799 0.017474446 0.017077375 0.017070185 0.016895311 0.015952591 0.014641689 0.013554195 0.012788346 0.013291467 0.015111387 0.017011395 0.018358409 0.01942759 0.019632191 0.018249688 0.016536326 0.015812277 0.01535647 0.015831771 0.017536525 0.018596998 0.018095802 0.016949971 0.016122343 0.014772429 0.013217911 0.012236788 0.011399748 0.010727916 0.010652007 0.011161969 0.01167053 0.012054524 0.012753257 0.014064091 0.015398612 0.015743044 0.015687237 0.016293353 0.016897714 0.016448606 0.015392408 0.014548059 0.012938729 0.010654635 0.009306171 0.009063582 0.009062525 0.009354837 0.010142517 0.010262836 0.009045867 0.007690545 0.006816894 0.005954939 0.005486205 0.006378964 0.007650715 0.008278244 0.00879382 0.009165322 0.009742699 0.011401844 0.013485416 0.014475963 0.014065109 0.012904251 0.010636858 0.008376533 0.007428726 0.007139669 0.006739119 0.006999581 0.008224625 0.009571633 0.010386686 0.009881866 0.007705507 0.006187098 0.006359291 0.007159645 0.008396284 0.010321423 0.012836225 0.015377979 0.017215069 0.017974117 0.018758511 0.019980641 0.020190951 0.018879029 0.017165115 0.015655443 0.015244306 0.016113373 0.017350766 0.018609458 0.019880079 0.020685875 0.02029393 0.018538176 0.016877197 0.01662457 0.016785757 0.016431662 0.016508424 0.01729561 0.018043293 0.018759563 0.020065356 0.022373147 0.024206482 0.024108317 0.022413438 0.020280658 0.019043014 0.019224968 0.019840628 0.020700366 0.021816239 0.022478879 0.023247779 0.024807636 0.026168152 0.025877745 0.024392129 0.022941589 0.022205304 0.021719617 0.020614463 0.019438608 0.018842898 0.017682232 0.016442483 0.01588546 0.01559243 0.015889745 0.016509912 0.016556287 0.016928616 0.017621159 0.017954014 0.018448669 0.019439444 0.020563543 0.020578595 0.018658447 0.016928154 0.016119921 0.015792375 0.015828733 0.016054967 0.016109277 0.01561891 0.01526779 0.015276061 0.015032886 0.014543372 0.014141485 0.014815197 0.01608975 0.016111733 0.015504221 0.014517096 0.013638637 0.013508504 0.014302755 0.014959235 0.015090621 0.015975221 0.017748644 0.018397897 0.017195298 0.014806229 0.013324754 0.013389717 0.013283628 0.011862619 0.009687843 0.007569493 0.00657166 0.00678597 0.007117337 0.00658978 0.005478079 0.005159691 0.005859914 0.007505915 0.009079395 0.009329315 0.008924579 0.008925459 0.009614325 0.011382698 0.013254831 0.013880456 0.012702918 0.010937544 0.010111384 0.009917878 0.008945552 0.006878121 0.004934433 0.004068486 0.003926831 0.003875301 0.003297267 0.002052824 0.001753177 0.002493789 0.003881136 0.005713229 0.006887127 0.007641475 0.007410094 0.005996452 0.003901989 0.001352834 -4.28831E-4 -0.001172144 -0.0011349 -4.88502E-4 2.07327E-4 7.68819E-4 0.0017382 0.002782711 0.003823888 0.004704864 0.005438685 0.006648004 0.008321088 0.009729318 0.010266923 0.010542065 0.010787535 0.010956304 0.011629229 0.012376688 0.01258224 0.012698569 0.012811231 0.013357221 0.013718115 0.013715248 0.014486671 0.016237543 0.018812505 0.021180935 0.022492339 0.023066079 0.022785785 0.021841944 0.021598501 0.021984108 0.022745395 0.023204678 0.02364502 0.024396376 0.02483167 0.025254361 0.026521667 0.028548652 0.03038086 0.031542526 0.032031142 0.031411808 0.029976465 0.028724807 0.027457682 0.026300193 0.025594019 0.025360134 0.024917682 0.023707085 0.022272526 0.0213269 0.020337106 0.019757682 0.019594387 0.019518786 0.018964515 0.018573615 0.01882858 0.019443768 0.020436313 0.021751687 0.022907276 0.023663041 0.023072529 0.021537343 0.020438675 0.020414112 0.02143641 0.02258247 0.022402748 0.020546912 0.018206773 0.016885323 0.017213334 0.018689614 0.019808476 0.020601231 0.021562667 0.021670866 0.021089131 0.020883341 0.020650248 0.019579243 0.018723116 0.018702535 0.019265124 0.019725629 0.019605864 0.018825233 0.017623991 0.016128872 0.014940621 0.01418663 0.014451057 0.015057603 0.014719615 0.014094034 0.013991659 0.014310745 0.014744746 0.015154155 0.015582796 0.015607058 0.014705507 0.013671764 0.014262966 0.015384959 0.01548541 0.015562373 0.015839981 0.015716658 0.015576294 0.015329284 0.01464144 0.014190552 0.014641175 0.015851859 0.016231596 0.01599078 0.015812376 0.015245928 0.014007621 0.012529448 0.012197136 0.012201373 0.011325347 0.010527736 0.010323895 0.010532568 0.011913054 0.013545662 0.014079511 0.013443878 0.012169885 0.011801754 0.012107931 0.011994254 0.011220628 0.011184885 0.01138668 0.01032378 0.008640806 0.007476691 0.006551467 0.005702138 0.005426329 0.006145268 0.007638429 0.009501484 0.011917632 0.014300623 0.016038072 0.017135645 0.016624719 0.014558349 0.012750422 0.011365396 0.009462979 0.007834469 0.007415345 0.007991211 0.008357856 0.008452805 0.009250819 0.010194876 0.010614506 0.010590167 0.010441075 0.010251402 0.009926954 0.009864579 0.010739098 0.01175489 0.011649751 0.010756553 0.008962977 0.006739941 0.005155625 0.004470547 0.004601914 0.005686144 0.007252951 0.008183286 0.008966287 0.009405365 0.008723451 0.008160707 0.009308557 0.010469212 0.009887205 0.008733339 0.008005251 0.00693027 0.005744219 0.005230317 0.005883646 0.00656125 0.006549729 0.006801732 0.007583457 0.008836816 0.009801011 0.010601091 0.011721781 0.012325212 0.012642396 0.013001307 0.012628726 0.011395596 0.009790971 0.008975345 0.008981813 0.008446853 0.007601723 0.007854774 0.00959647 0.011763338 0.012677037 0.012554323 0.011954538 0.011773302 0.013070513 0.01474531 0.014979977 0.013819011 0.01240223 0.011395909 0.010690015 0.010468164 0.010593913 0.010392655 0.010166955 0.010171266 0.009986616 0.010400422 0.010807944 0.01113404 0.011731867 0.011979822 0.011533901 0.010230386 0.009014862 0.008432782 0.007583721 0.005641006 0.004153952 0.003453843 0.003186732 0.003574996 0.004224538 0.005273171 0.006070071 0.005970964 0.005494109 0.005113547 0.004571855 0.004772763 0.005365157 0.004942466 0.004292951 0.004835685 0.005946345 0.006487658 0.006548115 0.006796121 0.006083834 0.005235476 0.005089393 0.006121873 0.008215407 0.010367984 0.01221858 0.013208374 0.013403807 0.013323577 0.012631499 0.011424015 0.009969814 0.007596529 0.005325787 0.003960206 0.003144277 0.003104928 0.00310168 0.003173418 0.003809148 0.004450941 0.005269016 0.006852212 0.008811482 0.009899673 0.010361766 0.010774828 0.010658395 0.009637114 0.008659284 0.007813105 0.007720117 0.008186507 0.008424199 0.008549673 0.008296865 </Points>
</Spectrum>
</Case>
<Case ID="rat6_day7_noninfarcted.txt">
<Tissue Type="non-infarcted parenchyma"/>
<Spectrum Name="DS1">
<Parameters FirstPPM="0.0" LastPPM="4.5" PointsNumber="1383"/>
<Points>-0.016116067 -0.016036894 -0.015082684 -0.014557219 -0.01458437 -0.014149097 -0.012881223 -0.011467151 -0.010192123 -0.008726068 -0.006847073 -0.005059895 -0.004634114 -0.005359671 -0.006489853 -0.008050594 -0.009590697 -0.009374209 -0.008216209 -0.008067572 -0.009117302 -0.009864401 -0.009237342 -0.007716642 -0.007099725 -0.007800717 -0.009191636 -0.01016027 -0.010270401 -0.010094833 -0.010589083 -0.011254904 -0.010849058 -0.009961096 -0.009619265 -0.009596256 -0.00930976 -0.009198965 -0.00916211 -0.008902487 -0.008379328 -0.007409273 -0.006682978 -0.006933251 -0.007507285 -0.007623658 -0.007823321 -0.00823398 -0.008037427 -0.008127925 -0.00883142 -0.00957898 -0.009573222 -0.008906368 -0.00797007 -0.006918547 -0.006212757 -0.00603146 -0.006122024 -0.005730277 -0.004866818 -0.004031843 -0.0031004 -0.002020338 -0.001709045 -0.002109921 -0.002039657 -0.001853943 -0.002048548 -0.002451217 -0.003258938 -0.004039711 -0.004108989 -0.003662234 -0.003648668 -0.003906376 -0.004211987 -0.004005952 -0.003082979 -0.002876581 -0.003840374 -0.005171265 -0.005655025 -0.00508579 -0.004644635 -0.004493703 -0.004052919 -0.003963333 -0.004060981 -0.003960391 -0.003282303 -0.002066415 -9.10802E-4 -1.87906E-4 -1.78992E-4 5.30867E-4 0.001751045 0.001935006 0.001602792 0.001241427 5.58736E-4 -3.95519E-4 -0.001095353 -0.001982243 -0.002914629 -5.28455E-4 -7.33482E-4 -7.30592E-4 -5.56138E-4 -3.33352E-4 2.44717E-4 0.001481219 0.003011221 0.004130341 0.004759809 0.004635 0.003821406 0.003150745 0.003225249 0.003544125 0.003906538 0.004368619 0.004835313 0.005614259 0.007035251 0.009029378 0.010920685 0.011234373 0.010068873 0.009117886 0.009207 0.010420247 0.011693045 0.012376443 0.012211094 0.011851793 0.011521586 0.010743396 0.010363661 0.011202202 0.012995998 0.014635318 0.015330908 0.01496954 0.013988014 0.012486256 0.010838353 0.010299564 0.011209917 0.0133825 0.015249169 0.015391045 0.014946452 0.015590722 0.017542205 0.019877297 0.021632729 0.022829976 0.023724398 0.024041884 0.023768664 0.023414789 0.023359536 0.023882156 0.024926689 0.026077437 0.027774626 0.03051179 0.033741919 0.036433919 0.038352403 0.040108771 0.041674256 0.043033175 0.044504309 0.045767544 0.046129814 0.045756204 0.045867621 0.046357965 0.046524608 0.045662431 0.043642222 0.041143046 0.038737921 0.037164096 0.036783894 0.037156354 0.037283683 0.037452463 0.037442599 0.036797486 0.036347671 0.035950163 0.035680467 0.03571616 0.035494194 0.034742389 0.033726634 0.032993891 0.032424157 0.032453143 0.033715038 0.034849371 0.034882371 0.034852854 0.035123831 0.034658352 0.033928159 0.03381079 0.035296551 0.038542951 0.041905208 0.043648013 0.043949489 0.043833678 0.043248321 0.043322591 0.045176835 0.048449694 0.051227164 0.053290278 0.055386108 0.058062973 0.060531505 0.061302609 0.060825127 0.06073873 0.061553544 0.06217697 0.061074801 0.058004858 0.054266709 0.050246506 0.046921644 0.044158968 0.041097445 0.037963403 0.036227803 0.036084712 0.035446832 0.033768679 0.031909875 0.030309355 0.028872051 0.027960859 0.027906308 0.028709897 0.029230056 0.028650656 0.027159567 0.025326442 0.02400712 0.023285744 0.023115608 0.023253188 0.023027087 0.023003809 0.023655276 0.024688175 0.025689865 0.026461424 0.027352924 0.028997278 0.030996145 0.032682735 0.033587027 0.033284495 0.0323122 0.031800582 0.031302444 0.030466487 0.029602597 0.029703947 0.030471147 0.03089371 0.031791619 0.033020188 0.032394724 0.029814251 0.026743956 0.024827844 0.024402907 0.02423028 0.024564178 0.025859789 0.027454879 0.028374538 0.029264651 0.030778258 0.032369715 0.033997811 0.035827717 0.037314774 0.037822402 0.036831696 0.03506064 0.033289122 0.031525505 0.030129737 0.028531792 0.026880773 0.025977496 0.026240158 0.027218405 0.027196246 0.025957203 0.024818657 0.023714924 0.022374312 0.021429176 0.021143375 0.021060685 0.02108062 0.020952 0.021266004 0.022315704 0.023614435 0.024619658 0.025971603 0.028631204 0.031830934 0.034540303 0.036630414 0.038538356 0.040490054 0.042698882 0.044722247 0.045873185 0.045625188 0.044763827 0.044468891 0.044550981 0.044024621 0.04176803 0.038717196 0.036047926 0.033321903 0.03018478 0.026652891 0.022878562 0.01968201 0.017537697 0.016488764 0.015491175 0.013376328 0.010974401 0.009318815 0.008864557 0.009293275 0.010018764 0.010268465 0.009778076 0.008728188 0.008422185 0.008891455 0.008973066 0.008904774 0.008974785 0.009067465 0.009447859 0.010213851 0.011696056 0.014381166 0.016875844 0.017869294 0.018020193 0.018470068 0.020044799 0.022861477 0.026482404 0.030688674 0.034551727 0.037003808 0.038863885 0.040097527 0.041074607 0.042728617 0.044956108 0.047667616 0.050581845 0.052732824 0.05382132 0.054315073 0.054509168 0.054995479 0.055366177 0.055149565 0.054663808 0.054590672 0.055241179 0.056004859 0.055869145 0.055290567 0.054498647 0.053156304 0.050891396 0.047922303 0.044646157 0.04109662 0.036511259 0.031461339 0.026886084 0.022846288 0.01944816 0.016766508 0.014564573 0.012922174 0.011510115 0.010222546 0.009077635 0.007991694 0.007159963 0.006507239 0.006061748 0.006028126 0.005840221 0.005419554 0.005608241 0.006471304 0.00708444 0.007258906 0.007689209 0.008237796 0.008363402 0.007740608 0.007443729 0.008003803 0.008741752 0.008948771 0.009382325 0.009774488 0.009553178 0.009319408 0.009726192 0.010397457 0.010720809 0.011052479 0.012707913 0.015631394 0.018210334 0.020468324 0.023611712 0.028307496 0.03422302 0.041142208 0.048921964 0.056695534 0.064148008 0.071036651 0.076703188 0.079014107 0.077890199 0.074818594 0.070750462 0.065589127 0.06030659 0.055415633 0.050201605 0.045337355 0.041358763 0.038498767 0.036560588 0.033812188 0.030043845 0.026928969 0.025647086 0.024922277 0.023664875 0.022425124 0.021762733 0.021704108 0.021523976 0.020326215 0.017722337 0.015341795 0.014637894 0.014507643 0.013908241 0.012612699 0.010465266 0.00826268 0.00676533 0.005721352 0.005290757 0.005295589 0.004584629 0.002984743 0.001394145 2.36084E-4 -4.86743E-4 -0.001012632 -5.62941E-4 0.001185317 0.002588955 0.003181131 0.003664126 0.003676752 0.003284297 0.002808295 0.002063987 0.001156381 6.89775E-4 9.62031E-5 -7.56867E-4 -0.001168145 -7.02224E-4 -7.84373E-5 2.9868E-4 6.15364E-4 0.001059238 0.001544081 0.001359665 6.93562E-5 -8.07285E-4 -6.11944E-4 1.84988E-4 4.8943E-4 2.40442E-4 -5.34213E-5 -1.28281E-4 4.61814E-4 0.001021607 0.001021647 9.70446E-4 0.001573927 0.002285475 0.002503309 0.001822202 0.001098272 0.001191825 0.001171835 4.99914E-4 -5.27778E-4 -0.001192831 -0.00128046 -3.43303E-4 0.001278702 0.002330511 0.00312843 0.004569006 0.006111479 0.006111975 0.005245832 0.00592173 0.008370718 0.01053637 0.011264893 0.011253694 0.011612043 0.012182382 0.012882763 0.013782511 0.014349634 0.013497954 0.011999664 0.01033785 0.008838616 0.008229481 0.008705127 0.010226076 0.0121418 0.013301249 0.013965665 0.013963481 0.013312862 0.013431073 0.01441523 0.015544757 0.015927148 0.015434247 0.014861296 0.014028994 0.012182367 0.009640936 0.007688986 0.00756671 0.008794893 0.009548519 0.009499408 0.008844352 0.007778379 0.006544777 0.005210722 0.004229359 0.004154012 0.004408438 0.004628764 0.004865122 0.005419456 0.00587992 0.006272975 0.006645129 0.006778922 0.007245856 0.008118135 0.009130372 0.010603022 0.012365923 0.014328968 0.015972263 0.01665264 0.016787735 0.016452005 0.015500744 0.014433549 0.014130526 0.014601727 0.015172874 0.01577565 0.016434226 0.016698505 0.016162169 0.014495677 0.013730383 0.014817008 0.016834935 0.019087528 0.02072736 0.021869009 0.022381465 0.022547866 0.023213931 0.024092994 0.024857061 0.025606793 0.026153015 0.025998142 0.025547317 0.026054749 0.027368756 0.028080569 0.028148207 0.028341967 0.028379606 0.027700001 0.026478297 0.024704409 0.022574194 0.020276101 0.017921744 0.015961551 0.015405504 0.015788831 0.016385738 0.017795994 0.019712868 0.021324966 0.023729286 0.026645651 0.028479744 0.029330033 0.029867162 0.031253819 0.033857255 0.037072148 0.039871969 0.041668216 0.042415601 0.043186467 0.044216246 0.044751799 0.044288654 0.043829673 0.044380003 0.045180086 0.044868821 0.043381545 0.04137645 0.039612714 0.038381857 0.037307532 0.036744863 0.036586441 0.035974863 0.034710621 0.03318597 0.031853657 0.03128276 0.030985162 0.030341981 0.029570299 0.029564654 0.029882295 0.030009704 0.029796548 0.02949067 0.029159656 0.027905289 0.026443961 0.025880036 0.025751289 0.024914632 0.023518975 0.022498355 0.022535009 0.02367282 0.0243629 0.023812177 0.023110823 0.022637154 0.022391704 0.023027115 0.024170469 0.024848509 0.024541446 0.024169978 0.024517578 0.025633414 0.026750804 0.027321957 0.027156505 0.027198517 0.028235723 0.029788969 0.031299867 0.033383952 0.035562267 0.037243284 0.038868023 0.040654664 0.042217588 0.043393611 0.044069579 0.044137872 0.044755908 0.045953367 0.047025814 0.047801118 0.048217319 0.048388013 0.048847623 0.049324693 0.050235808 0.05198698 0.052952348 0.053096681 0.053415257 0.054175623 0.055376124 0.055741852 0.055139646 0.054600203 0.054947564 0.055940447 0.056667381 0.056932631 0.056645247 0.056371338 0.057170138 0.058708913 0.059704821 0.059541724 0.059589125 0.061108602 0.063584245 0.066624818 0.070862589 0.077074647 0.084306072 0.091152795 0.097529847 0.10324762 0.108174868 0.111793235 0.112756802 0.110829765 0.106737349 0.101391422 0.094777626 0.087641074 0.081095966 0.074908806 0.068612572 0.062818266 0.057191272 0.052395913 0.048533945 0.044655 0.041005899 0.038163495 0.035886658 0.033466678 0.031628691 0.0312475 0.031621433 0.031918606 0.031236651 0.030859938 0.031291007 0.031416859 0.030855851 0.029869402 0.029073889 0.029225651 0.029534573 0.029276275 0.029403193 0.030282979 0.031096018 0.031830377 0.031639082 0.029874903 0.027706787 0.026245166 0.026468931 0.028050272 0.029190242 0.029311324 0.028830182 0.028029852 0.027456913 0.027715924 0.02800119 0.02774986 0.026419182 0.024235812 0.022428566 0.021877803 0.022555034 0.023693509 0.02402404 0.023139599 0.021605392 0.020040142 0.018794684 0.018021257 0.017888808 0.017901593 0.017627556 0.017687324 0.017862031 0.017163761 0.016384763 0.016312769 0.016786257 0.017755771 0.018462466 0.017782782 0.016337116 0.015366732 0.014694907 0.013975304 0.013816872 0.014314676 0.014994208 0.015541501 0.015499925 0.015299836 0.015362534 0.016514415 0.01829809 0.019860508 0.020538398 0.019982764 0.019450032 0.019479462 0.019180202 0.01886381 0.019481213 0.020619943 0.021012488 0.020168992 0.018686039 0.01771091 0.017732847 0.01864264 0.020128416 0.021122649 0.021216198 0.02093902 0.020735072 0.021081939 0.021685205 0.022151577 0.022774602 0.023350078 0.023957812 0.024165766 0.023700865 0.023054313 0.023053042 0.023259353 0.022755604 0.021285194 0.019680016 0.018584098 0.017828631 0.017422132 0.016840302 0.015648471 0.01472119 0.014985787 0.015408721 0.015443714 0.016122945 0.016741364 0.016715384 0.015865253 0.014002586 0.012567748 0.012520069 0.012705474 0.012487772 0.012455277 0.013041465 0.013886959 0.014076715 0.014073347 0.014380119 0.014950087 0.015455178 0.015870351 0.015914776 0.015780756 0.01590854 0.01617295 0.016885127 0.017758935 0.018259643 0.017917293 0.017158782 0.016579905 0.017070833 0.019014964 0.022120048 0.024799512 0.025393795 0.025122824 0.02540328 0.025983661 0.02610252 0.025379954 0.024248468 0.02313314 0.022261604 0.021689694 0.021036648 0.020665628 0.021214232 0.022314816 0.024033399 0.025717145 0.026706693 0.027508278 0.028237326 0.029378093 0.030893959 0.031860415 0.03221993 0.032685122 0.032875466 0.032721442 0.032464027 0.032024717 0.031461563 0.03083608 0.03032441 0.030154064 0.0303903 0.030963658 0.031184132 0.030843809 0.030454238 0.029967617 0.029736219 0.029573932 0.029269568 0.028799637 0.028617863 0.028975797 0.029802679 0.030778345 0.031727895 0.032530775 0.033101203 0.033808771 0.034527755 0.034448213 0.033543692 0.031946325 0.030511631 0.02966017 0.02879292 0.027366449 0.025261671 0.02333817 0.022077408 0.020998209 0.020136393 0.01954397 0.019561771 0.020087372 0.020006326 0.018814528 0.017794079 0.01685377 0.01530794 0.014494507 0.015338906 0.017061918 0.017766231 0.016955673 0.015407658 0.013895022 0.013875712 0.015079726 0.015976266 0.016290445 0.015444952 0.014443755 0.014933689 0.016209184 0.017327937 0.017919034 0.01855569 0.019585543 0.020102808 0.019738424 0.018533272 0.017240523 0.01619498 0.014361728 0.011621392 0.00951644 0.009448595 0.009995619 0.010122142 0.010495762 0.011165711 0.012105913 0.012770634 0.012997329 0.012993754 0.012294562 0.011200451 0.009966312 0.009079355 0.008413216 0.007522154 0.007014512 0.006685907 0.006813393 0.007451971 0.007844073 0.00772529 0.007275776 0.007398608 0.007627416 0.007118225 0.006719664 0.007256609 0.008531679 0.010252639 0.011216015 0.009936105 0.008150251 0.007706115 0.007758167 0.007579024 0.007334032 0.007219334 0.007249953 0.007340968 0.007659015 0.007999038 0.007760635 0.007395924 0.007772885 0.008315072 0.00830135 0.008614964 0.009768318 0.011226052 0.012319471 0.013273475 0.013965842 0.01301751 0.011189997 0.009481668 0.008657227 0.0093015 0.011440266 0.014036226 0.016172724 0.017717684 0.019478198 0.021943066 0.025227605 0.028518357 0.030718479 0.032242276 0.034168445 0.035939102 0.036776917 0.036922333 0.037079481 0.037400912 0.037590736 0.037388104 0.037758104 0.039296389 0.041354328 0.043077644 0.043728905 0.043080912 0.042088281 0.041593824 0.040782626 0.039078583 0.037306551 0.036610238 0.036349335 0.035981394 0.035572141 0.034627756 0.033064867 0.032461252 0.03328092 0.033529003 0.033222043 0.033113847 0.032900507 0.032036195 0.030857828 0.029235612 0.027546965 0.026193042 0.02553856 0.025400652 0.025182058 0.025089281 0.024826722 0.024109114 0.024029642 0.025433305 0.026691686 0.026181621 0.024515571 0.022580385 0.020766742 0.019843478 0.019861033 0.019836747 0.020279131 0.021471629 0.023272133 0.024004537 0.02225562 0.019466197 0.017210266 0.015856353 0.015431917 0.015785942 0.015717764 0.014868544 0.014174999 0.014265594 0.014059164 0.012780361 0.011490874 0.010635858 0.009526178 0.008303029 0.008030908 0.008457012 0.009005941 0.010075899 0.011791665 0.013223923 0.012790706 0.011168031 0.010303042 0.010462431 0.01035632 0.009532383 0.008481069 0.008058231 0.00818977 0.007695681 0.007037024 0.007585544 0.008967811 0.010028217 0.010951096 0.011848891 0.012354447 0.013167271 0.014021452 0.014188357 0.013783118 0.012503389 0.011001513 0.009587063 0.007607839 0.005799885 0.004730195 0.00484478 0.005437608 0.005683589 0.005510198 0.005908359 0.006848007 0.007709645 0.008794894 0.00949515 0.009222319 0.008149059 0.006163314 0.004418133 0.003823929 0.004392153 0.005320242 0.005271878 0.004150013 0.002881205 0.002324667 0.002706346 0.003595984 0.004468089 0.00564972 0.006528648 0.006235295 0.004576698 0.002906809 0.002478503 0.003739467 0.005621769 0.006502735 0.006096822 0.005170139 0.005099769 0.005537162 0.005213162 0.004400901 0.003795899 0.002910019 0.001834521 0.001836716 0.002582676 0.004013677 0.005327482 0.005384538 0.004482601 0.004370142 0.004697295 0.00456126 0.004891592 0.005871687 0.006437448 0.005930172 0.004949608 0.00438336 0.0041275 0.003729709 0.003903703 0.004606326 0.005294161 0.005580241 0.006339411 0.007246071 0.006812314 0.005572723 0.004460663 0.00373598 0.003083712 0.002408866 0.002203584 0.00297971 0.004415641 0.006128209 0.007330085 0.007192885 0.006233652 0.005303792 0.004904183 0.004775588 0.004688099 0.004395063 0.004525429 0.005418568 0.005810729 0.005225196 0.004286477 0.00402232 0.004749398 0.006075536 0.007190203 0.007843834 0.007359656 0.006718832 0.006929918 0.007065143 0.006507837 0.005595896 0.004855458 0.005153157 0.006143762 0.006608931 0.005528616 0.003553095 0.002575786 0.002545263 0.003185629 0.004279989 0.004828018 0.003915833 0.002515524 0.002230429 0.002784861 0.003559776 0.004692529 0.006069882 0.007346078 0.007438244 0.00615487 0.004323155 0.003369832 0.003781388 0.00445697 0.004964253 0.00547573 0.005588536 0.00479924 0.003724548 0.002513209 0.001464879 9.62134E-4 9.47594E-4 0.001440764 0.001873391 0.001283852 9.0849E-4 0.001464671 0.002260549 0.002586055 0.00292689 0.003345429 0.003207497 0.00277929 0.003032487 0.003542416 0.004057478 0.004432562 0.004208966 0.003779802 0.003408649 0.002990953 0.002604413 0.002719633 0.004194651 0.006601214 0.007925721 0.007785116 0.007069336 0.005896051 0.004999012 0.004348555 0.003643491 0.003216292 0.00283042 0.002684252 0.003246916 0.003917214 0.004045736 0.003970722 0.004107778 0.004495639 0.004154948 0.003226018 0.002507667 0.002163228 0.002799182 0.004402315 0.005803257 0.005791943 0.004379015 0.002846515 0.001909971 0.001092287 2.48259E-4 -1.14465E-4 -2.17367E-4 </Points>
</Spectrum>
</Case>
<Case ID="rat11_day1_noninfarcted.txt">
<Tissue Type="non-infarcted parenchyma"/>
<Spectrum Name="DS1">
<Parameters FirstPPM="0.0" LastPPM="4.5" PointsNumber="1383"/>
<Points>-0.001895494 -4.80561E-4 0.001225024 0.003198732 0.004670865 0.004884464 0.00372019 0.002739226 0.002140137 8.78444E-4 -2.28688E-4 -6.91051E-4 -7.99064E-4 -6.04514E-4 -7.50271E-5 4.97195E-4 7.73359E-4 4.26675E-4 5.75533E-5 3.88956E-4 0.001154471 0.001887709 0.001637552 3.84276E-4 -0.001454586 -0.002238231 -0.00104368 8.53726E-4 0.00197153 0.002636496 0.002822007 0.002177718 0.001153352 2.6237E-5 -0.001154256 -0.0018151 -0.001492278 -6.71954E-4 2.52812E-4 8.6017E-4 0.001610341 0.00187651 0.001000856 -3.22056E-4 -0.001046253 -0.001317754 -0.001418816 -0.001719898 -0.002359449 -0.003221149 -0.004500281 -0.005015287 -0.003692462 -0.001054505 0.00151972 0.003326386 0.004099178 0.003709714 0.001503648 -9.39938E-4 -0.002586215 -0.00365425 -0.004037498 -0.003639671 -0.002686377 -0.00279025 -0.004468454 -0.00525759 -0.003611053 -0.001375519 -1.17102E-4 2.57368E-4 -2.24523E-4 -3.70478E-4 0.001186191 0.003357492 0.005239246 0.006216095 0.005134909 0.003054401 0.001876632 0.002196873 0.003479316 0.005081479 0.006802124 0.008007878 0.008462672 0.007333444 0.004994912 0.002521768 -2.45458E-4 -0.003111942 -0.004798095 -0.004303494 -0.002207549 -5.4356E-4 7.89239E-5 0.001071731 0.002191403 0.002751977 0.002640073 0.001376701 1.29669E-4 -6.32804E-5 6.19132E-5 -7.34084E-5 4.20049E-5 5.68655E-4 9.31365E-4 0.001272375 0.001981088 0.002285877 0.001712817 6.58252E-4 -8.4593E-4 -0.001773127 -0.001029773 9.40863E-4 0.002451008 0.002671702 0.002820051 0.00346056 0.004172035 0.004682987 0.004819685 0.005166749 0.005217645 0.00495123 0.004734367 0.004620798 0.004949837 0.005985608 0.007162348 0.008189099 0.00885112 0.009663225 0.00976529 0.008055748 0.005635608 0.003680841 0.002535412 0.002152529 0.002622871 0.004463141 0.00728936 0.010115958 0.012389194 0.014413432 0.015323366 0.014594866 0.013529176 0.01450339 0.01737187 0.020163414 0.022171033 0.022667086 0.021836373 0.020905936 0.02006425 0.019846557 0.020579618 0.020923857 0.021254599 0.022707098 0.023950152 0.024302853 0.024847692 0.026234885 0.028702705 0.033173875 0.038214202 0.041320736 0.042797007 0.043475586 0.04401873 0.044643572 0.045564028 0.046925894 0.047447231 0.04630341 0.043797651 0.041229149 0.039907181 0.03959233 0.039528188 0.039469963 0.038509763 0.036214352 0.033574592 0.031258513 0.028699246 0.02627803 0.025907669 0.026903512 0.026831328 0.026682189 0.027554415 0.02869892 0.029268941 0.029470499 0.030125332 0.031546902 0.033183987 0.033858049 0.0333733 0.032362562 0.031918923 0.031450915 0.030579792 0.030421731 0.03113638 0.031568391 0.031732571 0.031793474 0.032718459 0.035399982 0.039584792 0.044495042 0.048614989 0.050954141 0.052341384 0.052863867 0.053167574 0.053588246 0.053434942 0.053560544 0.054217658 0.055277604 0.056523534 0.057767388 0.05873473 0.058438819 0.05777649 0.05758692 0.055866747 0.052635217 0.04917621 0.045784962 0.041682768 0.037306277 0.033538151 0.031248291 0.030403996 0.0297827 0.028548627 0.027439612 0.027126126 0.02659204 0.025713828 0.024948566 0.024077633 0.022944541 0.022716881 0.023516852 0.02494797 0.026387267 0.026843254 0.026643736 0.026874144 0.027386393 0.028256954 0.029277847 0.029437496 0.029042819 0.02853124 0.027503611 0.026671303 0.026198037 0.025525789 0.024808089 0.024065854 0.023035158 0.022169261 0.022314137 0.022878433 0.023821165 0.025371623 0.026086786 0.025948726 0.025811781 0.025903692 0.026034079 0.02614426 0.025910041 0.025705842 0.025852611 0.025995051 0.026816428 0.028408585 0.030100791 0.031931589 0.032913029 0.032044589 0.029985713 0.027631594 0.026898951 0.02728596 0.026921428 0.026268164 0.025319487 0.024206836 0.023080192 0.021725284 0.020661529 0.020195989 0.019754507 0.019361441 0.019499969 0.020345659 0.020760689 0.019749087 0.018479216 0.018070924 0.017796683 0.017611999 0.018545972 0.020949766 0.024164328 0.027125205 0.029346931 0.031425228 0.033057953 0.033888158 0.03444274 0.036060288 0.038208455 0.040395942 0.042566068 0.043030663 0.041786492 0.040129415 0.038722306 0.037312268 0.035481344 0.032886156 0.03005162 0.027009872 0.023127858 0.01960634 0.017090749 0.015291911 0.014342944 0.013955072 0.012786407 0.011101352 0.009472268 0.007877735 0.007566383 0.008679825 0.009210386 0.007979057 0.005759931 0.004014258 0.003641482 0.004673745 0.005899889 0.006589556 0.007100468 0.007148501 0.007219938 0.008113496 0.009368805 0.009742573 0.009620722 0.010139749 0.011775455 0.013633147 0.015282082 0.017027003 0.019195787 0.0217915 0.024528223 0.02716793 0.029521578 0.032705849 0.035855514 0.037606791 0.039449379 0.042485458 0.046108324 0.050105927 0.053114635 0.054387391 0.055120143 0.05588343 0.056991241 0.058592939 0.060207122 0.061183515 0.062213553 0.06238255 0.061199959 0.058803842 0.055887668 0.052874273 0.04920411 0.044944701 0.041439748 0.039279956 0.037186105 0.033729617 0.029374282 0.025408052 0.021861784 0.018785815 0.016983727 0.015710443 0.013637818 0.01195076 0.010844033 0.010075249 0.010795062 0.011707106 0.0114849 0.010045004 0.008200813 0.007373534 0.007058782 0.007225944 0.007611056 0.008718308 0.010492243 0.011860601 0.012000546 0.011247791 0.010692241 0.010451658 0.009781489 0.008954557 0.008362807 0.008655469 0.009687081 0.010123737 0.009940274 0.010651346 0.011963043 0.01295719 0.013928876 0.014927157 0.016796974 0.019680572 0.022825454 0.026540592 0.031714427 0.038665607 0.047012639 0.054561895 0.060380759 0.065611656 0.069512894 0.07148815 0.072810471 0.073854678 0.073683527 0.071579143 0.06799518 0.063517901 0.058376994 0.053202941 0.048085917 0.043037018 0.038855522 0.036414585 0.035709384 0.035116373 0.033846036 0.032651112 0.032176471 0.031363307 0.029784526 0.028240122 0.027301652 0.026799351 0.026333787 0.02483524 0.021702883 0.018471768 0.016735961 0.016726567 0.016968101 0.017206304 0.016720671 0.014452808 0.012266143 0.010972025 0.010355015 0.009973511 0.009583451 0.008913654 0.008797996 0.009117744 0.008905568 0.008147919 0.007646163 0.007856003 0.007959456 0.007957943 0.008588796 0.008720628 0.008459805 0.008963156 0.009761586 0.010499837 0.010754626 0.011067177 0.011752831 0.011815876 0.011017591 0.010048729 0.009493159 0.008585019 0.007748552 0.00722018 0.006910878 0.006638031 0.006467917 0.006466505 0.005746326 0.004483859 0.003995678 0.00450673 0.004836163 0.00474667 0.004579623 0.004855549 0.005895702 0.007055479 0.007237818 0.007267496 0.007625433 0.007842343 0.008286576 0.00895254 0.008934339 0.008699281 0.008647793 0.008075633 0.007981093 0.009804362 0.012702346 0.015060907 0.016546877 0.017352534 0.018646403 0.020518938 0.020926762 0.01988777 0.018683494 0.018683194 0.019341117 0.01970628 0.019515574 0.019892098 0.020025858 0.019352992 0.018404089 0.017903879 0.018123561 0.019224323 0.021380047 0.023773584 0.025469479 0.025592638 0.024610008 0.024109469 0.024804423 0.025756534 0.02662901 0.027341924 0.027878473 0.027416263 0.025275112 0.022728824 0.020656909 0.017989289 0.014934379 0.012156988 0.010051598 0.008641533 0.008468982 0.010073375 0.012329616 0.013118363 0.012603924 0.012519834 0.013198909 0.01349824 0.013742705 0.013695625 0.012839011 0.011468284 0.010610376 0.011444343 0.013196456 0.014967278 0.017028125 0.019286326 0.021838115 0.023506354 0.023417314 0.022774629 0.022008882 0.021461277 0.021266407 0.021858106 0.023189676 0.023855089 0.023974202 0.023628168 0.022994417 0.022898341 0.023047572 0.022985606 0.023223587 0.023651186 0.024048045 0.025058927 0.026141238 0.026593003 0.026614669 0.026331013 0.025807283 0.025875723 0.026021885 0.025380482 0.024388329 0.023084052 0.022325973 0.021952904 0.021285449 0.021078989 0.021212571 0.021603097 0.022173469 0.022140365 0.021196578 0.020845467 0.020992737 0.020827971 0.020871712 0.020876646 0.021223379 0.021843903 0.022390173 0.022823222 0.024630161 0.027327304 0.029392877 0.031050208 0.033043778 0.035733924 0.038846389 0.041381993 0.042987504 0.043769843 0.043978702 0.043608356 0.043753314 0.045771696 0.047851736 0.048193507 0.048162285 0.048676259 0.048529749 0.046592912 0.044729469 0.043987831 0.043671623 0.042794943 0.042020303 0.041700292 0.040864167 0.039225203 0.036539042 0.033694701 0.031743471 0.030739639 0.030406545 0.030500128 0.031243848 0.032379918 0.032885902 0.032411706 0.031761585 0.031805553 0.032300061 0.032593082 0.031618587 0.028950285 0.026499391 0.025552755 0.02512643 0.024523249 0.02427854 0.024830743 0.025519594 0.025127076 0.023696378 0.022597812 0.022852264 0.02404058 0.025519303 0.026422774 0.026457172 0.025730001 0.02432217 0.022908005 0.022045494 0.021762816 0.022464374 0.024299272 0.026384596 0.027970232 0.029490465 0.031027201 0.032053268 0.032604325 0.032911145 0.03369056 0.035644037 0.038041025 0.039804065 0.040791561 0.041576497 0.04217604 0.04259406 0.043463132 0.044887507 0.046578232 0.048145348 0.049696749 0.050462448 0.050339116 0.051296689 0.053044502 0.054719111 0.056169017 0.057044879 0.05719879 0.056974117 0.056676403 0.057002601 0.057032794 0.0563851 0.05574245 0.055404332 0.055184602 0.054542772 0.054763462 0.056635483 0.05936556 0.061859865 0.064103267 0.065937668 0.06758415 0.070037799 0.074617782 0.080213901 0.085900798 0.091848068 0.09672689 0.101093015 0.105460074 0.107735632 0.107451039 0.105284138 0.101307467 0.096765347 0.092797547 0.089093373 0.084291419 0.078107574 0.071492697 0.06551216 0.06065432 0.0570469 0.053344777 0.049297727 0.045018089 0.040794648 0.036947092 0.033160373 0.029947265 0.028145489 0.027131672 0.026043164 0.025968593 0.026500416 0.026506128 0.026415609 0.026362146 0.025886018 0.02535442 0.025896059 0.026577975 0.026980305 0.026774542 0.026286915 0.026150926 0.026627915 0.027827611 0.028434982 0.027197931 0.025080447 0.023404293 0.023122483 0.023781856 0.024163463 0.023690496 0.023158186 0.022726743 0.022460581 0.02216247 0.020894107 0.019007556 0.017320996 0.016209503 0.016503342 0.018003428 0.019470962 0.0202639 0.020438861 0.019346152 0.017297905 0.015661163 0.015245838 0.015681805 0.016945747 0.018658675 0.019536892 0.019263276 0.018349621 0.017465174 0.017149634 0.017370564 0.017316036 0.016692186 0.016487105 0.017544681 0.019476796 0.020112601 0.019012493 0.017655654 0.016288392 0.014572615 0.013257514 0.012381882 0.012083049 0.011945342 0.011534529 0.011024462 0.010643718 0.011575786 0.013710868 0.016776704 0.02020305 0.021981208 0.020831624 0.018289272 0.016406376 0.016228731 0.016829955 0.017168566 0.018129199 0.019778572 0.020899967 0.021814874 0.022949697 0.023562384 0.022547959 0.020467213 0.018754397 0.018665386 0.01986872 0.021402081 0.021569355 0.021182532 0.021442884 0.022163479 0.022937174 0.023212203 0.022948863 0.023141217 0.023322351 0.022774503 0.021734765 0.02059935 0.019882141 0.019781995 0.019482586 0.017839221 0.015023009 0.013368376 0.013760629 0.014612973 0.015162871 0.016231561 0.017997186 0.019681077 0.020657891 0.021208289 0.021194062 0.020407514 0.019349908 0.018144436 0.015968515 0.013257591 0.012074493 0.012037933 0.012000745 0.012609646 0.013623525 0.014307144 0.014471936 0.014068211 0.013193999 0.012423774 0.012769643 0.014297476 0.016581955 0.017754802 0.017928493 0.018224558 0.019015598 0.020235389 0.021740151 0.02294113 0.023574265 0.024053585 0.024552111 0.025175603 0.026418254 0.028042201 0.029763643 0.031147859 0.031298632 0.031327179 0.032037546 0.033499355 0.03476027 0.035187965 0.035261185 0.03554133 0.035863044 0.036243589 0.036482867 0.036298662 0.036156001 0.03718416 0.039754043 0.04217398 0.042658569 0.041883076 0.039991969 0.037140397 0.035216565 0.035289942 0.036066859 0.035827135 0.035155545 0.035270112 0.035176293 0.03460664 0.033935457 0.033634004 0.032862834 0.031146271 0.030419815 0.03097038 0.030887514 0.029951663 0.029021086 0.028562729 0.028480433 0.029219364 0.030146327 0.030444567 0.029787133 0.028912362 0.028278948 0.027202918 0.025920361 0.025139962 0.024000335 0.022195135 0.020941812 0.020566124 0.020298691 0.019514255 0.017632119 0.0147812 0.01169858 0.008846362 0.007837855 0.008535569 0.00944965 0.009517338 0.009435184 0.01046046 0.011972668 0.013238505 0.013800917 0.013817003 0.013947619 0.013660436 0.012580141 0.011368099 0.010604176 0.010211907 0.009943563 0.009517582 0.009824706 0.010671813 0.011710852 0.012739856 0.013836108 0.014969766 0.015412499 0.015852364 0.017200577 0.018687667 0.01894386 0.017656887 0.016247967 0.01573712 0.015168652 0.013952438 0.013238849 0.012823427 0.012081834 0.011706453 0.011448543 0.010567978 0.009902883 0.010367788 0.011329932 0.011473413 0.010739606 0.009827327 0.009081817 0.008207905 0.006901396 0.00564345 0.004508366 0.002930587 0.001407948 0.001095873 0.001972956 0.002684912 0.00295167 0.003687894 0.005016666 0.005693463 0.006047786 0.007283674 0.008321885 0.007011649 0.003804731 0.001623028 0.001936861 0.004194793 0.00640544 0.006610056 0.006081082 0.005702431 0.004903174 0.003735109 0.00262574 0.002542652 0.003213311 0.003957932 0.004266496 0.003228607 9.93645E-4 -1.72327E-4 6.13116E-4 0.003217223 0.006705683 0.009148422 0.009858329 0.00997726 0.010668862 0.011376384 0.011879622 0.012631703 0.01393082 0.015567626 0.017627912 0.020454535 0.023353353 0.026060148 0.029126151 0.032009084 0.033720279 0.034716268 0.035624804 0.036067176 0.035983528 0.03538814 0.034929376 0.034336869 0.034150787 0.035098383 0.037792153 0.041574129 0.044614889 0.046462194 0.047450907 0.047717152 0.04801466 0.047860501 0.047256745 0.045759377 0.043002869 0.039856562 0.037616603 0.036688838 0.036326589 0.036928915 0.039036122 0.040125918 0.039566755 0.038886908 0.037521749 0.034898406 0.033345809 0.032868064 0.032757625 0.032537589 0.031381768 0.03027582 0.029726734 0.028968476 0.028294931 0.028370026 0.028341594 0.02722875 0.025844466 0.024937477 0.023116683 0.020507008 0.017776544 0.01598692 0.015042607 0.014766151 0.015969428 0.016442592 0.013982283 0.011239268 0.010452367 0.01110535 0.012126612 0.012609817 0.012384604 0.011614272 0.010706949 0.010134671 0.009911898 0.009685621 0.009082818 0.007995971 0.007001479 0.007236213 0.00854568 0.009064844 0.008750292 0.00814239 0.007573413 0.007511621 0.00826916 0.009313063 0.009646034 0.008906416 0.007526768 0.006240485 0.005355365 0.004456702 0.004157784 0.005575337 0.007109288 0.006739571 0.00530476 0.00437459 0.004107319 0.004943987 0.006173402 0.007106096 0.00775167 0.008022399 0.007770178 0.009289241 0.011892825 0.012683567 0.011903091 0.010996605 0.010563806 0.009603706 0.008423564 0.008456247 0.009256061 0.010120324 0.010006746 0.008942522 0.008707948 0.008942771 0.008759868 0.008673622 0.008786006 0.009776655 0.010327482 0.008768989 0.006613502 0.006116051 0.006888809 0.00781069 0.007915911 0.007921152 0.007621546 0.00749369 0.008080289 0.008921914 0.009252918 0.008222372 0.006588504 0.00564748 0.005505476 0.006129973 0.007116582 0.006560447 0.004501362 0.003831352 0.005262683 0.007501286 0.010043149 0.01151898 0.011467365 0.010650194 0.010159914 0.010902404 0.011034415 0.00952591 0.007854608 0.007004589 0.006741152 0.00670519 0.006459481 0.005541111 0.004578073 0.004248396 0.00334163 0.001945704 0.001067856 0.001292905 0.002555171 0.003778999 0.004524971 0.005520111 0.006618896 0.007425462 0.007431543 0.006284528 0.004528662 0.003806638 0.004589046 0.005848861 0.005853123 0.004787927 0.004493346 0.00508887 0.005651448 0.00557452 0.004604098 0.003506251 0.003216893 0.003914258 0.005371112 0.007055383 0.008173126 0.008194423 0.00810221 0.008641366 0.008620577 0.008175891 0.007516316 0.006601247 0.006076259 0.005635642 0.004739791 0.003420476 0.00241563 0.002998146 0.004477225 0.004108875 0.001738409 -1.55145E-4 -4.14589E-4 4.73622E-4 6.7042E-4 -2.65773E-4 -0.001832843 -0.002743063 -0.002369187 -7.4527E-4 6.96006E-4 8.63944E-4 4.83086E-4 4.20531E-4 0.001180415 0.002682084 0.003932665 0.004082065 0.003177617 0.002275682 0.001881124 0.001749889 0.002112646 0.00317509 0.003934692 0.004082365 0.003461515 0.002577538 0.001942597 0.001448994 0.001073876 7.16138E-4 -0.001046188 -0.002678395 -0.002069255 -6.90941E-4 5.73956E-4 0.002070189 0.004085989 0.005914922 0.007154444 0.007856311 0.007751195 0.007083599 0.006432127 0.005792773 0.004966736 0.003600189 0.002326231 0.001899663 0.002622445 0.003923616 0.004387321 0.004233799 0.004120309 0.004445661 0.004888622 0.00514013 0.005306042 0.005493683 0.005666333 0.00622622 0.005853909 0.00491356 0.004389065 0.003660839 0.002688655 0.001961429 0.001883068 0.002179027 0.002132033 0.001878215 0.002099989 0.002514086 0.002474315 0.001250606 1.08158E-4 -1.58079E-4 -2.26176E-5 5.72168E-4 0.00120133 0.001425054 0.002141565 0.003169747 0.00337235 0.003163113 0.003795893 0.005922862 0.008192466 0.008890013 </Points>
</Spectrum>
</Case>
<Case ID="rat12_day1_noninfarcted.txt">
<Tissue Type="non-infarcted parenchyma"/>
<Spectrum Name="DS1">
<Parameters FirstPPM="0.0" LastPPM="4.5" PointsNumber="1383"/>
<Points>1.39501E-5 -0.005852043 -0.005277906 -0.005554058 -0.006042855 -0.006747924 -0.006736941 -0.005621983 -0.004350771 -0.003094852 -0.002357767 -0.002799312 -0.004321989 -0.00582259 -0.005860089 -0.004841243 -0.003551468 -0.002085299 -5.54132E-4 2.86082E-4 4.92783E-4 4.94215E-4 4.66066E-4 5.30593E-4 5.07065E-4 -3.84462E-5 -6.67296E-4 -0.001319729 -0.0019438 -0.00226903 -0.002378213 -0.002474729 -0.002547038 -0.002056462 -0.001227249 -8.97889E-4 -9.40104E-4 -4.61848E-4 3.19111E-4 9.23151E-4 0.001287278 0.001510645 0.001600591 0.00165936 0.002039727 0.002044764 0.001382049 0.00145164 0.002658546 0.004791342 0.006481772 0.007085293 0.007196668 0.006521919 0.005419584 0.004839499 0.005592474 0.006788035 0.007950712 0.008669289 0.009460248 0.010860547 0.012458197 0.013790725 0.015130242 0.015407198 0.01412475 0.012004602 0.00988903 0.0090582 0.009611731 0.01063464 0.010861834 0.009025195 0.006068444 0.004605366 0.004777341 0.005480109 0.006529019 0.007952853 0.00935736 0.010230039 0.010768864 0.010711611 0.010246898 0.010393643 0.010786771 0.010775796 0.010930241 0.011043842 0.01063731 0.010327951 0.009718832 0.008501367 0.00828391 0.009233866 0.009726951 0.010007536 0.010786813 0.012221513 0.013835684 0.014557453 0.014557156 0.014172972 0.013820725 0.013910589 0.014441856 0.015366305 0.015820061 0.015786849 0.016878711 0.018347331 0.019425639 0.020559108 0.021330201 0.021161131 0.0202322 0.01909151 0.018274189 0.017622058 0.016829788 0.016641609 0.017321327 0.018317389 0.019551363 0.019940488 0.020166694 0.020642289 0.021289667 0.022607417 0.02392201 0.024453708 0.024264539 0.024388391 0.024948781 0.025404331 0.026007853 0.027442719 0.029072324 0.029674066 0.029520594 0.029294336 0.028692702 0.028159657 0.028123609 0.029069251 0.031130251 0.03293638 0.033774254 0.03381399 0.033484841 0.033128879 0.033551045 0.034680758 0.035814361 0.036180554 0.035898673 0.035995328 0.036704846 0.037552795 0.038422444 0.03931971 0.039771203 0.039734418 0.04084586 0.043094727 0.045759545 0.04885095 0.052347806 0.056634262 0.060554562 0.06300315 0.064780669 0.067067807 0.068731353 0.0684609 0.067171048 0.065517049 0.063783245 0.061519805 0.059137968 0.05661834 0.05362674 0.049666995 0.045294482 0.041937433 0.039891524 0.038700884 0.037587913 0.036475066 0.035857764 0.035651864 0.035327691 0.034752928 0.033556407 0.032129464 0.031994598 0.033034576 0.03360859 0.032729068 0.031421147 0.030567244 0.029823483 0.02948012 0.029551 0.029585653 0.029501204 0.029593687 0.030181404 0.031093217 0.031847856 0.032713973 0.033924321 0.035836358 0.037840441 0.039678505 0.041148481 0.041933149 0.042493231 0.044143157 0.047066221 0.050478441 0.053442226 0.055055251 0.055789933 0.0564187 0.055316537 0.051552092 0.047929912 0.04653012 0.046064244 0.045023836 0.042860003 0.03982799 0.036481132 0.033252865 0.030536005 0.028697609 0.026920573 0.024644038 0.021956487 0.020234629 0.019530797 0.018567862 0.016776676 0.014596244 0.012907835 0.011931699 0.011392564 0.01093604 0.010523452 0.010980016 0.01250762 0.013646268 0.013578486 0.013119141 0.013363896 0.01363105 0.014038111 0.015394097 0.016313685 0.016297931 0.017278037 0.01887002 0.019881431 0.020966558 0.022835078 0.024688178 0.024834536 0.023103281 0.020736682 0.018529185 0.016165389 0.013872535 0.012455614 0.012535401 0.013640009 0.015279081 0.017322239 0.018478229 0.018050129 0.016883568 0.015811383 0.015036786 0.014833621 0.016125616 0.018831692 0.021527744 0.02354724 0.024520465 0.024561438 0.024864212 0.025696659 0.026185734 0.025803784 0.024723894 0.02304473 0.020745733 0.018358545 0.016626995 0.015269523 0.014166968 0.013024921 0.011941365 0.01149221 0.011401643 0.010868319 0.009743291 0.008591058 0.007708425 0.007660703 0.008238661 0.008477291 0.008411771 0.009221619 0.010345978 0.010560867 0.01054667 0.011889896 0.014307371 0.016660296 0.01887342 0.021236589 0.024118634 0.026903723 0.028852881 0.030622898 0.031927087 0.032431282 0.0335725 0.035546911 0.037012339 0.036236111 0.033818407 0.031593737 0.029931558 0.028762974 0.027295018 0.024939145 0.02238534 0.019553107 0.015863274 0.012171833 0.009504429 0.00715386 0.005055467 0.003626955 0.002947878 0.002423356 0.002183191 0.003192314 0.004790275 0.006325037 0.007163005 0.007287454 0.006659264 0.006063156 0.006910764 0.008672346 0.009599473 0.009436647 0.009550809 0.01084203 0.012847339 0.014270373 0.015185356 0.016553861 0.018517042 0.020646973 0.02216963 0.022418821 0.022601612 0.023842931 0.026120579 0.029188417 0.032621797 0.035825531 0.038074699 0.039022395 0.039498481 0.040154119 0.042378689 0.046374901 0.050175517 0.053228011 0.054756683 0.053685126 0.050224375 0.046674978 0.044975383 0.044597695 0.044773141 0.044685953 0.044250558 0.044419807 0.04498605 0.045173477 0.044028436 0.040803258 0.036056971 0.030451898 0.024746695 0.019758945 0.015165186 0.01110875 0.007983708 0.005911278 0.004602317 0.003851672 0.003762792 0.004112447 0.004809888 0.005517166 0.005979286 0.006474009 0.007124776 0.008012683 0.008785347 0.008380523 0.00696902 0.005953133 0.005912887 0.006051881 0.005386041 0.003700486 0.001647587 8.78816E-4 0.001335549 0.001370421 0.001724606 0.003448839 0.006181746 0.008440258 0.009259796 0.009472084 0.010152767 0.011446058 0.012393627 0.012928262 0.014099545 0.016815604 0.020193376 0.023075987 0.026044494 0.03108297 0.038447288 0.047661874 0.058294775 0.069586968 0.08048405 0.089475801 0.094622402 0.094807981 0.090823124 0.08457192 0.076646108 0.066981724 0.056077245 0.046296852 0.03938222 0.034728238 0.031496137 0.028729495 0.025627325 0.02294091 0.020635191 0.018705947 0.017176044 0.016363402 0.015892789 0.014998683 0.013985163 0.013719257 0.012995862 0.010802026 0.007560512 0.004065438 0.001588025 1.29677E-4 -7.92808E-4 -0.001588834 -0.002110111 -0.001875137 -0.00129441 -0.001251836 -0.001331479 -0.001465206 -0.001915005 -0.002031654 -0.001806237 -0.0011365 -8.69442E-5 1.85399E-4 -7.97108E-4 -0.001854656 -0.002350201 -0.002714166 -0.003311251 -0.004225969 -0.004858058 -0.004793389 -0.003634769 -0.001599914 1.58661E-4 6.94469E-4 -3.25561E-4 -0.001872637 -0.003022978 -0.002807542 -0.001582934 -5.79781E-4 -0.001294798 -0.003902532 -0.006039451 -0.006400254 -0.006088424 -0.00597305 -0.005585451 -0.004576776 -0.003898856 -0.003447007 -0.002749884 -0.001582464 -3.99645E-4 1.68056E-4 9.2067E-4 0.002033064 0.003290513 0.004539304 0.00531156 0.005255319 0.005261258 0.005954366 0.006652329 0.007180801 0.007891173 0.008132525 0.007582518 0.006960542 0.007078865 0.007949127 0.00904648 0.009825662 0.010055519 0.009786774 0.009809531 0.009843397 0.009934915 0.01054927 0.011902774 0.015091039 0.019145993 0.021701243 0.022671103 0.022896219 0.022610449 0.021054684 0.018238705 0.01604745 0.016127139 0.017598775 0.018835009 0.019920726 0.021487095 0.023554167 0.024921046 0.02554694 0.025909699 0.025958846 0.025358726 0.023655312 0.021893728 0.020129892 0.01769529 0.014683724 0.010976606 0.007872528 0.006394931 0.005891209 0.00546378 0.004459587 0.002904415 0.001880418 0.002278978 0.003258618 0.004534369 0.005486777 0.005659531 0.005557725 0.005519109 0.005371794 0.004868788 0.003988603 0.003467443 0.00358149 0.004401985 0.005841359 0.006690508 0.006702421 0.007008936 0.008773398 0.011539606 0.014377785 0.016627887 0.017188485 0.016528256 0.016075174 0.015742354 0.014718577 0.013461986 0.013579019 0.015354798 0.017772008 0.019680271 0.021297368 0.021990007 0.021497213 0.02022131 0.018596456 0.017488808 0.017414134 0.01802774 0.018004495 0.017033381 0.016312744 0.016436958 0.017407361 0.019753878 0.022808596 0.024435313 0.024822486 0.02508717 0.02520601 0.024524737 0.023067877 0.021251865 0.019217706 0.017623698 0.017077202 0.017595928 0.018422914 0.019536394 0.021023345 0.021992982 0.022391621 0.022851703 0.024139345 0.025703231 0.02713394 0.029477186 0.032642592 0.035607013 0.038364709 0.04136068 0.043864642 0.04504253 0.046345121 0.049270906 0.053470279 0.057470439 0.059767385 0.060472266 0.060493174 0.059070924 0.056795774 0.05531587 0.055092864 0.054892748 0.053731213 0.051589304 0.049225488 0.046920693 0.044707963 0.04190669 0.038004945 0.03397946 0.031683443 0.030753684 0.029686006 0.028625903 0.027751389 0.026784882 0.025946559 0.0257422 0.025952554 0.026939373 0.028644601 0.030257633 0.03153278 0.032123701 0.032345431 0.03134473 0.029253446 0.027367434 0.026366005 0.025894226 0.025977678 0.026405365 0.026606318 0.026032927 0.025320113 0.024471817 0.022888332 0.020678566 0.018922621 0.018636951 0.019509515 0.020892738 0.022290445 0.0240938 0.026597345 0.029102234 0.030674452 0.030835466 0.03073723 0.030987031 0.031962705 0.034413254 0.037166209 0.038871072 0.039752149 0.039753382 0.039987343 0.040911583 0.042033726 0.043225009 0.044574553 0.047015441 0.050615357 0.054177952 0.05718678 0.059552258 0.061192689 0.061822168 0.061799544 0.061753252 0.062416073 0.063271933 0.063185566 0.062147849 0.061825493 0.062122938 0.061476587 0.060184886 0.059071979 0.059530987 0.060828361 0.062294048 0.063518705 0.064332556 0.065134824 0.066304996 0.06823331 0.070916835 0.07326912 0.074782274 0.075582506 0.075900845 0.077995028 0.082937617 0.090005651 0.099377237 0.110152717 0.12031967 0.127959734 0.131521882 0.130513608 0.125881875 0.119311444 0.110921719 0.100745247 0.089832684 0.079547719 0.070852303 0.063413064 0.057072706 0.052509734 0.048443766 0.043546181 0.039144651 0.036077373 0.0333675 0.031247371 0.029743885 0.027676303 0.02507901 0.023302404 0.022816045 0.022923332 0.022661005 0.022411236 0.022143811 0.021441821 0.019930386 0.018485242 0.01770197 0.016703034 0.015241409 0.013842236 0.013425593 0.014235186 0.014594803 0.013465659 0.012007154 0.010584932 0.009345154 0.008788978 0.008830251 0.009434559 0.00956168 0.008038495 0.005903544 0.004675645 0.003635631 0.003076683 0.003706966 0.005341831 0.006800334 0.006846744 0.006815244 0.008179062 0.010138348 0.011815401 0.012738134 0.012614499 0.011643148 0.010026394 0.00900757 0.009054378 0.009235357 0.008446426 0.007360125 0.007016899 0.007149044 0.007492906 0.008764738 0.010291855 0.010417972 0.009720592 0.009436228 0.009318425 0.008741422 0.008556103 0.009047493 0.009486982 0.009797779 0.010116817 0.010015357 0.009329719 0.008640413 0.008293597 0.009086455 0.011284327 0.01421604 0.017183882 0.019611185 0.021051807 0.021480257 0.021452198 0.021588379 0.022330762 0.022857319 0.022415045 0.022042642 0.02286442 0.022779429 0.02083023 0.019231546 0.019493238 0.021217987 0.022917737 0.02385622 0.023070828 0.021280823 0.019970577 0.018823821 0.018247155 0.018108019 0.017768279 0.016896285 0.01557752 0.014227023 0.01271136 0.011768543 0.012004725 0.01296661 0.013837073 0.013997208 0.013406962 0.011970855 0.010434764 0.009334248 0.008750271 0.008368721 0.008154585 0.008093698 0.008547466 0.008989378 0.00914806 0.009333855 0.009679043 0.009586585 0.008676838 0.007490868 0.006147649 0.004746742 0.003507433 0.002855875 0.00340928 0.003987866 0.004324678 0.005543548 0.007572491 0.009079017 0.010063085 0.010255286 0.009443219 0.008921355 0.009305321 0.010172436 0.011161378 0.012072164 0.013008907 0.01380518 0.014307486 0.014915046 0.015592828 0.01580095 0.016332057 0.017457561 0.018428695 0.018600042 0.018219007 0.017856771 0.017688185 0.017933372 0.018695396 0.01984807 0.021026054 0.021988154 0.022763107 0.023372256 0.023666965 0.024232033 0.025430523 0.026973966 0.02819299 0.028969012 0.029481607 0.029367406 0.029736969 0.03122429 0.032631076 0.032878994 0.031946354 0.030931683 0.030834216 0.031817357 0.032304868 0.031530339 0.03081126 0.030299571 0.029183196 0.02823289 0.027613793 0.027275555 0.027011653 0.027111828 0.027250665 0.027664681 0.028032748 0.028022064 0.027505874 0.027141675 0.027536219 0.028538869 0.029998818 0.031051254 0.031370796 0.031182732 0.030741496 0.029764057 0.027437738 0.023975327 0.02100272 0.018869492 0.016990934 0.016033011 0.016327572 0.016913835 0.01645301 0.014838403 0.012802628 0.011558226 0.010963052 0.010323642 0.009682485 0.009772522 0.010581788 0.011678901 0.012410929 0.012763098 0.012630705 0.012013904 0.011603508 0.011498527 0.011129382 0.011296597 0.011938773 0.012729867 0.013908099 0.015315355 0.01637616 0.016256154 0.0151365 0.013792876 0.012300593 0.010605586 0.010415212 0.011871984 0.013439981 0.013592132 0.012583338 0.011453134 0.011178608 0.011348564 0.010601615 0.009366111 0.008686624 0.009051427 0.010173377 0.011230939 0.011537787 0.010508461 0.009983689 0.011091573 0.012589637 0.013619534 0.014305841 0.014356563 0.012557171 0.009448186 0.007227893 0.005984555 0.004956645 0.004387286 0.004835726 0.005691049 0.00587974 0.005686286 0.006301748 0.006693726 0.005735696 0.005417838 0.00756338 0.010758973 0.012498893 0.012619536 0.0118587 0.010355561 0.008471113 0.007152706 0.006486564 0.006241557 0.00640354 0.006438277 0.005807073 0.004987071 0.004515853 0.004778358 0.006103434 0.007589737 0.008395583 0.008453693 0.008344648 0.007634547 0.006020218 0.005039387 0.00428715 0.004049004 0.005327803 0.007627376 0.010233471 0.012320416 0.013762685 0.014937854 0.015354561 0.014921827 0.014466482 0.014667634 0.015475003 0.016581013 0.017574455 0.01976774 0.022866526 0.026376423 0.030607321 0.034150296 0.036405268 0.037405599 0.037593245 0.03855202 0.039882803 0.040859498 0.041058421 0.040528501 0.040092683 0.040008935 0.040074918 0.040170602 0.040707931 0.041264007 0.041279913 0.04077425 0.039421637 0.03824395 0.036970764 0.035517216 0.033819877 0.032282728 0.031894119 0.031807857 0.031066258 0.030221518 0.03025347 0.030844989 0.031279383 0.030616107 0.028711194 0.026603967 0.025284192 0.024660128 0.023768342 0.022328627 0.021216086 0.020394025 0.019337883 0.018135827 0.016914985 0.016647461 0.016166141 0.014420747 0.012582739 0.011973645 0.012090236 0.012146493 0.012790503 0.01259485 0.010747247 0.008804574 0.008121927 0.007754206 0.007315492 0.007574205 0.008195196 0.009312215 0.010843626 0.012375029 0.012858125 0.012459312 0.011669797 0.010414564 0.009377756 0.008500056 0.008350075 0.008984729 0.009431798 0.009257301 0.008321562 0.007258401 0.006807514 0.006386759 0.005652301 0.004500761 0.003418905 0.00307954 0.00365803 0.004820488 0.005500024 0.00583004 0.006179055 0.006197634 0.006188304 0.006544353 0.006541625 0.006115548 0.005671026 0.005332123 0.005393309 0.006156446 0.006769746 0.006490983 0.005747512 0.00502675 0.00358862 0.001781197 5.79436E-4 4.08769E-4 0.001173183 0.002799266 0.004735256 0.006074327 0.006681291 0.006580058 0.006645036 0.006691459 0.00548032 0.00374554 0.003859744 0.005647432 0.007133954 0.007608818 0.006897318 0.005504594 0.004670295 0.004372296 0.004346609 0.004980953 0.005633402 0.006106952 0.007309432 0.009058054 0.009859351 0.009198221 0.008409998 0.00701035 0.004925804 0.004047484 0.004731788 0.005935726 0.006732354 0.006891105 0.006959914 0.00650181 0.005318668 0.004292755 0.004264679 0.005361338 0.006726565 0.007714406 0.007596135 0.007445957 0.007160831 0.006365644 0.005242271 0.003964822 0.004051886 0.005052364 0.005734347 0.0060678 0.005667272 0.004427089 0.002721248 0.0013518 4.74127E-5 -0.001312156 -0.002124768 -0.002444214 -0.002763877 -0.002979863 -0.002620809 -0.0013307 6.30499E-4 0.002555216 0.00406302 0.005669407 0.007058714 0.006850504 0.004779722 0.002653502 0.002995109 0.004728867 0.005861331 0.005971669 0.006021156 0.00640669 0.007086113 0.008184935 0.009106096 0.009295076 0.008348925 0.007420844 0.006658637 0.004958922 0.003456481 0.003342931 0.003395509 0.002985621 0.003160308 0.003855661 0.004189776 0.004351526 0.004496284 0.004308217 0.00440672 0.004777651 0.005214494 0.004830173 0.003413994 0.001925926 0.001227536 5.69924E-4 -4.30733E-4 -0.001051748 -9.08897E-4 -3.75536E-4 1.33961E-4 8.04344E-4 0.002499622 0.00505372 0.006517344 0.006155293 0.005477869 0.005497465 0.005457437 0.004940284 0.004180876 0.003227447 0.002052763 9.49932E-4 -1.1491E-4 -8.0804E-4 -1.07768E-4 0.00132222 0.00139257 4.09477E-4 -5.41475E-4 -9.76634E-4 -7.6986E-4 -4.79526E-4 3.39337E-4 0.001819877 0.003368325 0.004920806 0.005723742 0.005052482 0.00386631 0.002844274 0.00213627 0.001530887 7.3429E-4 -1.65365E-4 1.58463E-4 4.86049E-4 3.05324E-4 3.17309E-4 2.50938E-4 5.73346E-4 0.001058856 8.11018E-4 -4.39415E-5 1.10158E-4 0.001573325 0.00312719 0.004167995 0.004184627 0.002967304 0.001310606 -2.27408E-6 -0.001131478 -0.001633257 -9.87881E-4 -2.29933E-4 -7.2419E-4 -0.001247176 -0.00138092 -0.001533408 -0.001347443 -0.001142525 -0.001525692 -0.002670261 -0.004319014 -0.006064758 -0.007556651 -0.008380673 -0.00758569 -0.005559866 -0.004177279 -0.003985902 -0.004886698 -0.006085042 -0.006701286 -0.006466275 </Points>
</Spectrum>
</Case>
<Case ID="rat13_day1_noninfarcted.txt">
<Tissue Type="non-infarcted parenchyma"/>
<Spectrum Name="DS1">
<Parameters FirstPPM="0.0" LastPPM="4.5" PointsNumber="1383"/>
<Points>-5.05854E-4 6.35038E-4 0.001747642 0.002281009 0.001328708 -5.68608E-4 -0.001751643 -0.001399669 -3.54787E-4 3.14938E-4 4.02101E-4 -5.71035E-4 -0.002662854 -0.0045993 -0.005996623 -0.006528885 -0.005657187 -0.005227132 -0.005404954 -0.005673481 -0.006615191 -0.007974016 -0.00900679 -0.010016016 -0.0107747 -0.011948169 -0.012022117 -0.010725808 -0.008849185 -0.007507913 -0.006650659 -0.006313217 -0.006021077 -0.004264629 -0.001961933 -0.002140956 -0.004823408 -0.007682742 -0.009333404 -0.009939075 -0.009481748 -0.007507092 -0.004859421 -0.002818607 -0.001982348 -0.001906256 -0.001666052 -0.001752702 -0.002201387 -0.002551748 -0.003776773 -0.005636723 -0.007566584 -0.008760893 -0.008800141 -0.008465414 -0.008800584 -0.009373451 -0.010399797 -0.01119474 -0.011193069 -0.009044514 -0.005159839 -0.002896001 -0.00306564 -0.004063091 -0.005479129 -0.006661394 -0.006758297 -0.005808391 -0.00481605 -0.003915236 -0.002980027 -0.002590309 -0.00275263 -0.00234287 -0.0010266 -2.98809E-4 2.5532E-4 0.00145712 0.002937261 0.003607635 0.002982409 0.001726368 6.29175E-4 0.001149184 0.002632379 0.003636144 0.00394286 0.003073453 0.001281507 -2.75876E-4 -0.001037547 -0.001351684 -0.002005808 -0.002717344 -0.003412095 -0.003214399 -0.002079598 -0.00113364 -0.00102985 -0.001495119 -0.001513149 -0.001424399 -0.00127271 -0.001617752 -0.002855801 -0.00451378 -0.005466369 -0.005631886 -0.005726702 -0.004732295 -0.002286042 4.84061E-4 0.001368378 4.73431E-4 -9.86792E-4 -0.002465445 -0.003532065 -0.004158535 -0.004096733 -0.003278019 -0.002441494 -0.001748131 -1.10844E-4 0.001989431 0.00402382 0.005110613 0.004947347 0.005245571 0.006694702 0.008107364 0.008607564 0.007764612 0.005772295 0.003565283 0.002598528 0.002791983 0.003939312 0.004523578 0.003827978 0.003379492 0.003126386 0.002513198 0.002414712 0.002546276 0.00256751 0.003065325 0.003932643 0.004987205 0.005753784 0.006200296 0.006889209 0.007874412 0.009652632 0.01234225 0.015190298 0.017719318 0.019433257 0.02029301 0.022055842 0.024842289 0.027229548 0.029070549 0.029973117 0.030163783 0.030399514 0.030907522 0.031687258 0.032454895 0.032369034 0.031721771 0.031067963 0.031415266 0.032186375 0.032452209 0.032114005 0.031179717 0.031515971 0.033133819 0.035147397 0.036545032 0.035873088 0.033541896 0.031571507 0.032309108 0.034622706 0.036241601 0.036881195 0.036909972 0.035673215 0.033429995 0.031503737 0.030586452 0.03088619 0.031815384 0.032949773 0.033267095 0.032765015 0.032094242 0.030839127 0.029049819 0.028711122 0.030180539 0.031712764 0.032128237 0.031695706 0.03089801 0.030634586 0.030463135 0.029685446 0.028826107 0.02962411 0.032459635 0.034482739 0.034756113 0.035659256 0.0375678 0.039736314 0.041738165 0.043211857 0.04383397 0.043916757 0.044173203 0.044231715 0.04289505 0.040822922 0.039939582 0.039950039 0.039530754 0.039062468 0.039289797 0.040279786 0.040116627 0.039086304 0.038956962 0.038307202 0.037100793 0.036564663 0.03714098 0.037618723 0.037428234 0.036998831 0.036369786 0.034923942 0.032702101 0.030460279 0.028854694 0.028275321 0.027780349 0.028029228 0.028707065 0.028769451 0.027763563 0.026472004 0.026591334 0.027094603 0.027254844 0.027266764 0.027533918 0.027945075 0.028292397 0.028668693 0.028268651 0.027377116 0.027021427 0.02734507 0.028076474 0.028471648 0.028561356 0.028108565 0.027589973 0.02794488 0.028960491 0.030036348 0.029790698 0.028326574 0.027479658 0.027642197 0.02833634 0.02826428 0.027616166 0.02654945 0.026172721 0.026877666 0.027097274 0.026760851 0.027281794 0.028648582 0.028819281 0.02758288 0.026521849 0.026408109 0.02687619 0.027222263 0.027627269 0.027191703 0.025505607 0.023794143 0.023111419 0.023119445 0.022926158 0.022361871 0.022798424 0.024791439 0.025818931 0.024724985 0.023218829 0.022459599 0.022883877 0.024285253 0.026064564 0.027199775 0.026850784 0.026434483 0.027930769 0.030334301 0.031598232 0.031606113 0.031154487 0.030691611 0.03052096 0.030693531 0.031268384 0.032296711 0.03354778 0.034435924 0.034509192 0.03394309 0.032585898 0.03028011 0.026991461 0.024167455 0.023725231 0.024601755 0.025524692 0.025621608 0.024963753 0.024510756 0.024074829 0.023227399 0.021920651 0.019906186 0.016375411 0.012706664 0.010760892 0.010346221 0.011594631 0.012963685 0.014126336 0.015735857 0.017446383 0.01835627 0.017353021 0.015182916 0.014133531 0.014435384 0.015420879 0.016448982 0.018576975 0.021528974 0.023263208 0.02457505 0.025441202 0.025462437 0.026620574 0.029689267 0.032838449 0.033995337 0.033937075 0.034419321 0.036244511 0.039609703 0.043448772 0.046269769 0.047668038 0.048469248 0.049392396 0.049721133 0.049259691 0.048608528 0.049635083 0.051579065 0.05187186 0.051078821 0.050527173 0.04973446 0.048470369 0.046918456 0.045616687 0.044565413 0.043724344 0.042617284 0.040161275 0.036682759 0.032387079 0.028487975 0.026184693 0.025456375 0.025548307 0.026029651 0.025642184 0.024406288 0.02352315 0.023886309 0.02469889 0.024894972 0.024250843 0.021767078 0.018856052 0.017263255 0.016760231 0.015761749 0.014307709 0.012569033 0.010560746 0.00929163 0.009259187 0.009377282 0.009114737 0.009015502 0.009047236 0.009077733 0.009955941 0.011412446 0.01262518 0.013526809 0.01498015 0.017345647 0.018750007 0.019504429 0.020246199 0.020531563 0.021482818 0.024005157 0.028323026 0.033362372 0.037268527 0.040184904 0.043095487 0.044835736 0.044821081 0.045028415 0.046551663 0.047647739 0.049095643 0.05122237 0.05311544 0.05432798 0.053862455 0.052166009 0.051198363 0.052664263 0.054850382 0.05606368 0.055883117 0.054679707 0.052920151 0.050354066 0.04842518 0.047581222 0.04698805 0.046548571 0.045957457 0.045233518 0.043585788 0.041170299 0.038612644 0.035655326 0.032672763 0.030799009 0.029182693 0.02624585 0.022254314 0.018305186 0.016023881 0.014428082 0.012412398 0.01168515 0.01304819 0.014697736 0.014942397 0.014309329 0.013930086 0.013644666 0.012875187 0.011155345 0.009499214 0.009337581 0.00931178 0.008347216 0.007061283 0.00595276 0.004611927 0.00266583 0.001111663 4.94788E-4 -5.67347E-5 8.20242E-5 0.00141581 0.002517946 0.002857114 0.003080484 0.003487266 0.004634564 0.005346658 0.004448103 0.002627058 5.01469E-4 -0.001677307 -0.002361291 -5.68419E-4 0.002773841 0.006224818 0.00871985 0.010199876 0.010808835 0.010554064 0.009944537 0.009223369 0.008155551 0.00712223 0.006136876 0.005499959 0.005310788 0.005900453 0.006383339 0.006355817 0.006924288 0.008066767 0.008666788 0.008485003 0.009170815 0.010549932 0.010354923 0.008918612 0.007975601 0.009210717 0.012533681 0.016037983 0.018124143 0.018275126 0.017788148 0.018284245 0.019700785 0.021253822 0.021755438 0.021481083 0.021962368 0.022961405 0.023980111 0.024754344 0.024726347 0.024306385 0.024630533 0.02514376 0.02397584 0.021434308 0.019363081 0.018264266 0.017131334 0.015434017 0.014572713 0.015492337 0.016484011 0.016149818 0.016044368 0.017048175 0.017708258 0.017766503 0.017752604 0.01727514 0.016331644 0.0162043 0.017232364 0.018085621 0.01725824 0.015430403 0.014798772 0.014722067 0.014823784 0.0150525 0.01559596 0.016504821 0.01798375 0.019537218 0.020408917 0.020790261 0.02100606 0.020524376 0.019482567 0.018010763 0.016478737 0.01579181 0.01650525 0.017724829 0.018127081 0.018062986 0.018696265 0.019969682 0.020700466 0.021058594 0.020386884 0.019041998 0.017634823 0.015306073 0.013586399 0.013595284 0.013517275 0.012402387 0.012008382 0.013644518 0.0168399 0.01909834 0.019267435 0.019039216 0.018801701 0.018899828 0.019167725 0.019338008 0.018655759 0.017622122 0.017287067 0.017572094 0.018668269 0.019240994 0.019092781 0.019421062 0.020371943 0.021833643 0.023973866 0.026770644 0.02949991 0.030554393 0.030491281 0.029710375 0.028785191 0.027603124 0.026759242 0.027204697 0.028136118 0.02866557 0.029449401 0.030436247 0.030851224 0.031122934 0.031220873 0.03115524 0.0312085 0.031461881 0.03125386 0.030672234 0.030542868 0.030754802 0.030691657 0.03034687 0.029647387 0.029093044 0.029588452 0.030218208 0.030525357 0.031131607 0.032492192 0.035399587 0.038432806 0.039919203 0.038950225 0.03619917 0.03365167 0.031747777 0.030635525 0.031191145 0.033015956 0.034780023 0.034828558 0.033766717 0.032814463 0.032213702 0.032147025 0.033444023 0.035190741 0.036448847 0.037330828 0.036915404 0.035228231 0.03328032 0.03132665 0.030174638 0.030459048 0.032012773 0.033781472 0.033236345 0.030916746 0.029275931 0.029080718 0.029848136 0.030010649 0.029802964 0.030412836 0.031964795 0.032008415 0.02995509 0.027703286 0.026274792 0.026173838 0.027382576 0.029424301 0.031521743 0.033494336 0.035108143 0.035983497 0.036118768 0.036416963 0.03708423 0.037580994 0.039062139 0.04248565 0.046030641 0.048215356 0.049702542 0.051183914 0.052112727 0.051892029 0.051131194 0.050383185 0.049274737 0.04907763 0.049886074 0.050550597 0.050992733 0.051329675 0.051267571 0.051728373 0.053148362 0.054441014 0.055570193 0.056644354 0.057649551 0.058450431 0.058585571 0.059355143 0.061372211 0.063345497 0.065373905 0.067218858 0.068605116 0.069867838 0.070898846 0.072163737 0.073725382 0.074569259 0.074256853 0.073294197 0.072187635 0.071647529 0.071963642 0.072776949 0.074160948 0.075934722 0.076608072 0.076087941 0.074539549 0.073201312 0.073537071 0.074890993 0.07598339 0.076094666 0.075446267 0.074225394 0.072095337 0.070519499 0.070395259 0.070449146 0.07002658 0.068739698 0.067237317 0.065946675 0.063772074 0.061035427 0.058575222 0.056910648 0.055556181 0.053523105 0.050610994 0.048080528 0.045982206 0.043220759 0.040297794 0.037286777 0.034033984 0.032071512 0.031894259 0.031764819 0.031709219 0.032102322 0.032961106 0.033237505 0.032525079 0.03149217 0.030283215 0.029664635 0.02946322 0.028787289 0.028289119 0.027711973 0.026564365 0.02556888 0.024646542 0.023655676 0.02273663 0.021529629 0.020657132 0.020975476 0.021645994 0.021444152 0.020453695 0.019358964 0.01784149 0.015675638 0.014241102 0.014720303 0.01760934 0.021976903 0.025527702 0.026007317 0.024713049 0.02385944 0.023654135 0.023213667 0.022753376 0.023179917 0.023325875 0.022561671 0.021040394 0.019055231 0.018223563 0.019437733 0.020763139 0.020561635 0.019915668 0.019363295 0.018514313 0.017422834 0.016739513 0.016795681 0.016229681 0.015528533 0.015783819 0.016284094 0.016773712 0.016915258 0.01668243 0.016932727 0.017167263 0.017009925 0.017434272 0.018151604 0.018370858 0.01823959 0.017963121 0.018275682 0.019442226 0.020585132 0.020201096 0.018710705 0.017175186 0.016210235 0.015536631 0.015074706 0.015117268 0.014876396 0.014213851 0.014358909 0.0161606 0.019501248 0.023011253 0.024622019 0.023885984 0.022344938 0.021228816 0.021027823 0.021674082 0.022887823 0.023810117 0.023889223 0.022377583 0.020591277 0.019628248 0.019804269 0.021231287 0.022547125 0.022053594 0.021437491 0.020869893 0.019306117 0.017468575 0.016260794 0.01536486 0.014595863 0.014837365 0.01623978 0.018871978 0.021885008 0.023442018 0.022474515 0.020354457 0.018946592 0.017703084 0.016324085 0.014640538 0.012985569 0.01249303 0.013110394 0.013985248 0.013963552 0.012156995 0.010530545 0.011467164 0.013954477 0.016353902 0.017803773 0.017793501 0.01765537 0.018227258 0.018823426 0.019526268 0.020182412 0.020590838 0.020678518 0.021240878 0.023050284 0.025514582 0.02751554 0.029392358 0.031320556 0.032908456 0.033980262 0.034225024 0.032957742 0.030658362 0.027914638 0.026630585 0.027303188 0.02844036 0.028785061 0.028248297 0.027704146 0.027042807 0.02670171 0.026285283 0.025679514 0.025200873 0.025432642 0.026195014 0.027449195 0.028845995 0.029907625 0.031117511 0.032215735 0.032901268 0.033778857 0.03418241 0.034676774 0.035734347 0.036747824 0.036109495 0.034020048 0.03164814 0.030100133 0.029375803 0.028842896 0.029117851 0.030120198 0.030897116 0.031002113 0.031082291 0.031801832 0.032655955 0.032832173 0.032146398 0.031107263 0.030407819 0.030108539 0.030029494 0.030091732 0.029494962 0.028832856 0.028388634 0.027521285 0.026596308 0.026142738 0.026096488 0.026339773 0.026156869 0.02548075 0.024763374 0.023919807 0.023139643 0.022564135 0.022964949 0.024379827 0.025801816 0.027057717 0.027484257 0.027069209 0.026507804 0.026091707 0.025093162 0.02334112 0.022110228 0.022022993 0.022983093 0.023864815 0.02358987 0.023939234 0.026302646 0.027659025 0.02666202 0.025217082 0.023607421 0.022255271 0.021399457 0.020625179 0.02024451 0.020913321 0.021411267 0.02169872 0.022277809 0.02152606 0.019619054 0.018459068 0.017750325 0.017459563 0.016906295 0.015589499 0.013359116 0.011404677 0.01073593 0.010810333 0.011504717 0.012009996 0.011242669 0.00990671 0.008994434 0.00958877 0.010914938 0.01195764 0.012616742 0.013381588 0.014054859 0.014238985 0.013503782 0.012576929 0.011771987 0.011423891 0.0125108 0.013840977 0.01539083 0.017171578 0.017197409 0.014854487 0.012679766 0.012801604 0.013885602 0.014659616 0.014200384 0.01293825 0.012150586 0.010543394 0.008738888 0.008187998 0.008504982 0.009020447 0.009313895 0.008789101 0.008188085 0.008281233 0.00937683 0.010849297 0.011794427 0.012543601 0.013719804 0.01547872 0.016485997 0.015707216 0.015065889 0.01658942 0.019273761 0.021913379 0.023899798 0.025016612 0.025551468 0.025184749 0.024970711 0.026464769 0.029257845 0.03198853 0.034168069 0.03494489 0.035045447 0.035363126 0.035100018 0.034993944 0.035717369 0.037336739 0.039043705 0.040858612 0.042279448 0.04285082 0.043719941 0.044983187 0.046186491 0.04773191 0.048708648 0.048136473 0.046553939 0.044982439 0.043925793 0.043501485 0.043403221 0.043237467 0.042458438 0.041261089 0.040808607 0.040759147 0.040747847 0.040123734 0.038888319 0.037947335 0.03713722 0.035937396 0.034839632 0.034152422 0.033627797 0.032684184 0.030660619 0.027722559 0.02504865 0.023704012 0.022737341 0.020967067 0.019592995 0.019721485 0.020710705 0.021640749 0.022646345 0.023582173 0.02388207 0.023771035 0.023381756 0.02268875 0.021720242 0.020480915 0.018794068 0.017107864 0.015370114 0.013940744 0.013511006 0.01340178 0.012995703 0.013023552 0.013197926 0.012743091 0.01295097 0.013335069 0.013012121 0.012273575 0.011497572 0.010738626 0.009851125 0.009507757 0.010047257 0.011167625 0.011399694 0.010118405 0.009157604 0.008932888 0.009968421 0.012668557 0.01541781 0.016048603 0.014852124 0.014450556 0.016389414 0.019104699 0.019717853 0.01828351 0.016327043 0.014444726 0.013405193 0.012745914 0.012120696 0.01217894 0.013788412 0.015433537 0.014838745 0.013650109 0.013280934 0.013662381 0.01462491 0.015265653 0.015482444 0.014415638 0.011811044 0.009512965 0.008714629 0.009151401 0.009791656 0.010657285 0.01137152 0.011763403 0.011898599 0.012587296 0.01276914 0.011619794 0.009742965 0.008154608 0.007344493 0.00658741 0.005640733 0.004829499 0.004943153 0.006295703 0.00778423 0.008119741 0.007371039 0.006261171 0.004823247 0.003072615 0.002346693 0.003221377 0.004629709 0.006016897 0.008144744 0.010337262 0.011311558 0.011063128 0.010933126 0.011468011 0.012609799 0.013158118 0.012000605 0.010690898 0.010585243 0.011268294 0.011556362 0.011414471 0.010551894 0.008955615 0.007663907 0.00707892 0.00767303 0.009048153 0.009561059 0.008914222 0.008918389 0.008984188 0.00723023 0.005342891 0.003693157 0.001813731 0.001275845 0.00228925 0.003401287 0.004168851 0.003675265 0.002377206 0.001804395 0.001563479 9.84013E-4 8.71203E-4 9.75815E-4 6.84088E-4 5.67953E-4 0.001150789 0.002231856 0.003498107 0.004213741 0.004326318 0.004857967 0.005993046 0.007044756 0.008084164 0.008573622 0.008330374 0.007539842 0.007008854 0.007315942 0.008094252 0.00870154 0.009569772 0.010694429 0.011033975 0.009966835 0.008159837 0.006709998 0.005960114 0.005174062 0.0039713 0.002787682 0.001778188 0.001618885 0.003251017 0.005443147 0.006490118 0.006638743 0.006803142 0.007192363 0.006686651 0.005173629 0.004565742 0.005311164 0.0060211 0.006608023 0.006797516 0.00601731 0.005586895 0.006394433 0.007608886 0.007898732 0.007719259 0.008154441 0.009276609 0.010525949 0.010618606 0.010215254 0.010919222 0.01250886 0.013954371 0.014338767 0.013460018 0.012928806 0.012998153 0.012271231 0.011322965 0.011144502 0.010869585 0.009126711 0.006585586 0.005085291 0.005214662 0.00607662 0.006021835 0.005294493 0.004981238 0.003981413 0.001633623 -0.001194477 -0.002445951 -0.001773294 -4.92551E-4 0.001305499 0.003549733 0.00496387 0.004901499 0.004365486 0.0040013 0.003447572 0.002575983 0.001940179 0.002177482 0.002847462 0.003031025 0.002220459 1.43661E-4 -0.001650458 -0.001933741 -0.001731994 -0.002073342 -0.003418356 -0.004429091 -0.004087936 -0.00290779 -0.001975196 -0.001757081 -0.001503527 -8.13524E-4 -2.1907E-4 -7.48228E-4 -0.001058247 4.91003E-4 0.002333853 0.003929748 </Points>
</Spectrum>
</Case>
<Case ID="rat13_day7_noninfarcted.txt">
<Tissue Type="non-infarcted parenchyma"/>
<Spectrum Name="DS1">
<Parameters FirstPPM="0.0" LastPPM="4.5" PointsNumber="1383"/>
<Points>-0.007745943 -0.007635608 -0.006990756 -0.00712508 -0.007832636 -0.007559095 -0.006723323 -0.005963204 -0.005764493 -0.00602409 -0.006221126 -0.00604622 -0.005047667 -0.004155602 -0.003842757 -0.003851871 -0.004277343 -0.005334798 -0.00630105 -0.006544182 -0.006207168 -0.005785769 -0.00558318 -0.005897395 -0.006209638 -0.006294665 -0.006410756 -0.006372918 -0.006341435 -0.005947613 -0.00522687 -0.005213218 -0.004812544 -0.002906499 -7.85822E-4 -4.49581E-4 -0.001518152 -0.002414741 -0.002480244 -0.002832137 -0.003602604 -0.004028202 -0.003965882 -0.004132535 -0.004576404 -0.005033613 -0.005835415 -0.006381556 -0.005693412 -0.004086347 -0.0025041 -0.001589918 -0.001186668 -0.001254896 -0.001677359 -0.001413886 -0.001037189 -0.001736949 -0.003310354 -0.004066322 -0.003568048 -0.002976615 -0.003070899 -0.003331476 -0.003855959 -0.004374659 -0.003800565 -0.002133622 -8.56511E-4 -1.2098E-4 9.10705E-5 -8.93956E-5 -1.53172E-4 -2.20563E-4 -6.21393E-4 -0.001429574 -0.00160834 -5.74706E-4 5.23927E-4 9.76751E-4 8.80246E-4 3.28348E-4 -2.09574E-4 -4.58645E-4 -8.84949E-4 -0.001533896 -0.0023628 -0.002840018 -0.002733549 -0.002223424 -0.001759288 -0.001312763 -0.001086049 -0.001093909 -6.80137E-4 -6.79208E-5 1.80752E-4 -1.15877E-4 -9.33894E-4 -0.001739511 -0.001658372 -6.28111E-4 3.83833E-4 0.001074043 0.002467547 0.004241414 0.005680803 0.00662316 0.006661946 0.006679007 0.007134884 0.007448311 0.007739323 0.00824602 0.00944656 0.010474973 0.011046497 0.011186794 0.011083715 0.011103464 0.010797648 0.009729691 0.008533333 0.008216336 0.009238445 0.010541231 0.011084489 0.011040775 0.010693686 0.010380896 0.010198143 0.009637025 0.008836135 0.009397357 0.01093628 0.011955167 0.0125781 0.013192566 0.013889862 0.014111614 0.014351934 0.015113981 0.015975934 0.016445913 0.016635217 0.016710454 0.017270775 0.018585411 0.019610564 0.019867735 0.019835624 0.020066072 0.020832643 0.021911699 0.02343451 0.025434051 0.026764831 0.027123419 0.028152207 0.02996418 0.031466365 0.032286697 0.033166403 0.034453649 0.035854118 0.036891142 0.037503646 0.038903033 0.042115781 0.046068632 0.049949474 0.053642618 0.056285742 0.057918181 0.059145584 0.060450793 0.061579583 0.062032446 0.062310811 0.06188943 0.059012347 0.0543059 0.049133067 0.044601529 0.041356209 0.038901485 0.036718652 0.034861236 0.033883963 0.034110637 0.034334033 0.033915816 0.03417155 0.035303529 0.036618622 0.03745133 0.037509217 0.036968238 0.036082103 0.034759055 0.032952579 0.031751007 0.030806923 0.030186158 0.030263734 0.03104323 0.031834839 0.031917663 0.031686558 0.032089384 0.032899861 0.033354147 0.033983497 0.035463024 0.037635659 0.039894795 0.042052645 0.044444773 0.046903793 0.048761837 0.050598955 0.05292376 0.055030649 0.056515556 0.05756337 0.05804458 0.058168124 0.058316688 0.057980198 0.056978296 0.055613586 0.053983246 0.051951517 0.049403537 0.046625749 0.043768752 0.040645575 0.037519281 0.035104388 0.033505926 0.031940065 0.029908826 0.027277744 0.024878488 0.023343392 0.022571303 0.02214539 0.02187482 0.021245303 0.020623505 0.021122429 0.022715186 0.024586238 0.025723529 0.025742737 0.024901929 0.023612612 0.023373446 0.024568228 0.02588117 0.027133073 0.028693461 0.030135357 0.030954793 0.031627921 0.0318882 0.031038665 0.029995478 0.029770989 0.029949921 0.02923419 0.026999245 0.024636798 0.023676219 0.023374502 0.023300936 0.023505864 0.023559092 0.023681488 0.023967683 0.024886085 0.026398303 0.02732047 0.026929787 0.02546583 0.024588915 0.024743609 0.024987921 0.026059529 0.028911496 0.032231802 0.034649646 0.035857197 0.036782101 0.037222987 0.036503627 0.034664309 0.031820902 0.028250154 0.025516677 0.023551235 0.022247434 0.022174724 0.02235352 0.021903475 0.021317987 0.020439307 0.018646743 0.01626014 0.015091047 0.015411429 0.015774426 0.015915492 0.016394148 0.016970835 0.017065165 0.017147612 0.018200248 0.02064753 0.024754313 0.029722341 0.03317904 0.034489068 0.035452932 0.037566953 0.04079444 0.043719114 0.046599264 0.049632395 0.051873195 0.052190574 0.050711413 0.048873493 0.047741316 0.047039279 0.04548811 0.043094163 0.040203013 0.036431237 0.031938986 0.026890871 0.021709097 0.017591392 0.014259225 0.011217766 0.008647742 0.006670103 0.005013988 0.003899562 0.003607463 0.003450326 0.002840475 0.001932877 0.001491758 0.00212004 0.003540531 0.005730283 0.007997176 0.009407613 0.009937602 0.009986623 0.009861712 0.009744131 0.010222691 0.010938621 0.011221616 0.01191461 0.013359837 0.014975155 0.016526014 0.018304072 0.02093258 0.025414254 0.030477771 0.03511712 0.039850361 0.044767835 0.04887668 0.05195534 0.054738536 0.057393131 0.05952803 0.060781461 0.061619029 0.062281797 0.062980876 0.064010785 0.064559883 0.064693539 0.065101231 0.065863587 0.066636207 0.067121492 0.067222522 0.066763706 0.065555906 0.063189149 0.059375743 0.054008926 0.047527792 0.040334707 0.033825204 0.029221197 0.025972539 0.023899608 0.022753839 0.021514108 0.019840432 0.018276292 0.016608356 0.014823582 0.013256166 0.011827686 0.010514183 0.009480692 0.009072706 0.009089188 0.008599415 0.007984326 0.008154538 0.008910981 0.009640496 0.010264738 0.010532476 0.009748963 0.00835837 0.007128974 0.006163996 0.006205364 0.007007055 0.007605079 0.007862016 0.007956757 0.007838988 0.008039999 0.008963808 0.009865374 0.011041795 0.012609312 0.014661512 0.018368659 0.022702503 0.026426825 0.030127226 0.034884563 0.040849113 0.047426695 0.055321828 0.064800322 0.074681052 0.083110628 0.088275014 0.089200006 0.08682078 0.082556638 0.076463629 0.06915811 0.06157449 0.054145184 0.047686241 0.042998843 0.040241504 0.038627557 0.03778743 0.037253079 0.035303819 0.03221354 0.029548278 0.027870711 0.026902299 0.026674283 0.025830731 0.02363783 0.021581238 0.020494279 0.019473808 0.01822615 0.017089508 0.016088007 0.014543027 0.01286273 0.011436478 0.009998321 0.009223537 0.009185357 0.008374225 0.006394735 0.004628152 0.004084622 0.004576238 0.005232547 0.0048254 0.004269898 0.004923339 0.005833786 0.006088293 0.00548935 0.004761626 0.004539209 0.004337479 0.003665226 0.002943024 0.002679226 0.00266114 0.002397346 0.001993106 0.002258831 0.002413069 0.002132955 0.002321467 0.002588754 0.00231949 0.00218496 0.002117541 0.001665857 9.01239E-4 1.30032E-4 -3.48743E-4 -2.03876E-4 4.05568E-4 7.90272E-4 0.00121965 0.0021704 0.003152603 0.003469513 0.003211345 0.002808955 0.002479583 0.002257508 0.002039719 0.001832927 0.002035839 0.002837981 0.004167536 0.005287822 0.005756534 0.00557365 0.004759471 0.004475751 0.005109267 0.005557876 0.005277111 0.004873827 0.004826193 0.005445264 0.007185764 0.009803877 0.011903517 0.012719933 0.013527969 0.014101388 0.013426107 0.012724189 0.012923791 0.013423716 0.013852508 0.014313577 0.014448256 0.014156443 0.013903808 0.014221844 0.014994176 0.015860404 0.017216262 0.018617766 0.018849783 0.01868542 0.019267319 0.020223807 0.020367705 0.018941243 0.016642955 0.014571153 0.013016781 0.011622278 0.010858432 0.010745861 0.010677342 0.010339416 0.010237301 0.009766449 0.008184552 0.00686296 0.006904051 0.007531061 0.007690332 0.007422772 0.00734203 0.007635932 0.008576016 0.010023348 0.011362422 0.011564357 0.010250377 0.008762446 0.00891968 0.01005031 0.01120122 0.01193953 0.012382257 0.012259954 0.011481542 0.011382 0.012338544 0.013295249 0.013704886 0.013709273 0.014055209 0.014187847 0.013742914 0.013596027 0.013561739 0.013415495 0.014365094 0.01660379 0.01843123 0.019253895 0.01970769 0.020126362 0.020747704 0.021132841 0.020702854 0.019721763 0.019055982 0.019322134 0.020677511 0.022295915 0.02291545 0.022302815 0.021115953 0.020322136 0.019983865 0.019739209 0.019910479 0.020411946 0.020866122 0.020712034 0.020108726 0.01930474 0.018991371 0.01903633 0.018738795 0.01805642 0.01743203 0.017125854 0.017065792 0.016868232 0.01701714 0.018013559 0.019669243 0.021767107 0.024082789 0.02629835 0.028621107 0.030514754 0.031232312 0.031914143 0.033474164 0.034978239 0.03592116 0.037308382 0.039762947 0.041367856 0.041292203 0.040665519 0.040293087 0.03968445 0.038417382 0.036886541 0.035061932 0.032916536 0.030625843 0.028604016 0.027718032 0.027860496 0.028492313 0.028998604 0.029861645 0.031023981 0.031640394 0.031324441 0.030316706 0.02959225 0.029112763 0.028201389 0.027917648 0.028836027 0.029368697 0.028795368 0.027528523 0.026476764 0.026018373 0.025419917 0.024696203 0.024338597 0.024058729 0.023333552 0.022229738 0.021198818 0.020616091 0.020681094 0.021063653 0.021181168 0.021340627 0.021132131 0.019498516 0.017375634 0.016339658 0.016656213 0.017907907 0.020000507 0.022018551 0.023871362 0.025730599 0.027334116 0.028494153 0.029883667 0.031440948 0.032613541 0.034189735 0.036281648 0.038236701 0.039409652 0.040034848 0.040739141 0.041223518 0.04171523 0.042173476 0.042689391 0.043626939 0.044772852 0.046174003 0.04763457 0.04894996 0.04979664 0.050099314 0.049848114 0.049109409 0.047921632 0.047286701 0.047911319 0.048532611 0.048552744 0.048712013 0.050396036 0.052722334 0.054264908 0.054841761 0.054751731 0.054629745 0.054810639 0.055659002 0.057339992 0.059622491 0.062002798 0.064566819 0.067617872 0.071660502 0.077336298 0.084289344 0.091365987 0.097868846 0.102954331 0.106674086 0.109018372 0.108324176 0.104571353 0.099122413 0.093234197 0.08696781 0.080092204 0.073019993 0.066647569 0.061562964 0.057023931 0.052806087 0.049556748 0.047185437 0.045295056 0.043941009 0.042901795 0.04137546 0.039453248 0.038265506 0.037718917 0.037669119 0.037880303 0.037601912 0.036107569 0.033832855 0.032016583 0.030190938 0.028535764 0.028021998 0.028464438 0.029234588 0.029669965 0.029647169 0.02909722 0.028590538 0.028905269 0.029575554 0.029973495 0.029893841 0.02938838 0.028530301 0.027258417 0.025998441 0.024664314 0.022950855 0.02115227 0.01974091 0.019660572 0.020865216 0.022071187 0.022616466 0.022760204 0.022588322 0.022194901 0.021737073 0.021210135 0.020400105 0.019339126 0.018858944 0.018964674 0.019031992 0.019605242 0.019954545 0.019819046 0.019827429 0.019569485 0.018985399 0.019023933 0.019593103 0.020007913 0.020111118 0.020428959 0.020600998 0.020469978 0.019953923 0.019199597 0.018481306 0.017361636 0.016309999 0.015065849 0.013927049 0.013517869 0.013412554 0.013201792 0.013481104 0.014442705 0.015601479 0.016522394 0.017023205 0.016928185 0.016571396 0.016380948 0.016622849 0.017231953 0.017743736 0.018223221 0.018991594 0.01964027 0.019987589 0.020562561 0.021702732 0.023212948 0.024256707 0.024789067 0.025501734 0.026288569 0.026216921 0.024924179 0.023377952 0.022353116 0.021636996 0.02135339 0.021772224 0.022173419 0.021525276 0.019820213 0.018279035 0.017579411 0.017846794 0.018775813 0.019304373 0.019368529 0.019089848 0.017906135 0.01686544 0.016775947 0.017054317 0.017333362 0.016913346 0.016329636 0.015781301 0.014750789 0.013700208 0.013316241 0.013620775 0.013376286 0.012438289 0.011884766 0.011400289 0.010506901 0.009779985 0.009379334 0.00927753 0.009087019 0.008462273 0.007910091 0.008154556 0.009087693 0.009212489 0.008504037 0.008237145 0.009122027 0.011294316 0.013074297 0.013596473 0.013183652 0.012982581 0.013714918 0.015043968 0.015790623 0.015659731 0.01518875 0.014440004 0.013691504 0.013742633 0.014206801 0.015026603 0.016554232 0.017668385 0.018635961 0.020273201 0.021955242 0.023491591 0.024905017 0.025572359 0.025317928 0.024752724 0.024307847 0.024074016 0.024689386 0.026092068 0.027671524 0.029699267 0.031725261 0.033371576 0.034232115 0.03423891 0.033713233 0.03230913 0.030475118 0.028811215 0.02807117 0.028173556 0.0286094 0.029100961 0.02899225 0.02785709 0.026870405 0.026287194 0.0260441 0.025932048 0.025434025 0.025359773 0.025768761 0.026057362 0.025913402 0.024858815 0.023281374 0.021876431 0.020939849 0.020514413 0.020343561 0.020231617 0.019619896 0.018771784 0.018953782 0.01964274 0.019785964 0.019421995 0.018856531 0.018637446 0.018497432 0.018092016 0.017848561 0.01768526 0.017144117 0.015940967 0.014476909 0.013799681 0.014031517 0.014195352 0.01357634 0.013056085 0.013258541 0.01325786 0.013011588 0.013575879 0.014695316 0.015568237 0.016092806 0.016461926 0.017184848 0.018293513 0.019444508 0.020518276 0.022001039 0.023706194 0.024647182 0.024688013 0.024459694 0.023882097 0.023182986 0.022604973 0.021862056 0.021225796 0.020505332 0.019241885 0.017732805 0.016429387 0.016265437 0.016967488 0.017123592 0.016315032 0.014937419 0.013412954 0.011771456 0.010695452 0.011524591 0.013907027 0.015213494 0.014478532 0.013331734 0.012614193 0.012577732 0.013144405 0.013486364 0.013510059 0.013591374 0.013459899 0.012774258 0.011335799 0.009006263 0.006809669 0.005823408 0.005877925 0.006334526 0.006796393 0.007411067 0.008472858 0.009496256 0.00989961 0.009760122 0.009122393 0.008000102 0.006691191 0.006354355 0.007392166 0.008163023 0.007864173 0.007695503 0.007688526 0.007757106 0.007807245 0.007541535 0.006535771 0.004945754 0.004280707 0.005348757 0.006896058 0.008002852 0.00939058 0.011615274 0.013858785 0.01497974 0.015150937 0.015543607 0.016661954 0.017780343 0.018617622 0.019139597 0.019490053 0.019782835 0.020503477 0.021894442 0.023445013 0.025195026 0.027550272 0.030899208 0.034550116 0.037733166 0.040017299 0.041348019 0.042009312 0.041720844 0.040815348 0.039994132 0.039493898 0.039378327 0.039406483 0.039462864 0.039600092 0.039184823 0.03839692 0.037791341 0.036973735 0.03620519 0.03638654 0.037245728 0.038448959 0.039281091 0.039135608 0.038186171 0.036921308 0.036572173 0.036890934 0.036768667 0.03623996 0.035121846 0.033830644 0.032882872 0.031832965 0.031024633 0.030750209 0.030531638 0.030395916 0.030760436 0.030913514 0.030169254 0.028632671 0.027085251 0.025987682 0.025445329 0.024120864 0.022451624 0.022527697 0.023879538 0.024696015 0.024367301 0.023223029 0.021529462 0.019702622 0.017805919 0.016104193 0.014983038 0.014671053 0.014489263 0.01396752 0.01292294 0.011870655 0.011490649 0.011549386 0.011909116 0.012378996 0.013001793 0.01382016 0.014034384 0.01329781 0.012284776 0.010891388 0.009400456 0.008759711 0.009367933 0.010105266 0.010558077 0.011307793 0.011886633 0.011685443 0.011471443 0.011825791 0.012704651 0.013584634 0.013716825 0.012639491 0.011278041 0.010460097 0.010304036 0.010842189 0.010722894 0.009971683 0.009236784 0.008659164 0.008112807 0.00767986 0.008322472 0.009508157 0.009632227 0.008811537 0.008313363 0.008148983 0.008088358 0.008191431 0.008039535 0.007394653 0.006668972 0.006574834 0.006778433 0.006711258 0.00671964 0.006738923 0.005824916 0.004356038 0.003025319 0.002678522 0.003445958 0.003642873 0.003324375 0.003276349 0.002788306 0.002764909 0.00375253 0.005237114 0.006606679 0.007607669 0.007803023 0.007214951 0.007004093 0.007738281 0.008766871 0.009613271 0.009734098 0.008798765 0.007513553 0.006762905 0.006831547 0.007615473 0.008707838 0.009411484 0.009272949 0.008505674 0.007496335 0.006653787 0.006541501 0.007610627 0.008954823 0.009508021 0.009456518 0.00926269 0.009367224 0.009264089 0.008474517 0.007851593 0.007670601 0.007390195 0.00680986 0.006484269 0.007314818 0.009113192 0.010575483 0.010875991 0.010434732 0.009389563 0.00804574 0.006926001 0.006264044 0.006009015 0.006162376 0.006703267 0.006850446 0.006227456 0.00601265 0.006054214 0.006206363 0.006627414 0.007636709 0.008155472 0.00739245 0.00616418 0.005316352 0.005194518 0.005382309 0.005755827 0.006392923 0.006693784 0.006735013 0.006604314 0.006415765 0.006403401 0.006614897 0.006977174 0.007502788 0.007773356 0.007436762 0.006377144 0.004757054 0.003201671 0.002845695 0.002953992 0.003007334 0.003379855 0.004461521 0.005259576 0.005352843 0.005123695 0.004417238 0.003650819 0.003071021 0.002961857 0.003081376 0.003387871 0.003974571 0.004248607 0.004194846 0.003976018 0.004242299 0.004958851 0.004854841 0.004191877 0.004139133 0.004382217 0.004155303 0.003405067 0.002946904 0.002951887 0.002950526 0.002502436 0.002419095 0.003109388 0.002821138 0.001841588 0.001688685 0.002386602 0.003364806 0.004525069 0.00551765 0.006061414 0.006814895 0.007575037 0.007655727 0.007349418 0.007410451 0.008111072 0.00885788 0.008873789 0.008416278 0.008057785 0.008212424 0.008147193 0.00766887 0.007480565 0.007926493 0.008337519 0.008025377 0.007256113 0.006250891 0.005231202 0.004684212 0.004236424 0.003539416 0.00385133 0.005237062 0.005912027 0.005829542 0.005590285 0.005489247 0.005849169 0.006355388 0.00729031 0.008365955 0.009966781 0.011677231 0.011605234 0.009583626 0.00727379 0.005601092 0.005475208 0.005998814 0.005910473 0.005600385 0.005789971 0.006148995 0.005727147 0.004652325 0.004009836 0.004243485 0.004802321 0.005277231 0.005714189 0.006237186 </Points>
</Spectrum>
</Case>
<Case ID="rat14_day1_noninfarcted.txt">
<Tissue Type="non-infarcted parenchyma"/>
<Spectrum Name="DS1">
<Parameters FirstPPM="0.0" LastPPM="4.5" PointsNumber="1383"/>
<Points>-0.005337176 -0.005422044 -0.005743202 -0.006149666 -0.006090297 -0.00514961 -0.00396292 -0.002874968 -0.002655733 -0.003758693 -0.005083825 -0.006169002 -0.006382417 -0.005893363 -0.005361605 -0.004492182 -0.003450733 -0.002835674 -0.002157948 -0.001508876 -0.001173016 -0.001041129 -0.001166505 -0.002064118 -0.003660004 -0.004923221 -0.00522295 -0.004921247 -0.0046521 -0.004948796 -0.005301518 -0.005319365 -0.005769336 -0.006293654 -0.005856287 -0.004912585 -0.004237141 -0.003605866 -0.00317749 -0.003081726 -0.003228961 -0.003827455 -0.004011638 -0.004106403 -0.003627184 -0.002735439 -0.002610628 -0.002660589 -0.00158792 6.09117E-4 0.002586092 0.003415624 0.003076929 0.002836033 0.003026552 0.003091619 0.002725691 0.002721698 0.003041688 0.003344142 0.002958061 0.001505741 -6.99135E-4 -0.002310408 -0.002455922 -0.0014737 -1.40379E-4 0.00115685 0.002640685 0.003773936 0.003756785 0.00294159 0.001771395 3.80401E-4 -7.12096E-4 -0.001475973 -0.002113534 -0.002830088 -0.003142198 -0.002532136 -0.001726141 -0.001528497 -0.00196707 -0.002749876 -0.003405897 -0.003492773 -0.002598025 -0.001184013 1.48583E-5 7.78173E-4 8.75049E-4 5.2689E-4 4.82286E-4 8.48929E-4 0.001328873 0.001724084 0.001946437 0.002363785 0.003160035 0.004063136 0.004943052 0.005716582 0.005813378 0.005150096 0.004007789 0.002855241 0.002412271 0.002556594 0.00296511 0.003289492 0.003265752 0.003305201 0.003542587 0.0036835 0.003606997 0.003549371 0.003481752 0.003148057 0.002949238 0.003133661 0.003531516 0.003833225 0.003696538 0.003376972 0.003476342 0.003644006 0.003667743 0.003693592 0.005046093 0.007643993 0.009426987 0.010122483 0.010509863 0.010953198 0.011461873 0.012273912 0.013207047 0.013814593 0.013839204 0.013444802 0.013199089 0.013358392 0.013862932 0.014257665 0.013890889 0.012368335 0.010111653 0.008590042 0.00831603 0.008672475 0.009314812 0.010272367 0.01178716 0.013829389 0.016211848 0.018440495 0.02004953 0.02107683 0.022379682 0.024322574 0.026369971 0.027994474 0.029111414 0.030400118 0.031726614 0.032899911 0.033762455 0.034553407 0.035821055 0.03818131 0.041964436 0.046730024 0.051502023 0.054787956 0.05552581 0.054430489 0.053022802 0.053124077 0.054767869 0.056450301 0.056816714 0.054935327 0.051311048 0.04639315 0.041816166 0.038853039 0.037359773 0.037485339 0.038630825 0.040147183 0.042652883 0.045708728 0.047468589 0.047079718 0.045046735 0.042515991 0.040252411 0.038716518 0.038119042 0.038564354 0.039604483 0.04028926 0.040545023 0.040918762 0.041653685 0.042517166 0.043622345 0.044576853 0.044972298 0.044674993 0.04364836 0.042990221 0.043436897 0.043819584 0.04416999 0.045731053 0.047771045 0.049504296 0.050981374 0.052233339 0.053713806 0.055101217 0.056870562 0.059611991 0.062014217 0.062691471 0.062676921 0.062680988 0.062930393 0.064356354 0.066475898 0.067159537 0.065459017 0.062095465 0.058564878 0.055785459 0.052968278 0.048936949 0.044370947 0.04108317 0.038870089 0.035952744 0.032040443 0.02827187 0.025254715 0.023640691 0.022619735 0.022053143 0.022968401 0.025221399 0.026806138 0.026999771 0.026715927 0.02639545 0.025528334 0.024628715 0.024572285 0.024745526 0.024865574 0.024645732 0.024752096 0.025266612 0.025138881 0.024230491 0.023563928 0.023825033 0.024599303 0.025181744 0.026456583 0.028516334 0.029388387 0.028355688 0.026303486 0.024713997 0.02454315 0.025341527 0.026777034 0.028915488 0.030891487 0.031267495 0.02994886 0.028166076 0.026301448 0.024378224 0.023308444 0.023974191 0.025424482 0.0268691 0.028875899 0.031644973 0.034622534 0.037049401 0.038601609 0.039978691 0.041106327 0.041140357 0.039897598 0.038076614 0.036517155 0.034793538 0.033088392 0.032124047 0.032121002 0.032942135 0.033493249 0.033053615 0.031849887 0.030992638 0.029472307 0.026699143 0.023635801 0.021006865 0.019432969 0.018750574 0.018280125 0.018153952 0.019761454 0.02281933 0.026000417 0.029098486 0.031501215 0.033203946 0.035602215 0.038231033 0.04032827 0.042025686 0.043364585 0.045000244 0.047823375 0.051587612 0.054656582 0.055073974 0.05198617 0.046408922 0.040452769 0.036246163 0.034507812 0.033907145 0.0328282 0.030110528 0.025207529 0.018743004 0.012687158 0.008246414 0.004943564 0.002650196 0.001358891 9.36266E-4 0.00108685 0.001292045 0.001372935 0.001161293 5.14705E-4 -1.59527E-4 -8.0315E-4 -0.001107188 -0.001281823 -0.002259911 -0.003832554 -0.00527077 -0.005913022 -0.00506684 -0.00256901 4.39144E-4 0.003163543 0.006102108 0.00848289 0.009485101 0.009589669 0.009662023 0.01038854 0.012173667 0.015241793 0.019430021 0.024397157 0.029969076 0.035487756 0.039595567 0.041383419 0.041801148 0.04280617 0.045370881 0.048687512 0.051246985 0.053011231 0.054018617 0.05443065 0.053879344 0.052453682 0.051680423 0.05144868 0.050885003 0.050393708 0.050779103 0.051944812 0.052453809 0.051127511 0.048409967 0.044106559 0.037851446 0.030573178 0.023626122 0.01835156 0.015287413 0.013538539 0.011897572 0.010418629 0.00912789 0.007682693 0.005752619 0.004120473 0.003099672 0.002690657 0.002492927 0.002027443 0.001431033 0.001032596 0.001104531 0.00118101 0.00126786 0.001514889 0.001582371 0.001653619 0.001927583 0.002254401 0.002615045 0.002685877 0.00257657 0.003047806 0.004404141 0.006072857 0.007506398 0.008652458 0.008918413 0.008791919 0.009197936 0.010526788 0.012194799 0.013086318 0.012905837 0.013257647 0.015489702 0.019338494 0.024646702 0.03095377 0.037981608 0.046987195 0.057562217 0.068683069 0.080378381 0.091159565 0.097876563 0.099130304 0.095582135 0.0888539 0.080415166 0.071242317 0.062214048 0.054159723 0.04805229 0.04360795 0.040321689 0.037685579 0.035177277 0.032424765 0.029656598 0.027433216 0.02607213 0.025579959 0.025646312 0.024732268 0.02215359 0.018845259 0.015828785 0.013821461 0.012703183 0.011789235 0.010586986 0.009756552 0.009611504 0.009504201 0.009169599 0.008865403 0.00833596 0.0077519 0.00826934 0.00951205 0.009992593 0.009644782 0.008634292 0.006687393 0.004426612 0.002872574 0.002083548 0.001720163 0.001285994 0.001248119 0.001760988 0.002115155 0.002695757 0.003167955 0.002920626 0.001924543 2.92597E-4 -0.00115847 -3.17678E-4 0.002278325 0.004169921 0.004345432 0.003324432 0.002672363 0.002747094 0.0023854 0.001803533 0.002105993 0.002843907 0.003659893 0.004436373 0.005694034 0.008292655 0.01097725 0.012186829 0.011896154 0.01100368 0.00969582 0.008713402 0.008583788 0.009487837 0.010197481 0.009954641 0.009123251 0.008584143 0.009041043 0.00988805 0.010397303 0.010130368 0.009562299 0.009331921 0.009652525 0.010694248 0.011837581 0.012288185 0.012807283 0.013761217 0.014533412 0.015002287 0.015887702 0.017668847 0.01961069 0.020528252 0.020605976 0.020847617 0.021675302 0.022040765 0.021443775 0.020226815 0.018286252 0.016310249 0.014598528 0.013573203 0.013152456 0.013235094 0.014440805 0.016529617 0.018925816 0.021017686 0.02155571 0.020472978 0.018822708 0.017236031 0.016409026 0.016530959 0.016914928 0.016553171 0.015131522 0.013295205 0.01191594 0.01077936 0.009400465 0.007658137 0.006459709 0.005949637 0.005331324 0.004715176 0.00481688 0.005356813 0.005733972 0.006346785 0.007482765 0.008581967 0.008859711 0.008651132 0.008863513 0.009774223 0.009735577 0.008816646 0.008187392 0.008126816 0.008687446 0.009891041 0.011077257 0.012224598 0.013886257 0.015743622 0.018069531 0.020478313 0.021469102 0.021079543 0.020253695 0.019420896 0.019016833 0.01912094 0.019740878 0.02065736 0.021825076 0.02323326 0.02469708 0.026271714 0.027810839 0.028530868 0.027844714 0.02608117 0.02444254 0.023854492 0.024448756 0.025774008 0.02725427 0.029127191 0.031274637 0.032772565 0.03332557 0.032827081 0.031622375 0.030524433 0.02966825 0.02833451 0.026931972 0.025609285 0.02474889 0.024595113 0.024693973 0.024787674 0.024362038 0.023405418 0.022544789 0.022115347 0.021970431 0.02283084 0.024644058 0.027630547 0.031707605 0.035805844 0.039261 0.041471937 0.042843797 0.044784972 0.047703153 0.050709631 0.053612236 0.056316456 0.057791669 0.057752304 0.056413959 0.05416372 0.05158624 0.049658937 0.048018235 0.046362155 0.045249172 0.043912659 0.041197462 0.037425637 0.034330186 0.032342106 0.0305312 0.02835018 0.026003073 0.023977085 0.022337427 0.020865364 0.019855076 0.01927164 0.019847605 0.021659259 0.023729909 0.025145551 0.025035656 0.023554171 0.022186618 0.022599718 0.024627348 0.026108194 0.02676147 0.027270897 0.02742633 0.027680556 0.027899061 0.027535562 0.026543544 0.025456481 0.025334418 0.026707172 0.028850744 0.030665228 0.031892398 0.032444592 0.031970818 0.030853824 0.030427914 0.030077287 0.029049557 0.027833661 0.02612049 0.024499753 0.024673398 0.026327658 0.028531191 0.031180471 0.033490403 0.034565515 0.034847202 0.03572894 0.037673659 0.040019481 0.042060865 0.043321637 0.04424769 0.045249815 0.04692399 0.048774591 0.049797706 0.049785711 0.049070732 0.048603333 0.049142793 0.049590466 0.049319848 0.049281391 0.050341984 0.051850385 0.053272509 0.054079831 0.054276484 0.054981775 0.056614532 0.05834284 0.05940346 0.058775637 0.057312614 0.0574219 0.058546845 0.059604919 0.060532454 0.062360504 0.064436766 0.065178487 0.065111114 0.065424805 0.067426353 0.071911804 0.078956531 0.088822745 0.101583737 0.11463708 0.123176407 0.123494514 0.116533105 0.105973189 0.094120607 0.082497567 0.071531125 0.061352116 0.052212561 0.04506015 0.040167775 0.036677059 0.033982574 0.032119145 0.030819054 0.02987951 0.028542306 0.026739642 0.025172685 0.02409522 0.023070425 0.021517385 0.019659921 0.01838473 0.018287549 0.019077953 0.020313681 0.022080521 0.02320582 0.023317032 0.023033594 0.023031502 0.023378748 0.023366386 0.022271006 0.020938124 0.019972217 0.018378155 0.016561277 0.015526603 0.015491544 0.01559294 0.015053989 0.014228704 0.01381361 0.014095328 0.014818106 0.01540764 0.015660718 0.015251293 0.014730616 0.014675188 0.014948502 0.015251575 0.014624148 0.012563334 0.01055178 0.00962996 0.009430804 0.009972262 0.011603653 0.013972209 0.015282519 0.014374596 0.012167067 0.010285124 0.009495581 0.009266367 0.009332223 0.009972279 0.010395567 0.00993308 0.00942007 0.009387917 0.009453979 0.009412585 0.009249208 0.008498213 0.007878027 0.007739886 0.007550006 0.007419662 0.007524345 0.00772791 0.007738529 0.007616138 0.007930486 0.009413785 0.0109903 0.012064062 0.013530922 0.015296324 0.016508475 0.017282552 0.01854829 0.01996134 0.020091245 0.01868815 0.016461671 0.01467303 0.014494758 0.014971268 0.015740534 0.017295349 0.018669453 0.019396022 0.019534264 0.019863485 0.020557622 0.020565397 0.019676261 0.018649898 0.018089136 0.018409634 0.019223351 0.01994322 0.020314416 0.020329405 0.019810594 0.019520419 0.019584427 0.019027294 0.017957191 0.017531837 0.018107228 0.019189246 0.020290822 0.020943177 0.021696593 0.022550818 0.023053961 0.022921896 0.022249888 0.021855874 0.021910661 0.02186154 0.021296231 0.020269385 0.018684673 0.016236139 0.013788151 0.012401948 0.012190643 0.012959269 0.014716627 0.016080963 0.016671341 0.016833156 0.016300086 0.015012228 0.014209588 0.014634278 0.015210714 0.014924602 0.014303506 0.014224148 0.014802718 0.015917542 0.017140527 0.018320693 0.018778247 0.018578873 0.018499473 0.018437553 0.018519529 0.019354454 0.020809247 0.022438095 0.023871143 0.024653672 0.024939493 0.024864509 0.024315852 0.024261003 0.024526212 0.025298453 0.026215124 0.026934879 0.027372399 0.027767133 0.027800518 0.027147354 0.026117032 0.025595852 0.026224759 0.027358255 0.028864298 0.031363056 0.034551243 0.037514964 0.03898475 0.038894402 0.038200711 0.037497663 0.03712443 0.037265035 0.037207601 0.03703737 0.037199484 0.036693567 0.035505022 0.034252548 0.032805901 0.032185834 0.031563969 0.030211058 0.028937484 0.028238075 0.02727132 0.026281578 0.025994564 0.026444563 0.027477679 0.028304709 0.028379578 0.028564711 0.028798164 0.027994659 0.026081773 0.023922127 0.021911484 0.019903581 0.018545147 0.01794672 0.017257491 0.017114358 0.017839649 0.018416255 0.018329838 0.018095722 0.017680004 0.016812222 0.016354724 0.016621603 0.017045097 0.017822516 0.01897229 0.019976509 0.020136613 0.019565499 0.019823534 0.020583512 0.020713958 0.020983689 0.021433662 0.02219274 0.023696339 0.024428126 0.023577012 0.022290584 0.021095319 0.019659074 0.018052192 0.016588434 0.01617355 0.01612873 0.015650553 0.014560883 0.012653477 0.010902659 0.010054709 0.010025874 0.0100079 0.010356913 0.011177788 0.01101336 0.010504958 0.010257984 0.0097569 0.008536295 0.007682886 0.007282101 0.006502769 0.005864213 0.006184842 0.007353043 0.009003849 0.010042401 0.009435116 0.008293195 0.007925523 0.00757459 0.006530041 0.005405197 0.005173158 0.006240732 0.007452339 0.007927357 0.007607937 0.007067161 0.007117685 0.007443289 0.007447584 0.007933245 0.008404877 0.008408263 0.008505811 0.008388746 0.007792974 0.007406785 0.007627526 0.008175289 0.008673861 0.009186897 0.009028992 0.00846069 0.008231496 0.008045183 0.00809387 0.008885542 0.009666426 0.010124883 0.010277801 0.010269041 0.010753603 0.011728239 0.013366436 0.015953554 0.019203058 0.021574342 0.022475154 0.022874031 0.023199642 0.023603139 0.024145078 0.025072714 0.026690884 0.028524475 0.030206856 0.032048644 0.034131726 0.036301244 0.037477938 0.037050401 0.036044106 0.036014421 0.037509006 0.039294009 0.040559225 0.041211635 0.041584764 0.041900745 0.04165661 0.040409934 0.03842055 0.036354417 0.034578368 0.032526319 0.030199994 0.028374198 0.027606357 0.027548459 0.027559094 0.027417787 0.02803877 0.029279166 0.029955807 0.02997983 0.029629301 0.028992184 0.028033617 0.026643373 0.025395512 0.024424998 0.023617679 0.023027094 0.022239157 0.020844129 0.019417672 0.01851077 0.017566384 0.016858883 0.016861042 0.016271158 0.014690736 0.01298375 0.011631866 0.010860358 0.011231614 0.011913357 0.011742629 0.011215682 0.011623909 0.012679746 0.013547406 0.014271807 0.014314224 0.013519512 0.012551141 0.011349951 0.010018555 0.008172234 0.006261622 0.005475503 0.006210244 0.006965365 0.007339486 0.008147294 0.009223288 0.009920757 0.01052775 0.011240041 0.01176698 0.011769187 0.011160048 0.010113245 0.00913034 0.008739391 0.008858426 0.008586165 0.007381806 0.005760582 0.00465194 0.003526268 0.002414526 0.001899834 0.001637654 0.001623002 0.002067059 0.003387299 0.004368928 0.004165291 0.004373398 0.004904848 0.004801464 0.004345528 0.004356969 0.004406765 0.003991716 0.002748634 0.001754273 0.001167395 9.00479E-4 0.001447664 0.002899525 0.005091706 0.007462691 0.008747711 0.008581142 0.00746262 0.006543122 0.006440838 0.006577779 0.006053878 0.005656587 0.005848279 0.005710933 0.005080011 0.004192771 0.002892522 0.001944249 0.00188941 0.001898244 0.001081589 -6.1103E-5 -0.001197643 -0.002042249 -0.002787262 -0.00312512 -0.002327243 -5.82381E-4 0.001008049 0.001625222 0.001714196 0.00253895 0.003584274 0.003507086 0.002829191 0.002633072 0.002902781 0.002490495 0.001587533 8.00977E-4 3.48347E-4 2.63284E-5 1.0746E-4 7.73864E-4 0.001294702 0.001492803 0.001482998 0.00100125 -2.91522E-4 -0.001448641 -8.68678E-4 8.87767E-4 0.001839263 0.001524549 7.99648E-4 7.31896E-4 0.001563225 0.002808071 0.004254792 0.005231561 0.005323111 0.005234011 0.004678957 0.003312251 0.002462224 0.003132205 0.003946359 0.004267013 0.005186384 0.005763707 0.005479291 0.005280401 0.004744114 0.003387016 0.001994193 0.001337224 0.001856863 0.002965226 0.004282709 0.005839031 0.006629234 0.006177983 0.005293108 0.004651294 0.004236655 0.003217882 0.001577502 -1.3597E-4 -0.001436514 -0.001904804 -0.00193934 -0.00175791 -9.82577E-4 -1.21804E-4 7.78626E-4 0.001408344 0.001363006 4.80061E-4 -3.65631E-4 -0.001093919 -0.002135239 -0.002536227 -0.001878208 -9.08294E-4 1.87138E-4 0.001232876 0.002312434 0.002532703 0.001237293 8.17062E-5 6.61104E-5 7.32514E-4 0.001353211 0.002032639 0.002409574 0.002661615 0.003107633 0.00364285 0.004113099 0.004454271 0.004884993 0.005236069 0.005068394 0.004210614 0.002764927 0.001857911 0.002011422 0.002984566 0.004046742 0.005009203 0.005896798 0.006766163 0.006764071 0.005571216 0.003970302 0.002252519 8.50707E-4 2.38587E-4 5.46536E-4 8.1096E-4 6.01849E-4 5.07461E-4 9.81387E-4 9.73982E-4 3.83405E-4 6.58771E-5 3.46232E-4 0.001451149 0.002207778 0.001497301 -1.99078E-4 -6.96979E-4 -9.02218E-5 -9.27817E-5 -7.47333E-4 -0.001570397 -0.002392601 -0.003154138 -0.003989019 -0.004173066 -0.003586942 -0.002659132 -0.001607043 -4.93913E-4 5.42336E-4 0.001297912 0.002028722 0.00269909 0.003124986 0.003569795 0.003239169 0.002740115 0.003151992 0.003393183 0.002762506 0.00231792 0.002809563 0.003416459 0.003263833 0.002997002 0.002972599 0.002988747 0.002472463 0.001271439 -1.67774E-4 -0.001031138 </Points>
</Spectrum>
</Case>
<Case ID="rat15_healthy_noninfarcted1.txt">
<Tissue Type="non-infarcted parenchyma"/>
<Spectrum Name="DS1">
<Parameters FirstPPM="0.0" LastPPM="4.5" PointsNumber="1383"/>
<Points>-0.006609757 -0.006225591 -0.00570576 -0.005114305 -0.004548266 -0.003986403 -0.003006088 -0.001832357 -9.4339E-4 -4.92933E-4 -3.69403E-4 -3.66081E-4 -9.2098E-4 -0.001718814 -0.002376162 -0.002946915 -0.00295664 -0.002022059 -7.07477E-4 -1.61705E-4 -7.3201E-4 -0.001502938 -0.001769207 -0.001432908 -0.001000065 -8.68385E-4 -1.68851E-4 9.5915E-4 0.001888392 0.002411275 0.002413111 0.001798687 9.8357E-4 6.25099E-4 4.58716E-4 -4.42308E-5 -5.7241E-5 0.001116754 0.002636187 0.003300336 0.002947706 0.002284238 0.001818123 0.001796802 0.001990014 0.001914797 0.00166224 0.001700859 0.001842341 0.002276068 0.003485315 0.005008317 0.006468312 0.007015193 0.006646986 0.006146123 0.006034789 0.005585432 0.00490399 0.004222358 0.003625689 0.003316523 0.00340823 0.003523128 0.003192137 0.002603497 0.002776042 0.003991148 0.005324159 0.005890785 0.005642635 0.00568005 0.006475004 0.007249212 0.007809187 0.008036884 0.007714601 0.007157097 0.006785637 0.006569277 0.006822991 0.007564477 0.008140517 0.007939534 0.007687469 0.007738564 0.00824648 0.008398138 0.008138724 0.007962917 0.007731233 0.00712707 0.00673202 0.007146507 0.008319779 0.009776013 0.010682278 0.010977964 0.01143968 0.012100062 0.012639741 0.012642821 0.012410905 0.01207869 0.011749452 0.011381243 0.011241418 0.011687078 0.012164825 0.011878853 0.011106413 0.010505024 0.010106349 0.009804818 0.009534491 0.009742655 0.010674653 0.011712699 0.012080143 0.011644367 0.011439819 0.012146523 0.012805224 0.012724118 0.012168928 0.011407693 0.010998767 0.0112609 0.01175076 0.011823376 0.011112692 0.010356431 0.010414019 0.011051804 0.012353913 0.014029169 0.01513543 0.015068387 0.014012413 0.013096095 0.013474754 0.0150169 0.016657482 0.017926346 0.01897413 0.019795098 0.020590086 0.021191623 0.021472559 0.022104699 0.023461064 0.024931284 0.025593539 0.026092884 0.027144052 0.027846907 0.028035372 0.028074859 0.028463575 0.0295238 0.031191536 0.032120975 0.032458385 0.033137122 0.03418029 0.035536418 0.037383894 0.03909642 0.040798593 0.043362309 0.046983386 0.050844631 0.054473822 0.05709436 0.058230957 0.05861639 0.059126095 0.059908116 0.06071495 0.060233958 0.057959868 0.05400329 0.04862061 0.043278376 0.039616075 0.037532117 0.036040674 0.03478069 0.033795695 0.033444658 0.033606216 0.033349591 0.032706794 0.032338841 0.032167728 0.031836374 0.03122901 0.030703583 0.030775391 0.030995153 0.031496156 0.031908714 0.031956729 0.03154668 0.030914438 0.030569476 0.030476233 0.03025483 0.029804702 0.028944785 0.028017008 0.028019732 0.029049653 0.030515474 0.031957601 0.033300541 0.034646041 0.036618221 0.039040698 0.041343819 0.043803111 0.046457821 0.04918986 0.051170836 0.051453353 0.050516015 0.049540346 0.049178676 0.049379397 0.049462793 0.04909373 0.047734099 0.045246202 0.041950825 0.038933905 0.035976834 0.032284246 0.028554991 0.024973398 0.021631369 0.019148146 0.017289447 0.015681663 0.014280941 0.013520621 0.013559336 0.014036119 0.014600977 0.015121121 0.015471529 0.01573775 0.015950831 0.016322902 0.016712452 0.017365106 0.018428459 0.019294686 0.020270464 0.021245661 0.021943801 0.022060559 0.021569142 0.021115156 0.020912349 0.02080424 0.020957537 0.021524604 0.022172958 0.022915704 0.023330985 0.022186885 0.020087305 0.018253612 0.016611203 0.015057282 0.014505711 0.014929541 0.015999055 0.017097812 0.017534533 0.017303079 0.01644494 0.015369026 0.014438897 0.013411914 0.012238714 0.011957658 0.012694108 0.013700188 0.015384838 0.018391611 0.022057434 0.02520361 0.026948515 0.02744038 0.02712459 0.025591655 0.023776818 0.022125458 0.020437775 0.019170711 0.018502581 0.018463233 0.01903008 0.01941383 0.018575256 0.016926912 0.015520092 0.015101811 0.014937575 0.013843554 0.012228793 0.011125842 0.010456299 0.010253792 0.010484246 0.01078877 0.011433953 0.012333244 0.01356684 0.015349355 0.017908579 0.020991691 0.02318912 0.024312355 0.024988042 0.025704166 0.027035851 0.028547095 0.029867433 0.031113415 0.031326307 0.029539042 0.027157484 0.02553647 0.024157655 0.022967143 0.022057504 0.021270287 0.020078669 0.018142284 0.015910053 0.01364743 0.011344088 0.009569615 0.008268589 0.007066098 0.006058566 0.005403282 0.005055181 0.005484129 0.006239155 0.006701206 0.006623143 0.005864756 0.004789989 0.003939031 0.003203996 0.002921206 0.004087263 0.006303537 0.008842295 0.010620068 0.01102695 0.010793536 0.011314095 0.011861685 0.011485267 0.011303058 0.011977503 0.012779274 0.014134056 0.016770109 0.020673786 0.025195357 0.029997199 0.03454091 0.037684655 0.038873128 0.038750374 0.038976362 0.04055588 0.043122482 0.045896544 0.047936991 0.048349928 0.047606871 0.04656676 0.045107939 0.043649008 0.043282289 0.043675245 0.043960721 0.04447726 0.045122311 0.045194222 0.044156746 0.04150097 0.037410371 0.03264713 0.027725117 0.023451396 0.01994307 0.017030349 0.014799089 0.013311321 0.012145992 0.011381619 0.011062065 0.010524338 0.009108148 0.007490247 0.006657877 0.006694329 0.006817764 0.006833875 0.006510473 0.00626648 0.00704816 0.008568984 0.00955057 0.009355324 0.009088903 0.009510153 0.010451218 0.011074556 0.011389411 0.012007246 0.012941438 0.013171834 0.012805456 0.012699239 0.012821958 0.012827428 0.012483234 0.011931862 0.011769346 0.012205771 0.013250382 0.015189037 0.01787228 0.020508025 0.022828724 0.025303251 0.028951122 0.033902168 0.040276055 0.048781936 0.059118858 0.069609828 0.078072225 0.082712632 0.082550031 0.078154477 0.070544281 0.061452565 0.052916367 0.045810512 0.040261544 0.036307425 0.033021276 0.029982818 0.028425778 0.028183038 0.027696717 0.026512899 0.025307613 0.02430009 0.023148218 0.021700938 0.020554284 0.019742195 0.018579258 0.017188091 0.016062909 0.01479779 0.013219183 0.011590897 0.009965506 0.008747948 0.007660807 0.006448442 0.006017512 0.006177444 0.005918828 0.005034686 0.004610128 0.004279493 0.003343856 0.001838849 3.33662E-4 -2.45928E-4 -1.06904E-4 -1.09246E-4 3.64653E-5 4.67963E-4 0.0010326 0.001559717 0.001822454 0.001704095 0.001617381 0.002099997 0.00270437 0.003495868 0.004659437 0.004982787 0.004490541 0.004326581 0.004267218 0.003845566 0.003768285 0.004093652 0.004051206 0.003850347 0.003833805 0.00378058 0.003660481 0.003661174 0.004226225 0.004920834 0.005303632 0.005421888 0.005518473 0.005929999 0.006677804 0.007745474 0.009036297 0.010183371 0.010467163 0.009955982 0.009717052 0.009404306 0.008342614 0.007281511 0.00694575 0.006710716 0.00618911 0.005560364 0.00529812 0.00555912 0.00630372 0.007013524 0.007626639 0.008464073 0.009612229 0.011103487 0.012616753 0.014114294 0.015674979 0.016890655 0.017712998 0.018126387 0.018563016 0.018982237 0.018736477 0.017691165 0.016014283 0.014030362 0.012736125 0.012428289 0.012772692 0.013831013 0.015311174 0.016746919 0.0181103 0.019854034 0.021683384 0.022867786 0.023498289 0.023815329 0.023718116 0.022770663 0.021220909 0.01949804 0.018409638 0.017930453 0.017596789 0.017384322 0.016930008 0.015486278 0.013073682 0.011365814 0.010446012 0.00916926 0.00733406 0.006169272 0.006201952 0.006587908 0.007222026 0.007638989 0.007840805 0.007859733 0.007779996 0.007859554 0.008170611 0.009303243 0.011133555 0.012982527 0.014147136 0.014231737 0.01430705 0.014795599 0.01554732 0.016465151 0.017220785 0.017112749 0.016398697 0.015506984 0.014807975 0.014186793 0.013648618 0.013444876 0.013835987 0.014750535 0.01541115 0.015732179 0.016300995 0.017402255 0.018673275 0.019382861 0.019441666 0.019047718 0.018513038 0.017727632 0.01703486 0.01700541 0.017762465 0.01913718 0.021146231 0.023645436 0.0253663 0.025952851 0.025568536 0.024495717 0.023491222 0.022764927 0.021658433 0.020407114 0.019456645 0.019221283 0.019401573 0.018923774 0.018060777 0.017891863 0.018694663 0.019855019 0.021051268 0.022468175 0.023903306 0.025734061 0.028351224 0.031548572 0.034548417 0.036742613 0.038045951 0.038904612 0.039699245 0.041551971 0.044844097 0.048143972 0.050273447 0.050272042 0.048407187 0.046262387 0.044857675 0.044502132 0.044641144 0.044385883 0.043243568 0.041530121 0.039601573 0.037261202 0.035026342 0.033231068 0.031496356 0.030120227 0.029838795 0.030509727 0.031147138 0.03144472 0.031745182 0.031646344 0.030591927 0.029115009 0.028555839 0.02936202 0.030234365 0.030808812 0.031307032 0.031538142 0.03146663 0.031280198 0.03086504 0.030076464 0.029428697 0.028715445 0.027318909 0.02612679 0.025674327 0.025679136 0.025772908 0.025549484 0.024538267 0.023323161 0.02265156 0.022358223 0.022231555 0.022158043 0.022050108 0.021849835 0.021812575 0.022576245 0.023712521 0.02456383 0.02499395 0.025182537 0.026035374 0.027466324 0.028682116 0.029244312 0.029156472 0.02894976 0.029418548 0.030756026 0.032326112 0.033912593 0.035534316 0.036806298 0.037423151 0.037951021 0.039368159 0.041440675 0.043187581 0.04464905 0.045926356 0.046993145 0.047735389 0.048236138 0.048535016 0.048087055 0.047077696 0.046246981 0.046313092 0.046929817 0.046955853 0.04611926 0.045519192 0.045419038 0.045166391 0.04560859 0.047178615 0.049024506 0.050827588 0.052759445 0.054461224 0.05553182 0.056274474 0.057000948 0.058467512 0.061533464 0.067191765 0.076401213 0.089252122 0.103538438 0.114798602 0.119103873 0.116315213 0.108954279 0.099547876 0.090124076 0.081709133 0.074076307 0.06717442 0.061181024 0.05622026 0.05200858 0.048243583 0.045225879 0.042530797 0.040074135 0.038220231 0.03692948 0.035578986 0.033961113 0.032003006 0.030595331 0.030273544 0.030508826 0.031150574 0.031448491 0.031077842 0.030060621 0.02881135 0.028021635 0.02721798 0.026214049 0.025380559 0.025210789 0.025624055 0.025820576 0.025394599 0.024662939 0.023589089 0.022493883 0.022062372 0.021830417 0.021226967 0.019957569 0.018165334 0.016409598 0.015363692 0.015160011 0.015088201 0.014438647 0.013637769 0.013386705 0.01371044 0.014255076 0.014400049 0.014374983 0.014852075 0.015388334 0.015126967 0.01407013 0.012999355 0.012241118 0.011886467 0.011427529 0.010299242 0.009061748 0.008715612 0.009518347 0.010656564 0.011213262 0.010697576 0.009957149 0.010135841 0.011072558 0.011159214 0.010629592 0.010365526 0.010377552 0.009679397 0.008722731 0.009431869 0.011497926 0.013173439 0.014274939 0.014672846 0.014512398 0.01456262 0.01531667 0.016295932 0.016642988 0.01625622 0.016034456 0.016225319 0.016192587 0.015915244 0.01596964 0.016446323 0.017222867 0.017945046 0.01818632 0.018390048 0.018645829 0.018721581 0.018435931 0.017922204 0.017644284 0.017800476 0.018184078 0.01831052 0.017963094 0.018211452 0.019377311 0.020233681 0.020253786 0.020138287 0.020101242 0.019624849 0.018941393 0.018342042 0.017958596 0.017657986 0.017494934 0.017203992 0.016684146 0.016591176 0.01726731 0.018251875 0.018649202 0.018341359 0.017820401 0.017798227 0.018407479 0.019402403 0.02053982 0.02178568 0.022800023 0.023614386 0.024205471 0.024640206 0.025531476 0.026650289 0.027790583 0.028922935 0.029955604 0.031117535 0.032140754 0.032948882 0.033439169 0.033676752 0.033871532 0.033347204 0.032432558 0.031814591 0.031590375 0.031828313 0.032462302 0.033053081 0.03326934 0.033307841 0.033445861 0.034073082 0.035539708 0.037355967 0.038699149 0.039055152 0.039063818 0.039124154 0.038895302 0.038324462 0.038196912 0.038616591 0.039110423 0.039761526 0.040513374 0.040611844 0.040116611 0.039999824 0.040088198 0.040342242 0.041312199 0.042654392 0.043705606 0.044222977 0.044502211 0.045104434 0.045964276 0.046569409 0.04654835 0.04628192 0.046086808 0.046365277 0.046216725 0.045411234 0.044443746 0.04359407 0.043351568 0.043262665 0.042432526 0.041321572 0.040546252 0.040129633 0.039673912 0.038923671 0.037671685 0.036153923 0.035447058 0.035252398 0.035397748 0.035724176 0.036276276 0.036282852 0.03500078 0.03323378 0.032083428 0.031680801 0.031014967 0.029979565 0.0292004 0.028653952 0.027989994 0.027214429 0.026654253 0.026448425 0.026259198 0.025427873 0.024198464 0.023389861 0.023523918 0.023616839 0.022809009 0.021486766 0.02073455 0.020777346 0.020358309 0.019277019 0.018724193 0.019461453 0.021107479 0.023015475 0.024644802 0.025795583 0.026728185 0.026965004 0.026812754 0.027433565 0.028463922 0.028993612 0.029469794 0.030382393 0.031342474 0.031684785 0.031138215 0.030562596 0.030822562 0.031695072 0.032811556 0.033403081 0.033134235 0.032423707 0.031563773 0.030638936 0.029773344 0.029169728 0.028763749 0.02816165 0.027015527 0.025386932 0.024058606 0.023214182 0.022376231 0.021143079 0.02036313 0.019886986 0.019089707 0.018631861 0.018950192 0.019625557 0.019322413 0.01761482 0.015707735 0.014296248 0.012926074 0.011506624 0.010929003 0.011361144 0.01221139 0.012894806 0.012982921 0.012559362 0.011841849 0.01119112 0.010578877 0.0097179 0.008830845 0.00826885 0.008525445 0.009753125 0.011141661 0.011985734 0.012449892 0.012977122 0.014078289 0.01548097 0.016423676 0.01720388 0.017629001 0.017061621 0.01577828 0.014948356 0.015689539 0.017015882 0.017510158 0.016959089 0.016435646 0.016820425 0.01747744 0.018074842 0.018867249 0.019890517 0.021197233 0.02207513 0.022484007 0.023311622 0.024395776 0.025895099 0.027765381 0.028981382 0.029626051 0.030966181 0.033134271 0.035471511 0.037319512 0.038794679 0.039988969 0.040513139 0.040540344 0.041324743 0.042979458 0.04438021 0.045571256 0.047203921 0.048535157 0.049022614 0.048903235 0.048194695 0.04734389 0.047111861 0.047794651 0.048859545 0.049588507 0.049915372 0.050141613 0.050270693 0.05042055 0.050320715 0.04967211 0.048815048 0.047776786 0.046892552 0.046448595 0.04617865 0.046067376 0.045346766 0.043341983 0.041107825 0.040025622 0.039865387 0.039861423 0.039848619 0.039730302 0.039716516 0.03932186 0.037810898 0.035886218 0.034481602 0.033679434 0.032533482 0.030852547 0.02897306 0.027427755 0.026418946 0.025729804 0.025719203 0.026130017 0.026095963 0.025798429 0.025436755 0.025145041 0.024947125 0.024279844 0.023055588 0.022186267 0.022420962 0.022855815 0.023279765 0.023541061 0.023314774 0.022715307 0.021935192 0.020632024 0.019162164 0.017683005 0.016374376 0.015377973 0.014530942 0.014177236 0.014102908 0.014132567 0.013819239 0.01348386 0.013320843 0.013081501 0.012478566 0.01219821 0.012958007 0.014228255 0.015012297 0.015354412 0.015889325 0.01661277 0.016844922 0.016551484 0.016155421 0.015933232 0.015580551 0.015215652 0.015080024 0.014950932 0.014547784 0.013864375 0.013225798 0.012569917 0.011491217 0.010357499 0.009717337 0.009789709 0.010328667 0.010916744 0.011474245 0.011687861 0.012006485 0.012480476 0.012781201 0.012982042 0.013349827 0.013581194 0.013588212 0.013417767 0.013204743 0.01373839 0.014789531 0.015567843 0.016053863 0.016064343 0.015205446 0.014324817 0.014205767 0.014245421 0.013720601 0.013062435 0.012720891 0.012236047 0.011917703 0.011888749 0.011691507 0.011189603 0.01063948 0.010053539 0.009477007 0.009227468 0.009913973 0.011814721 0.013792131 0.014825705 0.015310145 0.01545909 0.0152832 0.014775219 0.013660127 0.012116289 0.010786275 0.01088048 0.01219397 0.013435584 0.013734301 0.013178912 0.012281784 0.011766305 0.011947476 0.012090529 0.011658358 0.010861166 0.010542069 0.011315663 0.012787418 0.014409289 0.015441686 0.015618076 0.015659332 0.015800631 0.015758822 0.015379766 0.014624294 0.01418358 0.014333521 0.01442503 0.013864979 0.013719727 0.014059707 0.014086368 0.013641478 0.013621103 0.013923973 0.013841368 0.013733227 0.014004359 0.014532612 0.015138487 0.014731388 0.012995542 0.01121826 0.010304668 0.010310425 0.011131621 0.012865153 0.014005082 0.013718574 0.013098701 0.012696842 0.012308531 0.011611625 0.010986008 0.011022867 0.012086392 0.013171141 0.013405788 0.013224585 0.01339294 0.013652301 0.013711433 0.014033477 0.014573888 0.014739567 0.014630403 0.014863845 0.014995961 0.014366557 0.012976895 0.011509435 0.010322357 0.009326515 0.008696307 0.008484395 0.008086958 0.007732588 0.008158869 0.009356792 0.010454435 0.010768223 0.010907391 0.011222146 0.01135767 0.011588761 0.01209832 0.012650609 0.013011679 0.01300638 0.012874941 0.012883117 0.012804731 0.012902695 0.01311815 0.012659204 0.011430125 0.010341881 0.01008488 0.009880121 0.009504306 0.009405877 0.010096268 0.011604711 0.012668284 0.012669883 0.011955799 0.010678482 0.009281704 0.00882671 0.009349676 0.010070841 0.010295061 0.010101542 0.010204486 0.011162645 0.012304419 0.013333106 0.014034429 0.01428286 0.014459616 0.014932301 0.015487429 0.0157009 0.015423967 0.014363199 0.012725653 0.011389803 0.010706523 0.010158868 0.009546983 0.008579029 0.0078735 0.007905772 0.00835588 0.008865241 0.009327224 0.009617575 0.009669171 0.009436258 0.009110795 0.008985432 </Points>
</Spectrum>
</Case>
<Case ID="rat15_healthy_noninfarcted2.txt">
<Tissue Type="non-infarcted parenchyma"/>
<Spectrum Name="DS1">
<Parameters FirstPPM="0.0" LastPPM="4.5" PointsNumber="1383"/>
[truncated: 1,418,467 more chars]
