# Supplementary material for: Brain metabolic pattern analysis using a magnetic resonance spectra classification software in experimental stroke
Source: BMC Neurosci. 2017 Jan 13;18:13. doi: 10.1186/s12868-016-0328-x (PMC5237280; doi:10.1186/s12868-016-0328-x)
Supplement: Supplementary file 4 — Additional file 4. Test set data used for the Brain Regions Classifier. Contains data from 56 processed spectral data vectors corresponding to non-infarcted parenchyma (n=16), SVZ (n=28) and infarcted parenchyma (n=12). [file 12868_2016_328_MOESM4_ESM.xml]

<?xml version="1.0" encoding="UTF-8"?>
<DATASET CreatedBy="SpectraClassifier" Date="2016-03-19" Version="1.0">
<Case ID="rat22_day1_noninfarcted.txt">
<Tissue Type="non-infarcted parenchyma"/>
<Spectrum Name="DS1">
<Parameters FirstPPM="0.0" LastPPM="4.5" PointsNumber="1383"/>
<Points>-0.004099124 -0.005072616 -0.005617265 -0.005920443 -0.005618542 -0.004338161 -0.003294476 -0.002393497 -0.001905269 -0.00245759 -0.003798395 -0.005021768 -0.005526192 -0.005173771 -0.004350741 -0.002880105 -0.00160931 -0.001032506 -7.60257E-4 -3.50405E-4 9.84071E-5 4.85142E-4 9.98208E-4 0.001093018 5.88643E-4 -2.90305E-4 -9.21445E-4 -0.00106514 -8.08133E-4 -1.4023E-5 5.44211E-4 -6.40686E-5 -0.001469207 -0.002448536 -0.002391297 -0.001094749 7.62162E-4 0.002306997 0.003126723 0.003037511 0.002636062 0.002824961 0.003724765 0.004096632 0.003894638 0.003843425 0.003450999 0.002593987 0.001833776 0.001855751 0.002116831 0.001741156 0.001007727 7.31473E-4 8.35594E-4 5.80904E-4 6.20054E-4 8.7035E-4 7.89726E-4 0.001315349 0.002389963 0.003149257 0.003484555 0.003871271 0.004603787 0.004887178 0.004575738 0.004031074 0.003648947 0.003973332 0.005032133 0.005880058 0.006034749 0.006283651 0.007032737 0.007926315 0.008533342 0.008639655 0.008078738 0.006878537 0.005249811 0.003668062 0.002751047 0.002488947 0.001885549 0.001058861 0.001185361 0.001440495 0.001589119 0.001945158 0.002460699 0.003356831 0.004997488 0.006275092 0.006449155 0.006365309 0.006457587 0.006423853 0.006069854 0.00606381 0.006719762 0.007791013 0.008686436 0.009147416 0.008839873 0.008186928 0.007389641 0.006652793 0.006391377 0.007017801 0.008388614 0.009506831 0.010361617 0.010986065 0.011408875 0.011476937 0.011192947 0.010673212 0.009751848 0.008651636 0.008146475 0.008488094 0.008389743 0.007786385 0.008025424 0.008909953 0.009560019 0.009715888 0.009460086 0.009301686 0.009119828 0.009321668 0.009900817 0.010779994 0.012340884 0.013905368 0.014956813 0.015945974 0.017030323 0.017653315 0.017887734 0.01845799 0.018950469 0.019003563 0.019177604 0.019685817 0.020409928 0.020840679 0.021284947 0.021984079 0.022498937 0.022438499 0.021630743 0.02085206 0.02171786 0.024256439 0.027111816 0.028753294 0.029240592 0.029671969 0.029515245 0.028932925 0.029183882 0.030183945 0.031279886 0.032804059 0.034834542 0.036966526 0.039453743 0.042846881 0.047580752 0.051612659 0.053409381 0.054333725 0.055712579 0.057080881 0.057531259 0.056909242 0.055770502 0.054655769 0.052988278 0.050892497 0.048435348 0.0451123 0.041494962 0.038007354 0.035667954 0.034422843 0.03380405 0.03405774 0.034222735 0.033668066 0.032732941 0.031612551 0.030409628 0.029965455 0.030247 0.030620998 0.030253208 0.029276248 0.028641086 0.028329099 0.028153548 0.028178082 0.02803488 0.028128089 0.028131435 0.028415043 0.02911926 0.029827008 0.030231194 0.030013635 0.029481691 0.029408985 0.030681748 0.03302393 0.035755601 0.038496476 0.041348255 0.043756521 0.04559755 0.047876206 0.050839505 0.053320557 0.053722579 0.052125541 0.050485017 0.049743175 0.050001146 0.050358445 0.049909543 0.048518525 0.046817993 0.045718559 0.044224329 0.041930718 0.040006943 0.038833677 0.037621202 0.035836562 0.0332548 0.029937342 0.027211618 0.025404767 0.023360564 0.021437369 0.020391219 0.019748475 0.019084601 0.018906524 0.019030393 0.019575215 0.02066481 0.021697245 0.022420663 0.02322752 0.024366316 0.024863518 0.024714292 0.024267758 0.023853485 0.023613601 0.024276421 0.02506537 0.02532952 0.02613255 0.027878039 0.029333036 0.029861678 0.029756145 0.028924229 0.027504051 0.025570934 0.023835165 0.02303507 0.02355639 0.025139787 0.026758563 0.027445215 0.026953763 0.025647559 0.024048763 0.022600831 0.021985254 0.022025769 0.022254988 0.022980057 0.024473878 0.026716499 0.029207879 0.031001651 0.032084834 0.03229646 0.031850398 0.031487851 0.030701324 0.029848497 0.028629365 0.026728776 0.024941949 0.023784699 0.023151144 0.023508032 0.024058155 0.023692257 0.022889543 0.022228954 0.021374443 0.020229721 0.018769415 0.017016565 0.015661376 0.015016007 0.01488859 0.015169571 0.015608687 0.015925734 0.0164923 0.017803616 0.019923778 0.022511448 0.0252089 0.027535587 0.029631041 0.032121978 0.03447199 0.036284184 0.038584597 0.040969768 0.042400258 0.042842537 0.042767098 0.042294653 0.041415855 0.03997453 0.03798856 0.036553922 0.035926321 0.035181922 0.03350096 0.031146019 0.028091784 0.023888128 0.020022929 0.017392686 0.016036687 0.014730902 0.013131009 0.011675894 0.010508965 0.008944412 0.007450217 0.007036419 0.007351763 0.007814547 0.008496229 0.009371742 0.010025358 0.010095957 0.009533527 0.008551907 0.008321431 0.00985199 0.011687042 0.013263272 0.014944974 0.015556202 0.015379676 0.01501226 0.015866065 0.018905706 0.02268534 0.025761635 0.028875276 0.033129102 0.037857222 0.041917078 0.044590313 0.046039388 0.047263249 0.048971212 0.050878322 0.053272109 0.056216904 0.058727339 0.059743708 0.059423169 0.058690687 0.058367508 0.058608685 0.058833172 0.058359991 0.057493703 0.057183777 0.05771048 0.058236111 0.05749858 0.054779539 0.049858635 0.043367797 0.036915027 0.031049483 0.025722513 0.021618744 0.019244231 0.017766241 0.015787854 0.012872269 0.010947435 0.010143488 0.009517162 0.008881603 0.008439943 0.008487543 0.009162433 0.009591773 0.009066428 0.008054538 0.006998231 0.006545024 0.006515789 0.006448691 0.006039154 0.006034609 0.006830478 0.007800853 0.008581523 0.009105662 0.008999462 0.008608809 0.008530813 0.008815739 0.009501754 0.010723495 0.012328146 0.013356364 0.013676356 0.013887341 0.014394175 0.015069894 0.015845724 0.0180434 0.021969785 0.026816229 0.032416163 0.03970166 0.048987168 0.058995968 0.069102607 0.078536188 0.085604366 0.089213125 0.089072158 0.08531783 0.07902338 0.071432454 0.063651774 0.056949728 0.051497256 0.046120225 0.040452283 0.035386608 0.031716076 0.0290468 0.027041585 0.026565858 0.027070667 0.02745032 0.027532496 0.02678838 0.025150917 0.023144892 0.021770278 0.020958312 0.020165911 0.018970883 0.016864454 0.014724124 0.014048452 0.014640331 0.014936176 0.014334675 0.013375952 0.01259344 0.012434867 0.012646284 0.012363476 0.011493788 0.011053321 0.011227559 0.011122146 0.010180451 0.008228711 0.006288012 0.005679982 0.006488287 0.007321168 0.007014851 0.005854052 0.005166197 0.004825336 0.004241907 0.002952432 0.001424049 0.001024224 0.001959168 0.002930641 0.003223677 0.00326843 0.003187235 0.003001411 0.003235231 0.003674687 0.00333996 0.002535784 0.001588727 0.001065546 0.002101739 0.004765614 0.007110679 0.007797808 0.007936221 0.007578129 0.006812618 0.006158963 0.006201002 0.007095424 0.008028086 0.008609681 0.008426125 0.007916135 0.007665984 0.008016558 0.008619628 0.008372226 0.007452389 0.00636946 0.005562496 0.005096916 0.005499239 0.007071411 0.008683518 0.009985976 0.011515724 0.013381319 0.015786709 0.017995825 0.019413475 0.020829106 0.023041681 0.025453419 0.026732099 0.026182031 0.024660865 0.023101395 0.021713484 0.020921691 0.020602477 0.02071008 0.021617195 0.022571094 0.022720928 0.022098158 0.02169082 0.022339684 0.023281869 0.023855828 0.024153866 0.024174096 0.023012641 0.021113437 0.019192095 0.017603406 0.016196436 0.014715171 0.013014126 0.011415394 0.01048469 0.009857005 0.009112698 0.008379379 0.008508581 0.009438161 0.010438125 0.011520657 0.012628409 0.013211858 0.013295384 0.012786678 0.012168804 0.01178825 0.011949176 0.012508521 0.012662881 0.012200575 0.012076688 0.012911324 0.014484224 0.016567813 0.018373634 0.020000757 0.021746437 0.02308504 0.023842961 0.023727241 0.021948976 0.019079774 0.016246569 0.013665413 0.011533502 0.010438419 0.010827025 0.012299172 0.01429583 0.016381798 0.018391947 0.020245472 0.020900706 0.020559977 0.019952927 0.019227079 0.01923367 0.019407033 0.019584232 0.020697586 0.022077834 0.022755442 0.023400565 0.024405653 0.025156849 0.025643621 0.025780554 0.025493748 0.024912122 0.023783103 0.022431805 0.020954851 0.019686136 0.019135363 0.018941105 0.018949815 0.018835866 0.018263293 0.017843571 0.018359402 0.019757547 0.021069195 0.02243699 0.02420069 0.025857849 0.027194392 0.028661648 0.030994266 0.033529018 0.035672089 0.03779405 0.040333365 0.043126299 0.045737803 0.048064617 0.049772646 0.050848542 0.051173927 0.050598016 0.049021554 0.047032236 0.045295354 0.044168329 0.042985864 0.041421088 0.039278045 0.036477168 0.033568285 0.031593188 0.030785651 0.030716851 0.030971524 0.031018143 0.030919601 0.031355373 0.03224826 0.032953066 0.033365833 0.033514523 0.033091782 0.03217152 0.031619665 0.031695956 0.031585701 0.030584772 0.029064891 0.027898894 0.027336012 0.026544925 0.025869311 0.025904146 0.025926312 0.025917425 0.026063403 0.026181077 0.02604474 0.0254454 0.024401387 0.023642671 0.023622384 0.024303126 0.024848492 0.024583404 0.024198353 0.023888839 0.02418972 0.025439606 0.026588269 0.027056531 0.027706623 0.028819756 0.030668794 0.033459551 0.036390212 0.038233122 0.038572874 0.038556299 0.03918179 0.040525731 0.042263341 0.043431415 0.044268173 0.044950135 0.04637325 0.048595293 0.051324461 0.054008993 0.055646625 0.05621971 0.055876443 0.055082428 0.054277758 0.053612588 0.053777224 0.054784495 0.055826766 0.057208567 0.058557458 0.059801228 0.061035075 0.061490763 0.061344032 0.061430436 0.062164257 0.063094359 0.063723683 0.063673711 0.06340363 0.063466171 0.063723091 0.065073278 0.068209995 0.073217667 0.079761719 0.087568871 0.096660589 0.106042686 0.114364836 0.120681138 0.123322135 0.12096044 0.114082933 0.10532154 0.096111089 0.08622302 0.076072791 0.066750646 0.058925096 0.052940553 0.048528358 0.045397654 0.043346086 0.041346807 0.039156278 0.037150307 0.035398266 0.033683684 0.031721299 0.029482049 0.028065789 0.02749922 0.027091886 0.026231746 0.025626832 0.025816799 0.026023489 0.025083259 0.02363786 0.022898586 0.022684171 0.022463944 0.022086435 0.021841968 0.021536833 0.021150293 0.021097893 0.021835183 0.022517517 0.022500757 0.022083204 0.021658872 0.021256773 0.020764787 0.020568925 0.020825403 0.021231915 0.021551929 0.021472359 0.020725796 0.020737126 0.021869335 0.023073087 0.023938483 0.023662856 0.022167783 0.020384567 0.019308905 0.019008401 0.018674644 0.018431605 0.018360824 0.01772812 0.017228974 0.01742884 0.017809245 0.017219791 0.016260382 0.016135573 0.016688312 0.017115081 0.016831489 0.015751535 0.014974273 0.01480565 0.014382268 0.013481222 0.012929808 0.013093292 0.012973777 0.012323416 0.011720164 0.010708166 0.009766692 0.009886149 0.011442157 0.013475839 0.014976447 0.01604262 0.016749489 0.017930976 0.020151819 0.022672397 0.024626219 0.025609862 0.026106503 0.02619702 0.026274497 0.026546067 0.026333302 0.026228519 0.026171602 0.025915463 0.024951738 0.024373963 0.02480263 0.025136112 0.024509265 0.023666275 0.023527972 0.024280059 0.025251099 0.025296118 0.024292909 0.02284115 0.021109597 0.019678603 0.018892429 0.018390872 0.018035815 0.017891447 0.017960343 0.018100604 0.018192726 0.01768077 0.015706738 0.013729463 0.012719309 0.012036842 0.011732374 0.011442014 0.011419376 0.011988545 0.012382743 0.012281503 0.01199656 0.011865592 0.011592089 0.011555479 0.012343496 0.013248412 0.013592415 0.013995982 0.01484742 0.015432976 0.01532455 0.014605792 0.013519741 0.012650874 0.012080001 0.011687415 0.011239694 0.010825872 0.010350607 0.009964256 0.010440244 0.012317854 0.014930895 0.01675341 0.017710858 0.018064967 0.017853416 0.017394202 0.016890069 0.016508234 0.01673139 0.017500827 0.018486958 0.019538605 0.020289153 0.02073256 0.020622338 0.020268028 0.020562221 0.021209622 0.021018688 0.019945277 0.01970348 0.02078249 0.022173731 0.023652593 0.025380749 0.027075159 0.028525573 0.029098538 0.029280665 0.02971158 0.03020152 0.031037957 0.031855875 0.03182839 0.031444439 0.031217312 0.031145719 0.031454864 0.03169111 0.031349726 0.030606137 0.029204151 0.027628815 0.027181788 0.027525544 0.027848838 0.027659424 0.026798108 0.02596425 0.025552319 0.025396721 0.025342351 0.025291256 0.025171306 0.024861173 0.024614036 0.023908293 0.022493664 0.021379596 0.020982431 0.021087314 0.020956841 0.020234484 0.019071621 0.018314303 0.017923904 0.0170382 0.015858143 0.015145571 0.01474279 0.014519956 0.01444054 0.014159104 0.014021706 0.014262553 0.014475941 0.014417775 0.014291704 0.014352921 0.015237092 0.016400285 0.017212227 0.017776748 0.018765525 0.020161828 0.020892867 0.020981096 0.020730595 0.020635601 0.020709396 0.020159057 0.019062 0.018169498 0.01800713 0.018240557 0.01839609 0.018483347 0.01856495 0.018455235 0.017964382 0.016706842 0.015747171 0.0155731 0.015408115 0.015519896 0.016200266 0.016539043 0.01610639 0.015062806 0.014268252 0.013873622 0.013178794 0.012150636 0.011369609 0.010994942 0.011392683 0.012032007 0.011943847 0.011129631 0.009718488 0.008332396 0.007192739 0.00623318 0.005576713 0.005316345 0.005575914 0.006075397 0.006234449 0.006038015 0.006301205 0.006623952 0.006349285 0.005489301 0.004755588 0.005008062 0.005923353 0.006528427 0.007010555 0.007982867 0.008934073 0.009213044 0.008978858 0.008471516 0.008050719 0.007689373 0.006887902 0.006464886 0.006680289 0.006973578 0.007285836 0.007929787 0.008651569 0.009702113 0.011469855 0.012635988 0.013226401 0.013917168 0.014132954 0.013369116 0.012505969 0.012506722 0.01414102 0.016675974 0.018905356 0.020664992 0.022456966 0.024347086 0.026313439 0.028143309 0.029756829 0.031259073 0.03239451 0.033995304 0.036530702 0.038648563 0.039821407 0.041136883 0.042821744 0.044512587 0.046100548 0.047253384 0.047430414 0.046841843 0.045576836 0.043802104 0.042254039 0.041169238 0.040267645 0.039032277 0.037635467 0.037102233 0.037786497 0.038253785 0.037844076 0.037186691 0.036341322 0.03569761 0.035275275 0.034759976 0.034070579 0.033567274 0.032869848 0.031800291 0.031002871 0.030855639 0.030672194 0.030047146 0.029798267 0.029525037 0.028756428 0.028272897 0.027711975 0.026547907 0.025058685 0.023690996 0.0230416 0.022761489 0.022044463 0.020653595 0.019129003 0.018017389 0.017639305 0.017704862 0.017917332 0.018117655 0.018223497 0.01724541 0.015109626 0.012838634 0.011287372 0.011175386 0.012319788 0.014205383 0.014602971 0.013250603 0.012059992 0.011511188 0.011640608 0.012287064 0.01220636 0.011534714 0.011408579 0.011542405 0.01201582 0.012886965 0.013469805 0.01329194 0.012619461 0.012125998 0.011445367 0.01076339 0.010882319 0.010881594 0.010147271 0.009779055 0.009789286 0.00960776 0.009546789 0.009683006 0.010023527 0.010521237 0.010687441 0.010242665 0.009998014 0.01048173 0.011504009 0.012401855 0.012270809 0.010746686 0.009162359 0.009054455 0.009966348 0.010939867 0.012127464 0.012888621 0.01266968 0.012044479 0.011662348 0.011286509 0.011315896 0.011704778 0.01166679 0.011147989 0.009969901 0.008419293 0.006720353 0.005345147 0.005187907 0.005545763 0.005658471 0.00592519 0.006789474 0.007462721 0.007098506 0.00648213 0.006461723 0.00695875 0.007399074 0.007171152 0.006571384 0.006574192 0.007254433 0.008017161 0.008905356 0.009637731 0.009834973 0.009857738 0.009766631 0.00921077 0.008357348 0.007849169 0.00792922 0.008226967 0.007601861 0.005997584 0.004761929 0.003858209 0.003413622 0.003172807 0.002464163 0.001774407 0.001728928 0.001735021 0.001374229 0.001026871 9.49738E-4 0.001240291 0.001925496 0.003378119 0.005044269 0.005876355 0.005928914 0.005892657 0.006276945 0.00686795 0.007467256 0.008547624 0.009505118 0.009628977 0.009753161 0.010332836 0.011584151 0.013309324 0.0140514 0.013692597 0.012125685 0.010042913 0.00826788 0.006964575 0.006331374 0.005875715 0.004942626 0.004194823 0.004718962 0.005796469 0.00571742 0.004444996 0.004300025 0.005603105 0.006467662 0.006635691 0.006625924 0.00693962 0.007657842 0.00812501 0.007755809 0.006770817 0.005373085 0.004069308 0.003776324 0.005070508 0.006805473 0.007510769 0.007333727 0.006638358 0.005624369 0.005552841 0.006492116 0.006768811 0.006143039 0.006466197 0.00772345 0.008878857 0.009521898 0.009801314 0.010272631 0.01089374 0.011504858 0.01168414 0.011174621 0.009991832 0.008147247 0.005979145 0.004493445 0.003804183 0.003437149 0.003101918 0.002652878 0.002581817 0.003476477 0.004954893 0.006095875 0.006446097 0.006892998 0.007082531 0.00661191 0.006026072 0.0060219 0.006126582 0.005979845 0.005941846 0.006090282 0.00600572 0.005515545 0.005302741 0.005803547 0.006523968 0.006968801 0.006803611 0.006206966 0.006077457 0.006539678 0.007165355 0.007117991 0.005994383 0.004232913 0.003161641 0.002962662 0.003310171 0.003973265 0.004364194 0.004554475 0.00443614 0.003710913 0.002973205 0.002394371 0.001823221 0.001713101 0.002289213 0.003564252 0.004764824 0.005958223 0.006945219 0.007108298 0.006759532 0.006613732 0.007014787 0.007581378 0.008266286 0.008977755 0.009320465 0.008867158 0.007004662 0.005088595 0.004479409 0.004671619 0.005220972 0.005626925 0.00591325 0.00619544 0.006202046 0.006304788 </Points>
</Spectrum>
</Case>
<Case ID="rat22_day6_noninfarcted.txt">
<Tissue Type="non-infarcted parenchyma"/>
<Spectrum Name="DS1">
<Parameters FirstPPM="0.0" LastPPM="4.5" PointsNumber="1383"/>
<Points>9.0251E-4 0.001679644 0.002615948 0.003391951 0.003485195 0.002996835 0.002462958 0.002457036 0.003021892 0.003554973 0.004284212 0.005596212 0.006122154 0.005690336 0.004825237 0.004251835 0.004071421 0.003909382 0.003824114 0.004158288 0.004687626 0.004802299 0.004932046 0.00570759 0.006525864 0.006677285 0.006258988 0.005743138 0.005186543 0.004386042 0.003435668 0.003120367 0.003554133 0.004297766 0.004892449 0.005162849 0.005114363 0.004845181 0.004655602 0.004519107 0.004603229 0.005416347 0.006304839 0.006169629 0.005235106 0.00448419 0.004520851 0.004303901 0.00353252 0.002821923 0.002530304 0.003049728 0.003653236 0.003600289 0.003380668 0.003204801 0.003150168 0.003077725 0.00305192 0.003364095 0.003096818 0.002434704 0.002140204 0.001932559 0.001649017 0.002181906 0.003846887 0.005681562 0.006691161 0.00678871 0.006809842 0.006691231 0.006534428 0.00678076 0.007235896 0.007627676 0.007738573 0.007866237 0.007895457 0.008001152 0.00861198 0.008861164 0.00848635 0.007887918 0.00758849 0.007599909 0.007706297 0.007468933 0.006751687 0.006478423 0.007204348 0.008213371 0.009081706 0.009175945 0.008839221 0.008716213 0.008616142 0.008544961 0.008731309 0.008930819 0.009333704 0.010198708 0.011079338 0.011963436 0.012429149 0.012025937 0.011312915 0.01066704 0.010373449 0.010326711 0.010792957 0.011863464 0.012693815 0.013296894 0.013980024 0.014162507 0.013724582 0.013650932 0.014500423 0.016106401 0.017853643 0.018914827 0.018952143 0.018500255 0.018124397 0.018393607 0.019080436 0.01949485 0.019756009 0.01990168 0.020189248 0.021216746 0.022504619 0.023473522 0.02422727 0.02441416 0.024109005 0.02392961 0.02393818 0.024106239 0.0242971 0.024588775 0.024531414 0.024171237 0.024239511 0.024917375 0.025919909 0.02622623 0.026142937 0.026635828 0.02768046 0.028598352 0.028891616 0.028711199 0.028637536 0.028696498 0.029088478 0.02997475 0.03127212 0.032061508 0.032156297 0.032542694 0.033521385 0.034155537 0.034467017 0.035146675 0.036241642 0.037475949 0.03895529 0.041436571 0.045153863 0.049563748 0.053607633 0.056409091 0.057847356 0.057931168 0.057303684 0.056686449 0.056043442 0.055228088 0.053320177 0.049781798 0.045467023 0.041395092 0.037924649 0.03550715 0.033909138 0.0327711 0.032394587 0.032520059 0.032465502 0.032124843 0.031938239 0.031917337 0.031441588 0.030336784 0.028956693 0.028112032 0.027589407 0.026768341 0.026091175 0.026020915 0.026657189 0.02772999 0.028709517 0.029239012 0.029988496 0.030852344 0.030919169 0.030567902 0.030096962 0.030076331 0.031283936 0.033410113 0.035421086 0.037421844 0.040143355 0.0433447 0.046558965 0.049330169 0.051716115 0.054396585 0.056754512 0.058597302 0.059915438 0.059881842 0.058176495 0.055756231 0.053970955 0.05341289 0.052573916 0.050427702 0.047377015 0.044039231 0.041069154 0.038685968 0.036648304 0.034633809 0.032465533 0.0302079 0.027803083 0.025516949 0.023307653 0.021482017 0.020572408 0.020269035 0.020382076 0.021028689 0.021745867 0.02188803 0.021519639 0.02119669 0.021542578 0.022443905 0.023283112 0.024159921 0.025082013 0.025408415 0.025465832 0.025617679 0.025528603 0.02512393 0.024782393 0.025170322 0.026243416 0.027838832 0.029628325 0.030741344 0.030850188 0.030150411 0.028967938 0.027314411 0.025898495 0.02545117 0.025667743 0.025973185 0.026440924 0.027534922 0.029249272 0.030045179 0.029106187 0.027836405 0.026868334 0.026192418 0.025748386 0.025229615 0.024371096 0.023502626 0.02354472 0.024484869 0.025645416 0.027037964 0.028424363 0.029179626 0.028757086 0.027530898 0.026001628 0.024417714 0.023001868 0.021823264 0.021075932 0.020788992 0.020972126 0.021174728 0.021352126 0.02171092 0.021700479 0.021214111 0.020305223 0.019214505 0.018601726 0.018531143 0.019126969 0.02007351 0.020267965 0.02006831 0.01991874 0.019893678 0.020812422 0.022449049 0.024051484 0.025464773 0.027156188 0.029791933 0.033016677 0.03595318 0.03778117 0.038951495 0.041330534 0.04506234 0.04867712 0.050039783 0.04776515 0.043025592 0.038207776 0.035357093 0.034626464 0.034617244 0.033739042 0.030968917 0.026704138 0.022147071 0.017735411 0.014212724 0.011566312 0.009306871 0.007359174 0.006047569 0.005570302 0.005885843 0.006172547 0.006218548 0.006501733 0.006811494 0.007292859 0.0078465 0.008227401 0.008966273 0.009823839 0.010619695 0.011539288 0.012242249 0.012742333 0.013386577 0.014394365 0.015481053 0.016159449 0.016219701 0.016702407 0.018093703 0.020154305 0.022756008 0.025974045 0.030232385 0.035360986 0.040754976 0.045470765 0.048544316 0.049899246 0.04937865 0.048090515 0.047927909 0.05057558 0.055311744 0.059576414 0.061212926 0.059642417 0.056047874 0.052843023 0.051942041 0.053069254 0.055530652 0.058615917 0.061926767 0.064974582 0.066764391 0.065938808 0.062229501 0.05561582 0.047208615 0.038700592 0.03145499 0.025946477 0.021854596 0.018846646 0.016441395 0.014438279 0.01183675 0.009130645 0.007643202 0.007424602 0.008054322 0.008824496 0.009460749 0.009606714 0.009429988 0.009291715 0.00925083 0.009638968 0.010321453 0.01043118 0.010512847 0.010873426 0.011097309 0.011270257 0.011455637 0.01137522 0.010944795 0.011159666 0.011342951 0.010339136 0.009537995 0.009853081 0.010061277 0.010235466 0.01140865 0.012856455 0.01372038 0.014371989 0.015424313 0.016844623 0.018568416 0.020942747 0.024588458 0.029491867 0.035494855 0.043256794 0.053136323 0.064773517 0.077564631 0.089248409 0.096462148 0.097327677 0.092331076 0.083111754 0.072419625 0.062329906 0.053358958 0.045849114 0.040158275 0.036057088 0.033072045 0.030713924 0.028371526 0.02647893 0.025696671 0.025431136 0.025012094 0.024769319 0.024476919 0.023546242 0.022384309 0.022181379 0.022417045 0.022355063 0.021574575 0.019891288 0.018239742 0.017200578 0.01646548 0.015411279 0.014049141 0.012745089 0.011360635 0.00989236 0.008989477 0.008620866 0.007947588 0.006847654 0.005572821 0.004555023 0.004441906 0.004724622 0.004799181 0.005028181 0.004916727 0.00398213 0.003301114 0.003184197 0.00263084 0.001432361 2.8029E-4 -5.02727E-4 -4.03748E-4 4.20305E-4 0.001343311 0.001842254 0.002240532 0.002685792 0.002686784 0.002103431 0.001633748 0.001650906 0.002070017 0.002698554 0.003461208 0.00395282 0.003764273 0.003559364 0.003444783 0.003206278 0.003308906 0.003796224 0.00439341 0.00554851 0.007350244 0.009447813 0.010865752 0.011074428 0.010740618 0.010022792 0.009047222 0.00873113 0.009582899 0.010464028 0.010337251 0.009483564 0.008182916 0.007080244 0.007247636 0.00839538 0.00976311 0.010931911 0.011719874 0.012405839 0.013178337 0.014259577 0.015720065 0.017254567 0.018397604 0.018692029 0.018158114 0.01740273 0.017203317 0.017007019 0.016568973 0.016092415 0.015652699 0.015142186 0.014750811 0.0144015 0.014163203 0.015035461 0.017510066 0.020613951 0.023261123 0.025075016 0.025440494 0.024827245 0.024125907 0.022970262 0.021064379 0.018396395 0.015710261 0.014006835 0.012879436 0.012098247 0.011673472 0.011091036 0.010436873 0.009863335 0.008674138 0.007302199 0.006424993 0.00602928 0.005988867 0.006295914 0.007052104 0.008160898 0.008945644 0.009148312 0.009524196 0.01013621 0.010531122 0.010661657 0.010797718 0.011695706 0.013086892 0.014322537 0.01495519 0.014943593 0.01499176 0.015509885 0.016022127 0.015809222 0.015000953 0.014294887 0.01381982 0.013519092 0.013531777 0.013965788 0.01477597 0.015764021 0.017270822 0.019071266 0.020328301 0.021223653 0.022050482 0.022859349 0.023828641 0.024643952 0.024722975 0.023746582 0.022260544 0.020885303 0.01965765 0.019030995 0.019837626 0.022018947 0.024157637 0.025216298 0.025006294 0.023670401 0.021908536 0.020582739 0.01966056 0.019290341 0.019209541 0.018988494 0.018683214 0.018416866 0.018480055 0.018925997 0.0196585 0.020509996 0.021242203 0.021808467 0.022668059 0.02402368 0.026494473 0.029714149 0.032421899 0.034870953 0.036938649 0.038282549 0.039368134 0.041261054 0.044027726 0.047713452 0.051656295 0.053994682 0.054091525 0.05201733 0.04882604 0.045729239 0.043663508 0.042953047 0.043270054 0.043061224 0.041360223 0.039254612 0.03696104 0.034224913 0.031564933 0.029464881 0.028177422 0.027827702 0.028076221 0.028527305 0.028643408 0.028479978 0.028469244 0.028776052 0.029111511 0.029002518 0.028521581 0.028453471 0.029073011 0.029849879 0.030363555 0.030770509 0.031508702 0.031955442 0.031745415 0.03057416 0.028655944 0.026742551 0.025489437 0.024262015 0.023155313 0.02233132 0.021694436 0.02129051 0.021400938 0.021676588 0.02153847 0.02124913 0.021245207 0.021441968 0.021715013 0.022181365 0.022838119 0.023401763 0.024019252 0.025493069 0.027494739 0.029463528 0.031077449 0.03250187 0.033590086 0.034498793 0.035665647 0.037243601 0.039531517 0.042222583 0.044273575 0.045046054 0.044574316 0.043708521 0.043253936 0.043950955 0.045844634 0.047951989 0.049321122 0.049627173 0.049270978 0.048580458 0.048459315 0.049382421 0.05058832 0.050994216 0.050617434 0.050294879 0.050309019 0.050552138 0.050863693 0.051224708 0.05126097 0.050432686 0.049891168 0.050810322 0.052554604 0.054060439 0.055477005 0.056525146 0.056710329 0.057153702 0.059230136 0.063084995 0.068997711 0.077269299 0.087985187 0.100704933 0.113216168 0.121655038 0.122296676 0.115009184 0.103627327 0.092141321 0.082043059 0.073178099 0.065588012 0.059216187 0.054006044 0.049999401 0.047104524 0.044794399 0.042575567 0.041065651 0.040085817 0.038809506 0.037353658 0.036154034 0.034663323 0.032761524 0.030737059 0.029149061 0.028521675 0.028533471 0.028518877 0.028438077 0.028509241 0.028459142 0.027572338 0.026115094 0.025280381 0.025990277 0.027302342 0.02806035 0.028392013 0.028477826 0.028149203 0.02791865 0.02769881 0.027386184 0.027534237 0.027554237 0.02717887 0.026610571 0.025763547 0.024513669 0.023382114 0.022879024 0.022643079 0.022588997 0.022636376 0.022470738 0.022556264 0.02276724 0.022333866 0.021704663 0.021496584 0.021584661 0.021815726 0.022235657 0.022601654 0.022746552 0.022160364 0.020448104 0.018275545 0.017211707 0.017620862 0.018114462 0.018313506 0.018343358 0.018102823 0.018114187 0.017989965 0.017558171 0.017060237 0.016523562 0.01621415 0.016221943 0.016294223 0.016446738 0.0167873 0.017557275 0.018286033 0.018523266 0.018118091 0.017296911 0.016756302 0.016297764 0.016477383 0.017561817 0.018681079 0.019658317 0.020434822 0.020695909 0.020887735 0.021590821 0.022606383 0.023348693 0.02354889 0.023269992 0.022852466 0.022683569 0.023138695 0.024001649 0.024654592 0.024607129 0.024068854 0.023422625 0.022940798 0.022510307 0.022181046 0.022335186 0.022622843 0.022504639 0.022284302 0.021978166 0.021623099 0.022000899 0.023080407 0.023337491 0.022567773 0.021828154 0.021496548 0.020790809 0.019849908 0.01985103 0.020768441 0.021729683 0.022296576 0.022138119 0.021625158 0.021129037 0.020200704 0.019231257 0.018484889 0.017598241 0.017073942 0.016839906 0.016620718 0.016460533 0.016033241 0.015419382 0.01485069 0.014518012 0.014169887 0.013629673 0.013319176 0.013948994 0.014992278 0.015140157 0.014342991 0.013595865 0.014052343 0.014883881 0.015210712 0.015242479 0.014890994 0.014429542 0.014610356 0.016029229 0.017934568 0.019464192 0.020138323 0.019767329 0.019147448 0.019258877 0.019817027 0.020454464 0.021067464 0.021408264 0.021714114 0.022002823 0.021749834 0.021370469 0.02156317 0.021790337 0.021546101 0.020937488 0.020627479 0.02137257 0.023133323 0.024741216 0.025793075 0.026534558 0.027033826 0.027854346 0.028837343 0.029650763 0.030179462 0.030885756 0.031377099 0.031160691 0.030955367 0.030785235 0.031140193 0.031711647 0.031584178 0.03119528 0.031244415 0.031550631 0.031956189 0.032447166 0.032575762 0.032304662 0.031548704 0.030994435 0.03142584 0.032432823 0.033175089 0.032854739 0.031775503 0.030489281 0.029613425 0.028992592 0.028564222 0.028081363 0.027460732 0.026640471 0.025551887 0.024352311 0.02366455 0.023964194 0.024659339 0.024327 0.02320436 0.022094408 0.021086784 0.020505442 0.020161128 0.019801435 0.019722756 0.019889174 0.019900622 0.020078211 0.020270768 0.01982042 0.018638776 0.016874399 0.015486288 0.015495826 0.016610691 0.017307207 0.017563788 0.018341599 0.019053712 0.0193141 0.019657151 0.020364905 0.021215729 0.021737114 0.022078267 0.022188384 0.022326489 0.022923111 0.023556417 0.02396918 0.024162683 0.023987408 0.023317204 0.022552473 0.02184035 0.021005932 0.019692789 0.017866828 0.01615249 0.015150717 0.014565009 0.01421969 0.014363709 0.015048228 0.015761661 0.015908262 0.015361316 0.015094895 0.015610628 0.016109382 0.015970434 0.015437434 0.01476029 0.013876887 0.013408984 0.013244842 0.012861585 0.012470257 0.0122156 0.01228455 0.012588385 0.012962696 0.012915685 0.01241591 0.011880669 0.011424491 0.0107906 0.010262755 0.009979766 0.010045114 0.010549227 0.010598366 0.010020504 0.009633181 0.00939344 0.009065353 0.008752292 0.008145883 0.007801694 0.008341501 0.009007258 0.009431374 0.010020596 0.010561181 0.01083856 0.011146458 0.011692821 0.011880191 0.011876633 0.012341024 0.012957356 0.013845119 0.015440252 0.017073274 0.018172324 0.018579474 0.018662149 0.019144329 0.020621907 0.02249761 0.024305358 0.025991472 0.027219527 0.028116914 0.028951126 0.030150839 0.032048675 0.033925485 0.035426403 0.036666034 0.037221197 0.037309999 0.037271183 0.036954081 0.036774125 0.036747972 0.036543165 0.036574906 0.037001172 0.037384805 0.0377953 0.038014218 0.037866042 0.037574722 0.037397765 0.037168484 0.036614681 0.03588896 0.035160886 0.03451908 0.034188912 0.034159178 0.033905132 0.032765926 0.031898188 0.031861125 0.032330791 0.032721151 0.032456907 0.032143785 0.031761545 0.031026038 0.030244879 0.029525438 0.028217413 0.026408921 0.024513066 0.023590181 0.023836232 0.024534137 0.024964682 0.025190334 0.025309626 0.024964946 0.023992077 0.023314214 0.022975933 0.022428796 0.021864358 0.021162374 0.020366547 0.019913162 0.01994342 0.020479016 0.021402158 0.021812922 0.020996368 0.019564934 0.018594361 0.018323762 0.018285737 0.018071854 0.017744574 0.017200739 0.016935026 0.017139088 0.017302314 0.017173387 0.017131837 0.017098953 0.016980267 0.01711647 0.017436675 0.018091855 0.015355768 0.01503269 0.014353951 0.013484537 0.012648898 0.012189682 0.012256731 0.012149103 0.011490627 0.010482332 0.009732572 0.009560908 0.009541557 0.009587423 0.009681947 0.009960784 0.010088729 0.009716618 0.009057123 0.008794725 0.009142156 0.010047487 0.011068288 0.011382781 0.010560227 0.009866366 0.009986597 0.010346003 0.010317136 0.0095179 0.008335449 0.007517941 0.007178563 0.007215301 0.007402178 0.007405112 0.007182454 0.006977536 0.006906499 0.007452242 0.008215728 0.008926382 0.009690352 0.010014011 0.009303214 0.008173887 0.007885497 0.008504285 0.009098833 0.009511744 0.010101253 0.010596708 0.010427129 0.009930689 0.009527718 0.009213551 0.009149793 0.009376801 0.009550152 0.009672264 0.009559471 0.00901657 0.00827338 0.008057359 0.00837156 0.008434088 0.008272652 0.007873063 0.007281034 0.006450728 0.005862493 0.006260496 0.00712635 0.007640251 0.007136776 0.006167566 0.005736565 0.005714876 0.005622922 0.005229201 0.004983215 0.005303169 0.005888124 0.00650665 0.007500884 0.008428779 0.008195027 0.007171102 0.006773665 0.007105212 0.007200524 0.006225616 0.005012789 0.004452573 0.004390631 0.004725173 0.005317846 0.005653448 0.005408911 0.004949409 0.004642416 0.004586427 0.004819503 0.005096831 0.005269333 0.005282417 0.005432298 0.00543127 0.004901716 0.004629487 0.005199195 0.006347768 0.007024366 0.006947845 0.00713234 0.008078305 0.008687361 0.008359559 0.007545219 0.00688179 0.006710818 0.007034677 0.007250766 0.007542912 0.008089152 0.008132512 0.007724472 0.00777864 0.008249857 0.009005476 0.009648966 0.009538512 0.009094989 0.0088801 0.008888474 0.00903139 0.008850394 0.008145723 0.007530784 0.007389973 0.007360903 0.007420585 0.007272229 0.006877568 0.006381795 0.006073909 0.006074693 0.006379121 0.006911509 0.006995658 0.006531365 0.006267105 0.006357195 0.006841114 0.007363387 0.007801539 0.008299081 0.008628844 0.008499637 0.007943262 0.006804192 0.005513749 0.005091652 0.005466934 0.005857517 0.006291722 0.006817948 0.007287241 0.007519978 0.007260545 0.006702609 0.006198529 0.005741873 0.005440749 0.005313234 0.004949496 0.004344208 0.003957829 0.003990402 0.004262661 0.004468401 0.004092119 0.003831904 0.004044814 0.004363006 0.004765618 0.004874339 0.004203825 0.003089919 0.002141885 0.001775669 0.002030908 0.00223793 0.001832801 0.001367621 0.001294925 0.001024404 0.001050799 0.001123471 9.55895E-4 5.51899E-4 6.82241E-4 0.001678816 0.002555731 0.002711958 0.002818026 0.002506162 0.00180367 </Points>
</Spectrum>
</Case>
<Case ID="rat23_day1_noninfarcted.txt">
<Tissue Type="non-infarcted parenchyma"/>
<Spectrum Name="DS1">
<Parameters FirstPPM="0.0" LastPPM="4.5" PointsNumber="1383"/>
<Points>-0.008298685 -0.009504168 -0.00973474 -0.008734878 -0.007086548 -0.0058774 -0.005351022 -0.004948956 -0.003642871 -0.001380642 4.18754E-5 -4.38307E-4 -0.002196981 -0.004174886 -0.005333654 -0.004762273 -0.003023346 -0.001201644 3.07238E-4 8.41408E-4 1.15144E-4 -4.50425E-4 1.05388E-4 2.86431E-4 6.40752E-4 0.00199709 0.003110795 0.002997512 0.002606288 0.003017594 0.003714677 0.003943741 0.003667065 0.003316825 0.002811428 0.002125384 0.001791828 0.001549218 0.001003016 -1.23327E-4 -0.001045146 -0.001176054 -0.001386247 -0.002828592 -0.005044669 -0.006645739 -0.006836155 -0.006372612 -0.006539318 -0.006977696 -0.006600483 -0.005756614 -0.005753269 -0.006479014 -0.00651035 -0.006254684 -0.006650129 -0.007556364 -0.007955692 -0.007516337 -0.007013948 -0.006616817 -0.006618012 -0.008056772 -0.009898035 -0.010490723 -0.010258539 -0.009967745 -0.009511718 -0.009107115 -0.008488964 -0.007005065 -0.005024223 -0.003356868 -0.002393325 -0.002679422 -0.004017967 -0.005087953 -0.005300829 -0.005256582 -0.005249354 -0.004817984 -0.004464717 -0.004061499 -0.003731631 -0.003523308 -0.003238339 -0.003368327 -0.002730196 -6.07184E-4 0.001319255 0.002543314 0.004644499 0.006636895 0.006832869 0.006049041 0.005561957 0.005293788 0.004567617 0.003343612 0.002776297 0.003742771 0.005704877 0.007080305 0.006452897 0.004115923 0.001953371 0.001213572 0.001592219 0.002602682 0.003250625 0.003417251 0.003971782 0.005025437 0.005358253 0.004657047 0.003689934 0.003495169 0.004366241 0.005951178 0.006880332 0.006874799 0.007164762 0.007909578 0.008542729 0.009043431 0.008781311 0.00841525 0.00852482 0.008506085 0.008415363 0.00882048 0.0102339 0.012629655 0.014962652 0.016004132 0.015476067 0.013642482 0.011524923 0.009839117 0.008361412 0.007676056 0.007454521 0.007592788 0.008303492 0.009178881 0.01062663 0.013229255 0.016164413 0.01849229 0.020386707 0.021687891 0.021797845 0.02045129 0.018908772 0.018410251 0.018689377 0.019252303 0.020057569 0.021409935 0.023527046 0.026255441 0.029039188 0.032251611 0.035075108 0.036399543 0.03692528 0.037340992 0.038091245 0.039203914 0.040460226 0.042281659 0.045282943 0.049482508 0.053531243 0.055950064 0.056933098 0.057634082 0.058212367 0.057811471 0.055925404 0.05254658 0.047949707 0.042898214 0.038092524 0.033438055 0.029301638 0.02678646 0.026652956 0.028773838 0.031441496 0.033757376 0.035886244 0.036751898 0.035971684 0.034965088 0.035163553 0.036210394 0.037811189 0.039657849 0.040519502 0.04080912 0.041397383 0.041772626 0.040531615 0.038206457 0.035566176 0.032373784 0.029301801 0.026700787 0.025330119 0.025852031 0.028008938 0.030712156 0.033857844 0.037616646 0.041242404 0.043781878 0.044920865 0.0453244 0.045973676 0.047189792 0.048900497 0.051485654 0.054182374 0.05572615 0.056361098 0.056527083 0.057632259 0.059841879 0.061275385 0.061329476 0.060357129 0.057843929 0.054377929 0.051888123 0.050024382 0.047328032 0.043586238 0.03895766 0.033942244 0.029026428 0.024848951 0.022090483 0.02033956 0.018206314 0.015376521 0.013285935 0.012846413 0.01325369 0.013679664 0.013727528 0.013454009 0.014023898 0.015425234 0.016379093 0.01694783 0.018011224 0.018789152 0.017953794 0.016284661 0.014697158 0.01332091 0.011921786 0.010906566 0.010835725 0.011931771 0.013895735 0.016215607 0.017444584 0.016476853 0.013754164 0.010931291 0.009670078 0.009483869 0.009703709 0.010581138 0.01195158 0.012334577 0.011418886 0.009853328 0.0086186 0.00767257 0.007050004 0.006225474 0.005766794 0.006921598 0.009919209 0.013456696 0.016549104 0.019454292 0.022735249 0.026272168 0.028502776 0.029467954 0.029592477 0.028095292 0.025222781 0.022682354 0.021178228 0.020064278 0.019219554 0.018653877 0.017585041 0.016327413 0.01596381 0.016132359 0.015833035 0.014698194 0.013296151 0.01261149 0.012918828 0.013135079 0.01302325 0.013551451 0.014658301 0.01579627 0.017959512 0.021531447 0.02560046 0.028992553 0.03096965 0.033011636 0.036490423 0.04047054 0.043313796 0.04475224 0.046045186 0.048702735 0.053359005 0.059223239 0.063275387 0.062930046 0.058371205 0.05167518 0.046240919 0.044112618 0.04494099 0.045921208 0.043867413 0.037562737 0.029011618 0.021857527 0.01728486 0.014538518 0.012778901 0.011828867 0.011589663 0.011677262 0.011282031 0.009980231 0.008703437 0.008044282 0.008120135 0.008164701 0.007644085 0.006951487 0.005859802 0.005043827 0.005493993 0.00678137 0.008487722 0.010139351 0.011798418 0.014168825 0.016909736 0.018345856 0.018618032 0.018936075 0.019653533 0.020113178 0.020785802 0.022364254 0.024589875 0.028532795 0.034927324 0.042342737 0.048720985 0.052029763 0.052556989 0.052185897 0.053022099 0.056641252 0.063502547 0.070946022 0.075411783 0.075267684 0.072223795 0.068950943 0.067400042 0.067718172 0.06825723 0.06786904 0.067555857 0.068236412 0.069906252 0.07210623 0.072951865 0.069513179 0.061398307 0.051721377 0.043634469 0.037053319 0.031181928 0.025635056 0.020304503 0.015375359 0.012035999 0.010460717 0.009500109 0.008505115 0.007808464 0.007050385 0.006416231 0.005547728 0.00476333 0.004968335 0.005545988 0.005170268 0.004450996 0.004653633 0.005130783 0.005652238 0.005867286 0.005128964 0.00373032 0.002400145 0.001912228 0.002479209 0.003856604 0.005268302 0.005660885 0.005093403 0.004802033 0.0053368 0.006029461 0.006535572 0.007214283 0.007831996 0.007531956 0.006374555 0.005739054 0.007006588 0.010502584 0.015978355 0.021934195 0.028108597 0.036629875 0.050034588 0.067468595 0.085240731 0.098579993 0.104152631 0.102095484 0.094151539 0.082596812 0.070295618 0.059593407 0.05126239 0.045562355 0.041366445 0.037630676 0.033967865 0.030832676 0.029330851 0.029338733 0.029481089 0.028993046 0.028197783 0.027960376 0.028669291 0.029301926 0.027603094 0.023932015 0.021258102 0.020555921 0.020298677 0.019668244 0.01953152 0.01942339 0.018220511 0.016974263 0.016877439 0.016656187 0.014615897 0.011554948 0.009074944 0.007366657 0.005768332 0.004307065 0.00373618 0.003564996 0.002706295 9.41293E-4 -5.24602E-4 -9.18861E-4 -6.46625E-4 -6.28989E-4 -0.001680476 -0.002906332 -0.00312208 -0.003149819 -0.003345754 -0.003320241 -0.003261932 -0.002969962 -0.002153871 -4.52066E-4 0.001425926 0.002872096 0.003266484 0.003394097 0.003755763 0.004084548 0.004670382 0.004643764 0.003932995 0.003344707 0.003560709 0.004603609 0.00551703 0.005878543 0.005928676 0.00583499 0.005199096 0.004317015 0.004037464 0.004237699 0.004148784 0.004703858 0.005898404 0.006593329 0.006927347 0.007721233 0.008656052 0.008761043 0.007952214 0.007128141 0.006739697 0.007612706 0.009077795 0.009130789 0.00810795 0.00734696 0.007392188 0.008080141 0.009370654 0.010091319 0.010092476 0.010582555 0.012164463 0.013992489 0.015757416 0.017101087 0.017310456 0.016311203 0.015404626 0.015040923 0.014777186 0.014272814 0.013447152 0.012273378 0.011231194 0.011076374 0.011827127 0.013028765 0.014042781 0.014018687 0.013609097 0.013679 0.01416062 0.014201763 0.013370502 0.011692647 0.009780361 0.008687041 0.008157734 0.006399813 0.002813684 -9.64793E-4 -0.003111597 -0.004154236 -0.004397223 -0.003748226 -0.002650634 -0.002250145 -0.002363224 -0.001696712 -1.89958E-4 0.001656191 0.003527354 0.005064764 0.006290602 0.007149208 0.007142792 0.006607493 0.006120802 0.006163313 0.007145183 0.008767843 0.010621564 0.011809503 0.012413012 0.013247111 0.013816232 0.012929015 0.01074731 0.008920262 0.008410138 0.008341271 0.007969168 0.007474364 0.007721961 0.008961081 0.011140626 0.01348146 0.0153564 0.017017296 0.018297038 0.019114397 0.019794264 0.020097322 0.020184685 0.01928681 0.017905724 0.017725085 0.018646408 0.020172927 0.022127823 0.024043374 0.025080626 0.024879758 0.024444053 0.024653251 0.024815003 0.024502431 0.02385036 0.022989499 0.022464214 0.022167695 0.02130639 0.019801003 0.018136929 0.016655335 0.015312232 0.014118688 0.012968509 0.011876865 0.011428858 0.01252698 0.015857762 0.019818915 0.02208292 0.023399646 0.024854181 0.026800801 0.029554921 0.03329352 0.037947915 0.043439339 0.048200499 0.050078637 0.049159468 0.04690175 0.044251518 0.043196775 0.044166713 0.045332209 0.045368262 0.043660769 0.040502501 0.037034984 0.033324643 0.029375234 0.026262519 0.024415143 0.023631293 0.023104327 0.022708395 0.022523666 0.022514343 0.023191229 0.024442829 0.025761944 0.026498846 0.026867719 0.027245766 0.027776145 0.028004901 0.027756705 0.026772448 0.025596613 0.024543283 0.023392515 0.021308661 0.018175993 0.015956515 0.015154081 0.015362698 0.015924929 0.016232854 0.015926476 0.014850075 0.013319888 0.011753012 0.010398292 0.010251951 0.011338979 0.01217766 0.012637312 0.012867411 0.012566432 0.01207839 0.012359228 0.014578571 0.018068579 0.020980074 0.023423829 0.025181712 0.024940536 0.023849761 0.023533996 0.025082263 0.027714422 0.030318892 0.03323228 0.035651249 0.037076304 0.03857726 0.04042542 0.043095968 0.046333437 0.049624663 0.052034345 0.05244828 0.051358184 0.050102131 0.049899695 0.050443026 0.050176709 0.050157699 0.050691118 0.050299177 0.049666825 0.049865945 0.051252845 0.052813466 0.052962587 0.05204607 0.051191319 0.051198536 0.052795145 0.055416909 0.057679933 0.058633695 0.058566658 0.058032772 0.05729476 0.057098478 0.05897018 0.064122637 0.073364532 0.088831609 0.109822174 0.12998627 0.14175894 0.142595184 0.135594144 0.124556526 0.111484146 0.098293883 0.086981167 0.079023324 0.073343675 0.068924641 0.065216391 0.061509153 0.058210036 0.055946688 0.053973107 0.051074845 0.047658679 0.045266875 0.043478262 0.041444965 0.039879926 0.039147717 0.038966292 0.039470228 0.039422518 0.037757967 0.035766994 0.034733952 0.034948073 0.035642828 0.036109106 0.035779448 0.034574323 0.033345877 0.033257674 0.033677117 0.033093791 0.031402786 0.029732405 0.02875988 0.028073684 0.027444482 0.026241801 0.024915483 0.024388901 0.024088335 0.023807876 0.023370523 0.022251621 0.021467637 0.021690204 0.02188385 0.020701904 0.018972417 0.017768074 0.016561554 0.015854052 0.015211871 0.013928601 0.013094896 0.013182879 0.013257177 0.012888305 0.012040228 0.011851156 0.012572769 0.012529161 0.011875802 0.012456389 0.013146385 0.01249239 0.011594387 0.011155882 0.011208058 0.01098099 0.010799201 0.011546556 0.012876642 0.014167029 0.014096129 0.012511752 0.011224608 0.01097692 0.011251447 0.011652325 0.011931829 0.011684405 0.010985395 0.0110237 0.011630303 0.012082784 0.012284693 0.012459454 0.01275437 0.013038508 0.013728249 0.014166006 0.014941513 0.016650392 0.017855283 0.017868717 0.016689918 0.015415931 0.015841778 0.017783349 0.019664524 0.020342845 0.019717465 0.01882321 0.018361414 0.017963492 0.017799939 0.017892357 0.018059297 0.018060766 0.017745798 0.017109173 0.017089882 0.018148452 0.019386864 0.020234095 0.021068193 0.02154683 0.021131032 0.02022127 0.019667131 0.019477519 0.019960147 0.021036953 0.021834212 0.021412409 0.021250083 0.021781597 0.021599332 0.020455518 0.018947005 0.017452121 0.016046582 0.01552249 0.015956639 0.015955 0.015481762 0.014839909 0.014083272 0.013741561 0.013951254 0.013515596 0.012579112 0.011316075 0.009967781 0.008951459 0.008252436 0.008097104 0.008875099 0.009621567 0.009763301 0.009705112 0.009660492 0.009935541 0.010883294 0.0123286 0.014423415 0.016398344 0.016624668 0.01535057 0.01383918 0.012965122 0.012855498 0.013607766 0.014748721 0.016090917 0.016524001 0.015843432 0.015098162 0.015088073 0.015458011 0.015673952 0.016008513 0.016640969 0.018064802 0.020170207 0.021926985 0.023151819 0.02489179 0.026923509 0.028319768 0.029640441 0.03069406 0.031543617 0.032457568 0.033137857 0.033376412 0.033264693 0.033452644 0.034024732 0.034528516 0.034079343 0.031683033 0.027431739 0.023121716 0.019944553 0.01890427 0.019348936 0.019252173 0.018623442 0.017941026 0.017845325 0.018569649 0.018963342 0.019252 0.019582562 0.019738158 0.019870079 0.020252317 0.020975474 0.021580167 0.021273703 0.01996516 0.017804976 0.015375706 0.013727184 0.012705294 0.011697279 0.010828769 0.0099331 0.008522479 0.006667278 0.005883783 0.006539507 0.006716441 0.005754637 0.004732929 0.004112757 0.004334838 0.005369567 0.006376186 0.007068849 0.00707441 0.006390779 0.005701554 0.005614934 0.005719705 0.006382467 0.007496041 0.008072653 0.008574282 0.009935644 0.011121138 0.011169718 0.010602846 0.011090085 0.012429092 0.01253955 0.011335459 0.010219218 0.010489472 0.011222129 0.011541737 0.011231055 0.010218863 0.009576538 0.009765708 0.009920623 0.010549421 0.011736708 0.012359229 0.012013266 0.011497483 0.01122375 0.010470278 0.009766143 0.009430265 0.008394706 0.007545532 0.007101368 0.006646234 0.006249796 0.006384163 0.007632683 0.008740399 0.009175908 0.009409553 0.009820639 0.010858076 0.011590295 0.010988029 0.009878171 0.009849289 0.010073568 0.0100172 0.011037226 0.012375241 0.012712147 0.012333149 0.011711529 0.011091258 0.010496329 0.010311571 0.010057546 0.009408891 0.008887805 0.008798124 0.008670176 0.008406822 0.008115056 0.00781191 0.007944538 0.00750615 0.006212301 0.005673869 0.00681943 0.007999923 0.008315744 0.008376937 0.00821818 0.007772268 0.007082773 0.006352478 0.00583554 0.005719347 0.006330528 0.007645507 0.009353772 0.011601003 0.014910845 0.018622655 0.021703231 0.024237288 0.025659308 0.025934896 0.02650235 0.027841908 0.029576652 0.031440974 0.03391183 0.036453549 0.038736571 0.040167601 0.04002134 0.039441672 0.039307587 0.039776243 0.040075786 0.039256037 0.038078229 0.037473279 0.036810415 0.035987126 0.035264035 0.035251846 0.03649712 0.03785909 0.038470691 0.038031967 0.03660224 0.03524801 0.034551134 0.035173977 0.035027795 0.033858889 0.033227938 0.033484941 0.034102116 0.034105624 0.032768828 0.031388868 0.031299413 0.032211489 0.032582041 0.031899702 0.031067262 0.029974649 0.028865279 0.027895438 0.026704289 0.025151307 0.023663961 0.023670653 0.024713236 0.025333771 0.025714997 0.025977047 0.026021492 0.025808242 0.025851763 0.025998106 0.025598897 0.025139658 0.024181662 0.022362799 0.021442087 0.021741093 0.021734403 0.021316031 0.021367062 0.021909446 0.022720836 0.0233858 0.023920365 0.024610452 0.025034403 0.025059666 0.024559505 0.023713865 0.02254934 0.021378343 0.020755745 0.020352755 0.019609719 0.018831661 0.018413086 0.01832265 0.017533543 0.016448849 0.015532909 0.01585349 0.017024304 0.018177616 0.01917706 0.019526877 0.01895502 0.018355187 0.01797694 0.017357819 0.016226236 0.014599688 0.012957458 0.012292828 0.013001697 0.01382924 0.013879704 0.012958677 0.011858247 0.011712314 0.01297781 0.014695504 0.016592033 0.017709291 0.01713379 0.016398457 0.016067684 0.015997458 0.016228121 0.016535709 0.016589059 0.015830668 0.014867202 0.014099268 0.013668109 0.014671702 0.01641403 0.016953561 0.015762143 0.013735105 0.011680785 0.009856334 0.009365121 0.010271486 0.011858518 0.012802556 0.012301589 0.011282624 0.01060995 0.010424258 0.009934295 0.008722492 0.007240651 0.005795893 0.004935415 0.005206909 0.005537157 0.00492954 0.00432398 0.004290004 0.004175789 0.004035629 0.004146244 0.004073338 0.003203558 0.002206094 0.00255798 0.004187398 0.005498761 0.005637484 0.005053751 0.004532827 0.003685082 0.002739259 0.002753716 0.003173919 0.003355059 0.00339785 0.003429596 0.003906319 0.004527563 0.005070045 0.00595266 0.006059151 0.004571115 0.003020464 0.002605661 0.003207628 0.003470206 0.003620717 0.004351469 0.005499759 0.006502284 0.007023599 0.006553069 0.005601737 0.004761701 0.003736621 0.002054827 3.40112E-4 -0.00104242 -0.001311924 -6.73786E-4 -5.33608E-5 0.001095948 0.002714954 0.003760753 0.004357483 0.00520858 0.006551846 0.007585536 0.007379473 0.006285569 0.005340262 0.004876262 0.00421962 0.004152809 0.005170392 0.005973094 0.006567584 0.007248683 0.007480878 0.00730805 0.007031046 0.006351002 0.005365427 0.004949023 0.005125485 0.005944829 0.007791284 0.009195116 0.01007791 0.011336945 0.011782546 0.01026069 0.007130524 0.003663374 2.1068E-4 -0.00160225 -0.001326935 -6.86532E-4 2.41105E-5 5.54969E-4 1.38674E-4 -2.25601E-4 2.68479E-5 7.61094E-4 0.001142261 0.00121763 0.002074381 0.003211968 0.004403506 0.006167121 0.007750953 0.007791315 0.006065783 0.004601309 0.004909042 0.005967972 0.006644566 0.006756346 0.006485623 0.006014977 0.005223579 0.004566483 0.004967271 0.005856029 0.006253688 0.006435535 0.006339448 0.005748463 0.005135479 0.00465521 0.004246452 0.00442978 0.005717502 0.007221043 0.007080034 0.005490004 0.003750903 0.002347929 0.001580956 0.001218697 -2.32813E-5 -0.001246399 -8.85641E-4 3.34279E-4 0.001038116 0.001152291 0.001684484 0.002483995 0.003037425 0.002928695 0.002209837 0.001867214 0.001846415 0.002089505 0.002645877 0.003205577 0.0037638 0.005019309 0.00599192 0.005763604 0.004986627 </Points>
</Spectrum>
</Case>
<Case ID="rat23_day8_noninfarcted.txt">
<Tissue Type="non-infarcted parenchyma"/>
<Spectrum Name="DS1">
<Parameters FirstPPM="0.0" LastPPM="4.5" PointsNumber="1383"/>
<Points>1.83984E-4 -2.79838E-4 -7.66702E-4 -8.11006E-4 -5.22599E-4 -2.9256E-4 -2.64374E-4 -1.61818E-5 4.89839E-4 7.37325E-4 4.9629E-4 -2.23258E-4 -0.001201283 -0.002133671 -0.002414519 -0.002543436 -0.003153361 -0.003574131 -0.003506541 -0.003352346 -0.003073472 -0.002576622 -0.002650654 -0.00321119 -0.003433763 -0.003258055 -0.002935298 -0.002776469 -0.002771815 -0.002799507 -0.002843093 -0.002413081 -0.001286598 -2.16453E-5 6.89016E-4 6.73032E-4 2.81937E-4 -1.75034E-4 -3.93242E-4 -4.27221E-4 -6.60031E-4 -0.001004992 -0.001320484 -0.001519371 -0.001735876 -0.002192588 -0.002429863 -0.001917147 -0.001118078 -2.05316E-4 8.79397E-4 0.001501491 0.001730504 0.001720539 0.001281401 0.001082484 0.001198406 9.20931E-4 4.37692E-4 4.53756E-5 -2.37402E-5 1.29514E-4 9.51311E-5 -2.42518E-4 -3.16564E-4 3.3148E-4 0.001096366 0.001606321 0.00209424 0.002370928 0.002045842 0.001583841 0.001545195 0.001700208 0.001693156 0.001798058 0.001894582 0.001851324 0.002095393 0.002559223 0.003137406 0.003865618 0.004777158 0.005319092 0.005029841 0.004398624 0.003856689 0.003382979 0.002821392 0.00262274 0.002973758 0.003110231 0.002994675 0.002999343 0.002964381 0.002793415 0.002596373 0.002567246 0.00319362 0.004085459 0.004075199 0.003686321 0.003537751 0.003656322 0.004221937 0.004968336 0.005299993 0.005130522 0.004653142 0.004169187 0.003673434 0.003360942 0.003356483 0.003256197 0.003536831 0.004571573 0.006236533 0.008083076 0.009383896 0.009948903 0.010412119 0.010999832 0.011364462 0.011195243 0.011346261 0.012294736 0.012565985 0.011843781 0.011035156 0.010922736 0.011611956 0.01309604 0.014904691 0.0160968 0.01647656 0.01633736 0.015983131 0.015248314 0.014296594 0.013961236 0.013944508 0.013329229 0.012553089 0.012432024 0.01320976 0.014254286 0.015058202 0.015883206 0.017085381 0.018258797 0.018775871 0.018914015 0.019142616 0.019742294 0.020493754 0.021405879 0.022547719 0.023652881 0.024888439 0.026643701 0.028691031 0.030375039 0.03133945 0.03190058 0.032671383 0.033801198 0.035387618 0.038048043 0.041908693 0.046756584 0.051945369 0.056215771 0.05855069 0.059244624 0.058822924 0.057848909 0.057118005 0.05631734 0.055217293 0.053771566 0.051549512 0.048468493 0.045224349 0.042332395 0.03975018 0.037450989 0.035278968 0.033639823 0.03323645 0.033734436 0.034313684 0.03482596 0.035006357 0.03464916 0.034081864 0.033411022 0.033101019 0.032897646 0.032348984 0.031186752 0.029304355 0.027401612 0.026750007 0.027407067 0.028183526 0.028677058 0.028700089 0.02851681 0.027987908 0.027184182 0.02648678 0.025987838 0.026066653 0.027008121 0.028722978 0.031315642 0.034722125 0.038708244 0.042450089 0.045548031 0.048329282 0.051024896 0.053741223 0.055825415 0.056703034 0.056765064 0.056665455 0.057253943 0.058474594 0.059518952 0.059222112 0.056781298 0.052945846 0.049290552 0.046699196 0.044880736 0.043028065 0.040703805 0.038068691 0.035438924 0.03293309 0.030621442 0.028201924 0.025126131 0.022380481 0.020752189 0.019983037 0.01989558 0.019829259 0.01964201 0.019696774 0.019997086 0.020220123 0.020350799 0.020955876 0.02199412 0.022931125 0.023529525 0.023606892 0.023633213 0.023967281 0.023856815 0.023421776 0.023152378 0.022925242 0.023118781 0.024158064 0.025968562 0.027558086 0.027714134 0.026390137 0.024316484 0.022638235 0.021675566 0.02176281 0.022851767 0.024310242 0.025985992 0.026981744 0.026646955 0.025442853 0.023821119 0.022412268 0.021420378 0.020630427 0.020227246 0.020592597 0.021974791 0.024204402 0.027197978 0.030714911 0.033928035 0.036060213 0.036732004 0.036192738 0.034483002 0.032041352 0.029882175 0.028113221 0.026940361 0.026497663 0.026314676 0.025812259 0.024999805 0.024074535 0.022876788 0.021701142 0.020919448 0.020476672 0.020249962 0.019607074 0.018419639 0.01744416 0.016537752 0.015524558 0.014595607 0.014298673 0.015012795 0.016509742 0.018408174 0.020650469 0.023615085 0.027103932 0.030520299 0.033230477 0.034708598 0.035503049 0.037425228 0.041397783 0.04646337 0.050201956 0.050679091 0.048322375 0.044942777 0.042148637 0.04086531 0.040760084 0.039836908 0.036861483 0.032175729 0.026903638 0.022572076 0.019615939 0.016975777 0.014318651 0.012405021 0.011492951 0.011176655 0.010916344 0.009956212 0.008604578 0.007782905 0.007544589 0.0074521 0.007244253 0.006951692 0.00678923 0.006693998 0.006770389 0.007123177 0.008025129 0.009314366 0.010409535 0.010981833 0.011174682 0.011814377 0.01328311 0.014889165 0.016291273 0.017612402 0.01933848 0.02198976 0.025923376 0.031249046 0.037276625 0.042460664 0.045632176 0.046929164 0.047543474 0.048480185 0.051080931 0.055441307 0.060079062 0.063071758 0.063333538 0.061392506 0.059376709 0.058564156 0.058771357 0.059421831 0.060156635 0.061393831 0.063632404 0.066694198 0.069137063 0.069451956 0.067008862 0.062008877 0.055493084 0.048867851 0.042517685 0.036551389 0.031526437 0.02735121 0.023716989 0.020437426 0.017771188 0.015711681 0.013943265 0.012236683 0.011205699 0.010753561 0.010667452 0.010827463 0.01107827 0.011388804 0.011413772 0.011008709 0.009842018 0.008461987 0.007863756 0.008239493 0.008907581 0.009145679 0.009181135 0.009057901 0.009062919 0.008945943 0.008781629 0.008898114 0.008993259 0.008622138 0.008034343 0.007942255 0.008343689 0.008681144 0.008700402 0.009236941 0.010768325 0.012715322 0.014749876 0.017137767 0.020195881 0.024524125 0.030940773 0.039968822 0.051356018 0.064700529 0.079132881 0.091773648 0.099871462 0.102624069 0.100794684 0.095202338 0.087106924 0.078372866 0.069834159 0.061811693 0.054510163 0.047880117 0.042732567 0.038907517 0.035477713 0.032469299 0.030155668 0.02858546 0.027609585 0.027292516 0.027424403 0.02700076 0.02590233 0.024669148 0.023909647 0.023414769 0.022710865 0.021742298 0.020359349 0.018681798 0.017230734 0.016523407 0.016419527 0.016061228 0.014868397 0.012760408 0.01041267 0.008596413 0.007741921 0.007913294 0.008454044 0.008646796 0.008558423 0.008125342 0.007555112 0.007123216 0.006723244 0.006265933 0.005805878 0.005592457 0.005514673 0.005380052 0.005043305 0.004259333 0.003272531 0.002449192 0.001931289 0.002047968 0.002709825 0.00345918 0.003953987 0.004258099 0.005018428 0.006051769 0.006047553 0.005232932 0.004478814 0.003891413 0.003602063 0.00323913 0.00301364 0.002762415 0.002648737 0.002627407 0.002561169 0.0028842 0.003802047 0.005027065 0.006142254 0.006638698 0.007048616 0.007707339 0.008490277 0.008683995 0.007976707 0.007062016 0.006826332 0.007229005 0.007769891 0.008038264 0.008018904 0.0077438 0.007290648 0.006997477 0.007428033 0.008831005 0.010789613 0.012621263 0.014176807 0.015502459 0.016539166 0.017464764 0.018643039 0.019777677 0.019996227 0.019094236 0.017880518 0.016894659 0.016271778 0.015966507 0.016008302 0.016457187 0.017156196 0.01854576 0.020643183 0.022735341 0.024376867 0.025769822 0.026718092 0.026987684 0.026006528 0.023790269 0.021605009 0.019993 0.018793788 0.017730294 0.016496766 0.015121825 0.013565696 0.011923065 0.010451517 0.009316045 0.008879891 0.00865596 0.008371921 0.008662839 0.009286771 0.009625111 0.009851234 0.010292361 0.011081072 0.011834672 0.012470465 0.013326965 0.014145665 0.014523958 0.014697494 0.014521422 0.01471034 0.0157136 0.016915118 0.018037478 0.01923447 0.020534322 0.021359289 0.021050541 0.019688805 0.017864107 0.016503928 0.015586629 0.015162213 0.015479002 0.016098576 0.016289508 0.016920321 0.018309237 0.019611996 0.020686978 0.02178861 0.022946483 0.024189514 0.025134504 0.025343929 0.024829295 0.024022977 0.023291021 0.022881022 0.023201143 0.024429092 0.025992541 0.027143925 0.0277793 0.028430526 0.028979924 0.029033081 0.028264053 0.027036574 0.02604666 0.025226339 0.024558422 0.024212965 0.024176774 0.023756662 0.023073142 0.022660057 0.02252024 0.022517313 0.022571077 0.022398052 0.022319903 0.023403372 0.025609564 0.027821126 0.029401083 0.030790611 0.032092097 0.033714032 0.036330043 0.039584212 0.043191985 0.046537323 0.04844682 0.048944176 0.047853769 0.045887078 0.044313201 0.043940789 0.044253179 0.044759879 0.045195886 0.044892163 0.042943021 0.039679235 0.036648735 0.034696353 0.033447149 0.032468032 0.031632177 0.031164921 0.03065682 0.030147899 0.030026429 0.030296093 0.030684697 0.031185409 0.031954846 0.032502417 0.032579841 0.032461101 0.03219193 0.031766328 0.031413667 0.031388982 0.031361691 0.030808489 0.029294366 0.027592173 0.026473734 0.025916415 0.025719341 0.025585956 0.025311866 0.024889976 0.024363126 0.024036219 0.023848429 0.023317148 0.022750081 0.022795143 0.02328817 0.023738185 0.024152632 0.02484955 0.02594574 0.027463398 0.029163924 0.030863949 0.032827897 0.034744103 0.03576934 0.035985507 0.036196459 0.037472916 0.039903694 0.042696112 0.045140676 0.047014066 0.04812317 0.048843541 0.049539922 0.050329066 0.051675586 0.053772797 0.055824663 0.057120153 0.057461738 0.056830076 0.056223825 0.056044689 0.055746263 0.055246973 0.054795085 0.054599043 0.05503741 0.055674158 0.056076876 0.05603152 0.05524524 0.054128917 0.053738868 0.054219652 0.055250154 0.056524998 0.05699972 0.056643788 0.055999189 0.055728293 0.056753378 0.059825751 0.065050703 0.072304982 0.081632141 0.093163811 0.106098143 0.117333475 0.122833634 0.12125361 0.114729478 0.106213229 0.097152162 0.088226447 0.080127151 0.072921475 0.066459719 0.060867601 0.056240889 0.052084397 0.048157652 0.044961266 0.042194141 0.039873096 0.038374725 0.037320454 0.036108269 0.034763667 0.033617848 0.032713133 0.03155607 0.030167296 0.029226645 0.029102477 0.029412604 0.029727921 0.030125165 0.030284438 0.029784326 0.028835342 0.02787104 0.027148025 0.027061449 0.027418149 0.027480457 0.027260935 0.027340141 0.027351044 0.026924412 0.025959065 0.024529342 0.023428201 0.022940582 0.022935638 0.023167382 0.023244296 0.022588871 0.021297193 0.02016265 0.019056777 0.017881545 0.017671682 0.018301267 0.01881448 0.018921812 0.01892174 0.018762371 0.018064536 0.016952326 0.015977965 0.015414782 0.015428749 0.015972454 0.016699961 0.016890655 0.016491253 0.016399952 0.016800858 0.016624411 0.015682968 0.014948857 0.014782013 0.014837626 0.015146388 0.015570653 0.015707757 0.015196526 0.014225679 0.013750286 0.014341695 0.015408944 0.016195853 0.015973957 0.014791053 0.0140922 0.01424969 0.014722995 0.015482973 0.016522163 0.017085109 0.017664471 0.018403952 0.019147277 0.019887762 0.020737476 0.021409444 0.021898224 0.022335601 0.022509237 0.022163303 0.021697657 0.021717829 0.022366028 0.023182665 0.023686844 0.023747305 0.023339668 0.022642269 0.022118616 0.021870499 0.021573663 0.020939165 0.020296944 0.020000372 0.020026714 0.019981114 0.019779579 0.019584328 0.019366472 0.019000506 0.018443797 0.017730812 0.017253677 0.017187831 0.016932034 0.016369393 0.016259666 0.016471238 0.016374774 0.016007233 0.015644392 0.015270012 0.014953116 0.014510157 0.014018073 0.013713751 0.013584391 0.013522877 0.013385359 0.012991884 0.012284378 0.011811549 0.011864656 0.012132068 0.012372419 0.012807312 0.013368443 0.01390499 0.014250756 0.014278439 0.013885318 0.01361671 0.013568977 0.013338644 0.013127175 0.013270406 0.013761077 0.014375848 0.014413947 0.014007669 0.014144791 0.015024411 0.016082468 0.016905972 0.017512105 0.017849609 0.018077424 0.018839738 0.019486381 0.019399806 0.019313755 0.019389168 0.019554535 0.019780724 0.019895605 0.02005438 0.020581455 0.021610677 0.023052187 0.02420533 0.024755699 0.02551126 0.026961054 0.02879708 0.030649642 0.031767009 0.032019179 0.032177949 0.032598587 0.033147534 0.03377622 0.034492059 0.035075178 0.035034167 0.034304296 0.032956221 0.031478528 0.030531188 0.02970327 0.028541882 0.027511355 0.026616966 0.026144594 0.026206925 0.026368582 0.026373966 0.02613513 0.026024347 0.025964138 0.025384689 0.024586292 0.023934885 0.023504779 0.023071129 0.022382339 0.021547031 0.020816493 0.020244448 0.019793698 0.019141299 0.018598674 0.018166521 0.017317555 0.016094896 0.015068892 0.01458512 0.014380188 0.014597916 0.015267457 0.015755065 0.016004132 0.015881784 0.015697527 0.015678381 0.015840971 0.015869544 0.015308326 0.014831275 0.014894383 0.015043381 0.015327743 0.015504963 0.01536945 0.015449253 0.015929579 0.016477773 0.016546303 0.016079741 0.01562643 0.015411728 0.015492951 0.015514083 0.014747595 0.013424228 0.012688709 0.012961557 0.013781794 0.014359372 0.014313861 0.013727853 0.012649816 0.011389988 0.010400443 0.009915544 0.009773488 0.009440016 0.009052802 0.009087349 0.009440708 0.009988563 0.010009302 0.00976477 0.009542483 0.009179489 0.008586305 0.00782911 0.007270975 0.006878513 0.006700258 0.006516341 0.00680438 0.007295013 0.007497306 0.007462503 0.007249947 0.006754074 0.006303595 0.006388253 0.006161067 0.005032178 0.003691665 0.002899807 0.002654529 0.003447676 0.004619459 0.004717453 0.004009377 0.003286531 0.002537731 0.001891538 0.001794039 0.002124969 0.002878487 0.003942968 0.004800275 0.005513849 0.006429602 0.007440724 0.008180673 0.008348505 0.00777308 0.007141093 0.007291833 0.008049232 0.009108149 0.010351561 0.011566439 0.013135004 0.015375183 0.017586012 0.019072705 0.020488287 0.02224491 0.023814232 0.025256628 0.02682911 0.028604684 0.029974057 0.031204727 0.032712523 0.034058653 0.035392531 0.036476356 0.03750451 0.038576004 0.039105333 0.039345313 0.039517026 0.039411041 0.039267632 0.039083084 0.038701116 0.037925785 0.036869546 0.035912112 0.035673198 0.035921646 0.035908684 0.035426058 0.034524548 0.033540761 0.033052713 0.032954751 0.032996701 0.03308157 0.032796404 0.031953392 0.030976553 0.029876454 0.028704214 0.027818587 0.027200707 0.026507102 0.025769028 0.024691253 0.023095968 0.021660038 0.020580757 0.019933099 0.019670232 0.018859375 0.017398674 0.015996453 0.014954391 0.01414197 0.013519638 0.013048111 0.012708024 0.01242374 0.012346582 0.012346476 0.012309685 0.012258233 0.011877473 0.011290799 0.010663966 0.009720586 0.0085808 0.007594126 0.007185802 0.007386883 0.008024687 0.008678683 0.009145276 0.009340009 0.009121006 0.008765168 0.008561034 0.008010888 0.007006686 0.006584878 0.006667705 0.006770231 0.007276427 0.007890467 0.008172593 0.008038349 0.008113049 0.008092693 0.007272808 0.00639365 0.006366837 0.006555816 0.006518011 0.006634494 0.007096028 0.007435023 0.007328094 0.006988753 0.006985017 0.007356701 0.007283506 0.006583532 0.005732879 0.004601762 0.00369899 0.003586401 0.003733649 0.003468739 0.003221678 0.003288273 0.003729962 0.004204696 0.004516505 0.0047286 0.004756467 0.004582259 0.004203739 0.004174898 0.00456061 0.004993753 0.005016714 0.004651978 0.004509653 0.004682579 0.004842085 0.004985544 0.005011184 0.004708808 0.004440619 0.004032402 0.003287279 0.002225166 0.001286677 9.19843E-4 9.93864E-4 9.89875E-4 9.55495E-4 0.001192445 0.002106106 0.003427421 0.0046633 0.005290179 0.005334567 0.00488982 0.004013287 0.00347826 0.003505109 0.003723691 0.003470696 0.003333088 0.003863079 0.004512113 0.004929019 0.005221481 0.005460094 0.004984742 0.003980911 0.003522099 0.003769012 0.004426956 0.005119036 0.005415854 0.005297652 0.005015116 0.00430782 0.00320064 0.002092998 0.001300162 9.85046E-4 7.64044E-4 6.78229E-4 8.39785E-4 0.001220391 0.001380354 0.001436918 0.001832732 0.0019476 0.001802612 0.001942985 0.002278343 0.002117959 0.001656254 0.001485066 0.00198464 0.002888436 0.003256281 0.002396081 0.001080961 6.56737E-4 0.001142398 0.001645631 0.001817807 0.001536226 0.001149386 0.001242647 0.001460238 0.001269193 8.17547E-4 6.19486E-4 4.93265E-4 2.92358E-4 1.84863E-4 4.91815E-5 7.01347E-5 5.43879E-4 7.85116E-4 5.80095E-4 1.02411E-5 -5.00711E-4 -2.856E-4 7.84642E-4 0.001939406 0.00233822 0.002237034 0.001921085 0.001680156 0.001381127 9.3761E-4 4.76933E-4 1.76851E-4 4.83707E-4 0.001230179 0.002010966 0.002509562 0.002626576 0.002463729 0.00227369 0.002227595 0.002676856 0.00366619 0.004208442 0.003777941 0.002629189 0.001506335 0.001109315 0.001276933 0.001341079 9.96822E-4 6.26735E-4 6.73786E-4 0.001173253 0.001934876 0.00241824 0.002598942 0.002776865 0.00309353 0.003234582 0.003293214 0.003446959 0.003566915 0.003545007 0.003467537 0.003439182 0.003456874 0.003884933 0.004190739 0.003803283 0.003026829 0.0021384 0.001479449 0.00129743 0.001540315 0.001759631 0.001462525 8.88476E-4 5.35396E-4 6.91766E-4 0.001049252 0.001221989 8.3127E-4 2.13635E-4 -2.04282E-4 -1.34991E-4 6.75968E-4 0.001567698 0.001937445 0.001989696 0.001891532 0.001789946 0.001241552 7.36283E-4 5.75164E-4 6.47798E-4 7.84418E-4 6.91402E-4 3.80168E-4 3.07245E-4 6.39517E-4 7.20881E-4 5.5413E-4 2.87618E-4 -1.55936E-4 -5.7147E-4 -8.66302E-4 -0.001018512 -6.84396E-4 -2.47866E-4 </Points>
</Spectrum>
</Case>
<Case ID="rat24_day1_noninfarcted.txt">
<Tissue Type="non-infarcted parenchyma"/>
<Spectrum Name="DS1">
<Parameters FirstPPM="0.0" LastPPM="4.5" PointsNumber="1383"/>
<Points>-0.006772187 -0.005321923 -0.003685322 -0.002806975 -0.002550783 -0.002489051 -0.002555245 -0.003325992 -0.004247082 -0.00443117 -0.003371101 -0.001526716 -4.16892E-4 -5.17123E-4 -0.001114925 -0.001054197 -4.99823E-4 2.729E-4 0.001482347 0.002843624 0.003497447 0.002784655 0.001500242 4.58485E-4 -6.91489E-4 -0.002358624 -0.003926317 -0.005060358 -0.005987265 -0.006403149 -0.005893612 -0.00448338 -0.003423399 -0.003577425 -0.004207115 -0.00465261 -0.004631605 -0.004485268 -0.004464219 -0.004660206 -0.004840744 -0.004709735 -0.004335516 -0.003794509 -0.003126831 -0.002300846 -0.00171935 -6.2656E-4 8.12437E-4 0.001863867 0.002089585 9.29577E-4 -8.33868E-4 -0.001844168 -0.002456882 -0.00308807 -0.003512107 -0.003796844 -0.004425249 -0.004854659 -0.004642329 -0.003966642 -0.00336121 -0.002336193 -6.92797E-4 -4.63779E-5 -4.02002E-5 1.15259E-4 1.14256E-4 6.15369E-4 0.00175555 0.002311774 0.002190695 0.002283784 0.002997889 0.003784028 0.004527739 0.004958433 0.004364017 0.002749887 0.001470267 0.001088241 0.001018877 0.001115972 0.0013301 0.001827202 0.002532437 0.003376859 0.003674888 0.002874897 0.001706145 8.68345E-4 2.7101E-4 -3.32219E-4 -3.66879E-4 5.60214E-4 0.001704364 0.002119409 0.002102255 0.002257729 0.002554536 0.002728888 0.003157928 0.004315014 0.005387218 0.006056544 0.006236547 0.006505456 0.00696104 0.006826626 0.006154728 0.00581413 0.005622166 0.004788614 0.003527948 0.002805444 0.003423916 0.005295683 0.007195453 0.00804176 0.008080819 0.007572452 0.006632952 0.006601508 0.007476979 0.008324619 0.008831149 0.009263513 0.010131635 0.010975001 0.010797692 0.009423446 0.008604444 0.009042612 0.010406423 0.011652997 0.012977071 0.014561454 0.015691996 0.016173981 0.015887357 0.015102661 0.014412169 0.014121025 0.014299631 0.014710221 0.014732703 0.015107635 0.016150385 0.017521435 0.018802413 0.019011447 0.018380587 0.018156306 0.018913923 0.020271683 0.02163551 0.022934423 0.024082115 0.025522002 0.027291894 0.028792016 0.029908341 0.031259698 0.032799542 0.033730996 0.034293317 0.035058764 0.03695827 0.040031506 0.043519229 0.047132941 0.050320922 0.052217758 0.052837774 0.053094762 0.053576893 0.054746511 0.056263981 0.055907424 0.05295791 0.048478535 0.044474314 0.041916823 0.039893653 0.038410015 0.03785863 0.037790636 0.038146591 0.039143029 0.040916787 0.04232128 0.042567482 0.041875222 0.040958407 0.040615363 0.040855162 0.041857188 0.043475253 0.044706457 0.045027913 0.044835692 0.044624684 0.044465566 0.044416138 0.044402255 0.043666081 0.042092243 0.040506488 0.039237436 0.038320128 0.037610399 0.037898918 0.03938791 0.041190401 0.043330404 0.045946472 0.048621272 0.051401271 0.05449908 0.057667319 0.060328113 0.061923925 0.062688522 0.06339436 0.063714144 0.063880623 0.064388024 0.065045485 0.065772399 0.065497303 0.063099423 0.059074083 0.054263592 0.049493998 0.045687538 0.043183693 0.041098993 0.039406272 0.037665924 0.035320976 0.032689656 0.030048988 0.027442342 0.02476673 0.02203958 0.019687397 0.018572586 0.018829609 0.01963434 0.020592913 0.021830716 0.022960335 0.023804484 0.024613899 0.025568832 0.026798739 0.028003128 0.027707879 0.025830966 0.023901081 0.023269049 0.023595403 0.023869804 0.024528858 0.026311204 0.028700179 0.030584589 0.031473381 0.030956123 0.029218767 0.026674216 0.024146253 0.022329811 0.021788235 0.021886973 0.02231391 0.022988489 0.023193487 0.022678003 0.021431509 0.019569143 0.017579292 0.015815272 0.014715302 0.014726481 0.016106322 0.019089702 0.023008453 0.026991947 0.030071075 0.032577844 0.035998265 0.039525568 0.040858891 0.039520802 0.03668079 0.033428046 0.030746486 0.029056522 0.028093249 0.027524552 0.02691646 0.026419868 0.026406028 0.026459606 0.026426303 0.02679385 0.027020264 0.02626278 0.024814447 0.023673251 0.022999776 0.022598059 0.022631876 0.02297959 0.023515542 0.024188349 0.025493135 0.027025526 0.028370807 0.030543549 0.033719934 0.037249236 0.040376075 0.042555196 0.044008219 0.046028052 0.049000645 0.051802542 0.052715953 0.050790751 0.046981529 0.042982835 0.039810076 0.03816909 0.037586903 0.037599008 0.037564049 0.035623397 0.031390814 0.026775486 0.022511102 0.018663225 0.016054289 0.015027232 0.014723729 0.014164227 0.013549708 0.012969382 0.012002076 0.011192816 0.010946578 0.010946235 0.010981629 0.011673057 0.012547774 0.012610707 0.0127783 0.0138906 0.015070005 0.016071821 0.017028421 0.017829681 0.018268182 0.018513706 0.018306236 0.017906133 0.018125545 0.018774326 0.019010644 0.019146307 0.020741026 0.024820518 0.030965515 0.037835387 0.043430398 0.046052737 0.045739027 0.044783379 0.045345042 0.048132367 0.052485969 0.056587185 0.059242777 0.060013264 0.058740654 0.056689088 0.05538412 0.055486164 0.056891061 0.058768329 0.061216663 0.063923942 0.065134646 0.063484106 0.059047127 0.053002226 0.046257163 0.039549255 0.03385973 0.029261059 0.025442235 0.022147705 0.019139169 0.016571715 0.014553338 0.012932559 0.011731588 0.01088535 0.010635973 0.01042561 0.00877733 0.006733866 0.005437137 0.004691842 0.004283353 0.004036542 0.004170967 0.004626477 0.004868095 0.005092454 0.005248453 0.004855505 0.004301391 0.004667925 0.0054153 0.005187752 0.004458233 0.004214141 0.00421939 0.004452237 0.005374308 0.006325415 0.007499785 0.009047388 0.010339092 0.01140766 0.013490233 0.016370451 0.018652584 0.021400923 0.025531509 0.030263109 0.035829646 0.042300002 0.050176882 0.060055024 0.071974979 0.083791326 0.092323833 0.095787779 0.094092978 0.088148677 0.079801049 0.071030513 0.062305993 0.053286259 0.045134057 0.038691557 0.034414773 0.032061712 0.030576927 0.029712459 0.028738167 0.027626688 0.026875798 0.025834634 0.024722476 0.02438338 0.024416957 0.023798814 0.022515271 0.021124944 0.019896756 0.018922728 0.017939846 0.016919059 0.015492832 0.013353143 0.011051125 0.009023033 0.007097431 0.005613222 0.005356335 0.005261523 0.004498263 0.003331069 0.002347507 0.002453893 0.00329794 0.003666041 0.003119667 0.001977897 0.001344618 0.001525846 0.002445571 0.003860636 0.004451079 0.003894878 0.003443776 0.003258766 0.002756559 0.002166893 0.001429499 8.44403E-4 0.001005693 0.001528716 0.002164875 0.003301012 0.004660587 0.005668067 0.006287308 0.006894172 0.006999854 0.006303603 0.005109266 0.004204679 0.003833149 0.003487885 0.002979407 0.002073108 9.7305E-4 7.10907E-4 0.001231216 0.001905222 0.002346002 0.002601135 0.002882223 0.003408691 0.003851908 0.004709834 0.005741405 0.005768674 0.005108999 0.00430063 0.003246477 0.002551709 0.002854285 0.003830958 0.004804861 0.005349102 0.005623195 0.005742421 0.006067129 0.00738075 0.010156302 0.013388414 0.016046801 0.018036683 0.019612505 0.020915048 0.021716148 0.020828797 0.017860955 0.014364182 0.012099476 0.011343333 0.011618564 0.012505274 0.013453083 0.014465305 0.016013658 0.018089319 0.020057703 0.021177372 0.021541311 0.021274084 0.019869988 0.01738445 0.01418148 0.011835943 0.011046859 0.011000279 0.011227763 0.011269697 0.01084409 0.009822444 0.008590138 0.007802731 0.007638988 0.00773022 0.008518528 0.009434417 0.009021046 0.007928074 0.007503612 0.008049229 0.008869049 0.00958208 0.010286208 0.010907082 0.011470083 0.011824322 0.011880173 0.012285141 0.013353076 0.014245579 0.014596953 0.015266726 0.015873553 0.016521715 0.017416377 0.018109797 0.018135242 0.016977546 0.015307235 0.014032229 0.013016403 0.012587885 0.013296644 0.015309037 0.017904892 0.01968857 0.020727548 0.020846033 0.020187151 0.0195203 0.019035539 0.018635153 0.018567354 0.019045698 0.019056066 0.018085925 0.017654653 0.018577067 0.019680035 0.020898088 0.022054171 0.022862529 0.023142639 0.022026559 0.019683413 0.017212446 0.016155892 0.016842182 0.017852411 0.019082427 0.020172032 0.020582003 0.020256205 0.019515411 0.018837062 0.018542052 0.018738354 0.019569173 0.021291167 0.023655251 0.025793968 0.027685205 0.029815884 0.031523422 0.032469205 0.032514842 0.032628855 0.034164351 0.037193723 0.040957174 0.044841565 0.047765424 0.04847264 0.047219024 0.044948768 0.042764053 0.041520937 0.041290448 0.041565132 0.041599291 0.041082921 0.03983896 0.037613541 0.034777042 0.032249171 0.030842601 0.030666805 0.031008843 0.031241351 0.030474236 0.028920946 0.027924689 0.027904747 0.028544813 0.029443601 0.030476921 0.030895147 0.031038499 0.031486718 0.031760288 0.03099408 0.029603085 0.028796351 0.028518483 0.028049996 0.027603523 0.027497808 0.027256561 0.026561243 0.026007543 0.025654125 0.0249369 0.023711524 0.022416284 0.021615054 0.021327103 0.021167202 0.021658213 0.02276844 0.023539359 0.024283674 0.025426893 0.026694917 0.02732249 0.02758112 0.028665987 0.030630596 0.032963526 0.035243094 0.036586865 0.036869021 0.037615601 0.039459711 0.041814653 0.044111013 0.04637403 0.048249127 0.049103445 0.049726341 0.050675837 0.051907578 0.052661036 0.052918419 0.0536143 0.054515255 0.054630176 0.053837387 0.052775645 0.052450741 0.05252947 0.051879503 0.050858619 0.050196802 0.050285927 0.050427305 0.050798685 0.051513693 0.052318414 0.052950741 0.052935681 0.05304221 0.053792033 0.054971995 0.057081627 0.059308014 0.060509976 0.060639649 0.060399955 0.06110928 0.063971005 0.069692083 0.078093993 0.089036291 0.102715833 0.117230206 0.127986653 0.131195538 0.126792977 0.117892864 0.107183396 0.095792814 0.084054316 0.073746471 0.06587857 0.060220042 0.055939067 0.051855731 0.047958601 0.044710765 0.042394069 0.04105052 0.039724859 0.038216617 0.036599585 0.034601949 0.032484848 0.03132553 0.031067406 0.030613013 0.029809237 0.028975421 0.028155611 0.027673099 0.027879463 0.027569814 0.025739075 0.023938027 0.022981073 0.022058329 0.020612911 0.019274687 0.018899694 0.019208482 0.019668756 0.020337177 0.021119628 0.021420857 0.020904555 0.019504462 0.018045355 0.017079546 0.016088848 0.015018788 0.014092629 0.013286288 0.011824302 0.0097674 0.008273664 0.008011676 0.00823397 0.008022479 0.007282077 0.006330848 0.006001918 0.006458029 0.007331051 0.007949639 0.007953008 0.007746586 0.007870829 0.008630389 0.009386065 0.009692783 0.009345307 0.008962621 0.009073711 0.009337442 0.008911479 0.00787454 0.007116778 0.006543277 0.005984357 0.006004594 0.007088911 0.0082871 0.008852752 0.009371508 0.009984593 0.011156568 0.01298034 0.015060375 0.016517945 0.017246302 0.017489071 0.017369973 0.017202302 0.017480349 0.018055325 0.017806441 0.017201961 0.017186559 0.017255849 0.016810559 0.016061026 0.015612318 0.016276124 0.017639833 0.018736537 0.019203735 0.019200645 0.019156659 0.019050784 0.018664444 0.018042159 0.018191273 0.019409866 0.020205205 0.020428202 0.020846351 0.021490696 0.02196607 0.022246007 0.022110686 0.022040131 0.022146892 0.0224479 0.02272128 0.022941849 0.022899028 0.022577936 0.022180044 0.02186679 0.021441169 0.020953411 0.020592939 0.020013456 0.019634178 0.019958533 0.020335464 0.020584231 0.021346849 0.022261801 0.022835008 0.022681554 0.022310835 0.02263959 0.022970072 0.02274818 0.02208254 0.021826371 0.02230932 0.022634226 0.022167531 0.021279383 0.020842212 0.021407936 0.022522382 0.023079036 0.022431429 0.021132193 0.019681219 0.018452111 0.017693325 0.016947556 0.016628835 0.017467747 0.019112076 0.02048937 0.021061863 0.020985146 0.020801224 0.020997511 0.020656586 0.019874395 0.020033358 0.020822109 0.02139315 0.021769829 0.022282823 0.02266251 0.023017949 0.023494264 0.024025349 0.024209278 0.024373154 0.024351843 0.023753207 0.02340717 0.023643636 0.023825703 0.024089748 0.025149555 0.026278004 0.026821772 0.027469653 0.028214935 0.029304678 0.030867679 0.03228691 0.032462562 0.032072482 0.031841707 0.031228654 0.030227795 0.028479854 0.026613068 0.025504558 0.024701174 0.024059517 0.023368349 0.022321407 0.021388379 0.020642228 0.020162157 0.020397105 0.020690659 0.020576537 0.019879903 0.018447917 0.017195909 0.016735308 0.01671411 0.01649032 0.015567776 0.013915725 0.012455165 0.011774662 0.011342735 0.010702871 0.009971534 0.009376566 0.008763591 0.008028306 0.007536772 0.007546908 0.008038018 0.009366203 0.011171108 0.012082453 0.012569871 0.013125454 0.013831013 0.015049903 0.01652243 0.017822851 0.018969525 0.020052591 0.020288902 0.020034599 0.019737433 0.019511719 0.019490331 0.019647102 0.02007726 0.020636705 0.020839492 0.021077687 0.021986038 0.022988261 0.023830754 0.024490706 0.024324474 0.023538512 0.022029742 0.02042336 0.019592 0.019250928 0.018901701 0.018297241 0.017343253 0.015954221 0.013903616 0.012237754 0.011924463 0.012566513 0.013213348 0.013343289 0.013253888 0.013085922 0.013040125 0.012667522 0.011864763 0.01182413 0.012685523 0.013723348 0.014475387 0.01403964 0.013111648 0.013245788 0.013948295 0.014418191 0.014543531 0.014430482 0.014238187 0.014227613 0.01459626 0.014791499 0.014525107 0.013716511 0.012944157 0.012742306 0.012580766 0.012803407 0.013195911 0.013061807 0.012731112 0.012618865 0.012990634 0.013349445 0.012788273 0.011505792 0.010425865 0.009880302 0.010039592 0.010261808 0.010233915 0.010236862 0.010148266 0.010326721 0.010742166 0.011620724 0.01325405 0.015191955 0.016813453 0.018189668 0.019742365 0.020883297 0.021251068 0.02158521 0.022802837 0.024482306 0.025928418 0.027377003 0.028693053 0.029745881 0.030784516 0.031893938 0.033177428 0.034178059 0.035295414 0.036745587 0.037861811 0.038720773 0.039545326 0.040064274 0.040253014 0.040785727 0.041136877 0.040363745 0.038455094 0.036744256 0.035813667 0.035587093 0.035826154 0.035602645 0.034504387 0.033262903 0.032526264 0.031987126 0.031791502 0.031831424 0.031298789 0.030138574 0.028742902 0.027276998 0.026050583 0.025128486 0.02458862 0.024608524 0.024416349 0.023905059 0.023287652 0.022101169 0.02034531 0.018673066 0.017558838 0.016603846 0.015880038 0.015920534 0.016254814 0.016223291 0.015489168 0.014477483 0.013809838 0.01341842 0.01297141 0.012314311 0.01185207 0.011405013 0.011333902 0.011781311 0.012436572 0.012733445 0.012862512 0.012584002 0.01164529 0.010748074 0.01068964 0.011259194 0.011568223 0.011373108 0.010506516 0.009088942 0.007955145 0.007942312 0.00863108 0.00939607 0.010170335 0.011185194 0.01148363 0.011125929 0.010818208 0.010374702 0.009649775 0.009031809 0.008816118 0.009220032 0.009219654 0.0087598 0.008636625 0.008570406 0.008500892 0.007947213 0.006920611 0.005875208 0.005085118 0.005016573 0.005651816 0.006441521 0.007095596 0.007194806 0.006714943 0.00649094 0.006628671 0.006709267 0.006516856 0.006248123 0.005649632 0.004927432 0.004657233 0.004287228 0.003413972 0.002325303 0.001785261 0.001844995 0.001720931 0.001900899 0.002887725 0.00357506 0.003392701 0.003182783 0.003130647 0.00335391 0.003665063 0.003976692 0.004444453 0.00411578 0.002954865 0.001807591 8.60504E-4 -1.37926E-4 -1.49639E-4 0.00109614 0.002513926 0.003117116 0.003726164 0.004635865 0.004662343 0.003899988 0.003382625 0.003824938 0.004429189 0.004384865 0.003568147 0.002864544 0.00238195 0.001702546 0.001506129 0.001789303 0.001989422 0.001914671 0.001399954 0.001012376 0.001026551 8.72034E-4 4.41621E-4 6.25495E-5 2.34994E-4 9.15019E-4 0.001306866 9.42565E-4 5.26713E-4 2.07122E-4 3.44449E-4 8.83217E-4 0.001305674 0.001779958 0.002770187 0.003431084 0.003397151 0.003235489 0.003357743 0.002974551 0.001900719 8.52088E-4 -1.98325E-4 -0.001300446 -0.002084174 -0.00255238 -0.002551705 -0.002576954 -0.003143316 -0.003542609 -0.003559569 -0.003455525 -0.003370216 -0.003263386 -0.002604682 -0.001265321 -3.88628E-4 -3.84364E-4 -4.00604E-4 2.45786E-4 0.001365869 0.002330561 0.002677132 0.002591887 0.002550193 0.00211201 0.001455761 0.001332962 0.001619073 0.001823271 0.001478331 8.75615E-4 9.28152E-4 0.001234885 9.95607E-4 9.34931E-5 -2.07079E-4 -7.97373E-8 4.5225E-4 0.001145399 0.001341377 9.59558E-4 5.05919E-4 -2.80162E-5 -4.00289E-4 -6.65929E-4 -7.54733E-4 -0.001025786 -0.001297155 -0.001198341 -8.0678E-4 3.34668E-5 3.29242E-4 2.27225E-4 6.49867E-4 0.001396835 0.001931796 0.001823895 8.49401E-4 -1.8879E-4 -5.17764E-4 -1.48532E-4 -2.82213E-4 -0.001081844 -0.001373614 -0.001136614 -0.001063105 -0.001206251 -0.001067999 -4.33182E-4 5.91482E-4 0.001274957 0.001740868 0.002445248 0.003177706 0.00421641 0.005177535 0.005666559 0.005725943 0.00571846 0.005323012 0.004465994 0.003854951 0.003416623 0.003291914 0.003428201 0.003328406 0.00317454 0.003027313 0.002444391 0.001904563 0.002399406 0.003183075 0.003594522 0.003725547 0.003220936 0.002189731 0.001448407 0.001037807 9.11575E-4 0.001223422 0.001343504 0.001240878 7.09063E-4 -2.30123E-4 -6.55217E-4 -3.40825E-4 -3.77763E-4 -8.17153E-4 -0.001231596 -0.001836185 -0.002199465 -0.002176183 -0.002081053 -0.001779553 -0.0012859 -0.001143479 -0.001328875 -0.001724614 -0.002103306 -0.001974559 -0.001368868 </Points>
</Spectrum>
</Case>
<Case ID="rat25_healthy_noninfarcted1.txt">
<Tissue Type="non-infarcted parenchyma"/>
<Spectrum Name="DS1">
<Parameters FirstPPM="0.0" LastPPM="4.5" PointsNumber="1383"/>
<Points>4.95233E-4 4.69332E-4 6.28905E-4 0.001029893 9.62747E-4 1.62987E-4 -7.72949E-4 -0.001464933 -0.001552065 -0.001208309 -0.001279572 -0.002035296 -0.003015301 -0.003485755 -0.00329703 -0.003193856 -0.003013013 -0.002627042 -0.002237929 -0.002095731 -0.002071837 -0.002087353 -0.002046038 -0.001421832 -3.1941E-4 2.25531E-4 -3.52112E-5 -7.01803E-4 -0.001286441 -0.001630477 -0.002325325 -0.003401657 -0.004176807 -0.004373657 -0.004164161 -0.00391233 -0.003834501 -0.003707572 -0.003567767 -0.003831333 -0.004391262 -0.004574779 -0.004195119 -0.003368965 -0.002323338 -0.00155004 -0.001386546 -0.001595627 -0.001722919 -0.00154618 -0.00170436 -0.002233041 -0.002680679 -0.002850552 -0.002736054 -0.002349907 -0.002009576 -0.00199803 -0.001661885 -5.88212E-4 6.07469E-4 9.71245E-4 7.20283E-4 4.86723E-4 4.04199E-4 2.43784E-4 -3.02326E-4 -0.001066138 -0.001592122 -0.001716584 -0.002277207 -0.00330039 -0.003868045 -0.003577099 -0.00263875 -0.001783195 -0.001515063 -0.001486935 -0.001645977 -0.00214996 -0.002984045 -0.00392564 -0.0045562 -0.004326428 -0.003700057 -0.003295255 -0.003173087 -0.002919581 -0.00274036 -0.00306189 -0.00316594 -0.002735096 -0.002197723 -0.002109366 -0.002323402 -0.002802369 -0.002960789 -0.0028117 -0.002894932 -0.003236908 -0.003812891 -0.004539407 -0.004463986 -0.003718019 -0.002599486 -9.81649E-4 2.03683E-4 7.19661E-4 8.09378E-4 6.79566E-4 7.40565E-4 0.001074191 0.001030875 6.18563E-4 6.5418E-4 0.001049393 0.001264218 0.001547608 0.001842949 0.002029813 0.002392236 0.002988269 0.00338466 0.003373701 0.003257214 0.003021205 0.002685713 0.002604514 0.002938476 0.003247835 0.003375775 0.003996187 0.005205618 0.0065858 0.007998614 0.00929877 0.01000113 0.009930793 0.009660067 0.009123425 0.008313767 0.007855508 0.007987007 0.008617996 0.009487765 0.010661042 0.011892971 0.012589916 0.013188332 0.014048607 0.014397647 0.014406854 0.014608674 0.015383673 0.016107974 0.016191962 0.016068936 0.016176047 0.016357408 0.016738526 0.017489825 0.018631624 0.019890302 0.020597794 0.020872642 0.021427893 0.022441569 0.024063455 0.026476103 0.029437398 0.032833383 0.037162475 0.041732205 0.045114815 0.047260685 0.049155749 0.050702092 0.051837108 0.052869286 0.053622005 0.053929318 0.053259265 0.051411636 0.048431545 0.044911386 0.041942696 0.040115327 0.038984497 0.037827037 0.036969345 0.036262008 0.035428635 0.034773842 0.034143252 0.033527488 0.032740555 0.031450406 0.030222734 0.029786973 0.02971394 0.029928871 0.030488452 0.031089642 0.031091867 0.030732976 0.030291262 0.029800348 0.029495124 0.028883302 0.027810422 0.026917031 0.02652801 0.026489309 0.026861575 0.028462996 0.030861689 0.03313319 0.035120238 0.037061812 0.039212035 0.042039068 0.045290453 0.048324269 0.050486845 0.051853283 0.053089554 0.054626959 0.056409502 0.058142445 0.059061246 0.058877794 0.057973448 0.056417684 0.054309106 0.051987582 0.049789591 0.047326609 0.044650269 0.041933812 0.038979455 0.035525092 0.03249055 0.030597699 0.028966611 0.027176449 0.025579426 0.024090204 0.022920522 0.022442535 0.022484238 0.022644881 0.022527852 0.022002067 0.021889658 0.022660302 0.023805536 0.024693983 0.025025073 0.0247815 0.023904687 0.022875332 0.022488983 0.022876618 0.023194646 0.023402055 0.02437133 0.025759011 0.026836378 0.027423936 0.02743541 0.026670922 0.025195331 0.02392442 0.023069561 0.023007895 0.024041947 0.025215426 0.026198936 0.027233182 0.027386319 0.026032 0.024211562 0.022489799 0.020758456 0.019624517 0.019659945 0.020372155 0.021831426 0.024090522 0.026777499 0.029826411 0.032484896 0.03420919 0.035140768 0.035082254 0.034015533 0.032186191 0.03028032 0.028927533 0.02777134 0.026705737 0.025734405 0.024924665 0.024652171 0.024552228 0.023878135 0.022967534 0.021984664 0.020923116 0.019805284 0.01875331 0.017761621 0.017045111 0.016993299 0.017348095 0.017630707 0.0176837 0.017922498 0.018567253 0.019815613 0.022140856 0.025062137 0.027819992 0.03043676 0.032606719 0.034202125 0.035949533 0.038295379 0.042126078 0.047277681 0.051362218 0.052209393 0.049946635 0.046717323 0.044690297 0.044228093 0.044070957 0.042827076 0.039746429 0.035287592 0.030620558 0.026653505 0.023332415 0.020096159 0.01700831 0.014838936 0.013786157 0.013307632 0.013079696 0.012916892 0.012468485 0.011638711 0.010428175 0.008996651 0.007562513 0.006444669 0.005607019 0.005482523 0.006060909 0.006564835 0.006891254 0.006867421 0.006417597 0.006312267 0.006987238 0.008284262 0.009796192 0.011380017 0.012733628 0.013807454 0.014720104 0.016471157 0.019974365 0.025016835 0.030296927 0.035286684 0.039415425 0.041932337 0.043238358 0.044506255 0.046794333 0.050693917 0.055669315 0.060223104 0.062843892 0.063264173 0.061986299 0.059769696 0.057649218 0.056317903 0.056083186 0.057263869 0.059580253 0.06275367 0.065894357 0.067687328 0.067165471 0.064276755 0.059336809 0.053034302 0.046462356 0.040714267 0.035900176 0.031687307 0.028347855 0.025706963 0.023056956 0.020454976 0.018479253 0.016778447 0.015164588 0.013832128 0.012515678 0.011502861 0.010969305 0.010618943 0.010614801 0.010738581 0.010814031 0.011281295 0.011752701 0.011796888 0.011448021 0.010930916 0.010461913 0.009844373 0.009263566 0.008976591 0.008927439 0.008949138 0.008715934 0.008328221 0.007678737 0.007537973 0.007982504 0.008125234 0.007899652 0.007965636 0.009023296 0.010636781 0.012284086 0.013921453 0.015874327 0.018373583 0.021819719 0.027419755 0.036010061 0.04767657 0.061349678 0.074583202 0.084477747 0.08943309 0.090018745 0.087381215 0.082917602 0.077396022 0.070715905 0.063371685 0.056527242 0.05125819 0.047212585 0.04356242 0.040150068 0.036803281 0.03420403 0.032968383 0.032235592 0.031475097 0.031044255 0.030853594 0.030222048 0.029210016 0.028729759 0.028636026 0.028194172 0.027352205 0.026374345 0.025418645 0.024335049 0.023180481 0.021880469 0.020140151 0.018049566 0.015997273 0.014174867 0.012745261 0.011796422 0.011148375 0.010192336 0.008959819 0.007860884 0.006992162 0.006180586 0.005681223 0.005702976 0.005949313 0.005822012 0.005329841 0.004762694 0.004432502 0.004150444 0.003654882 0.002853281 0.002201342 0.001700427 0.001404698 0.001615735 0.001958645 0.001685028 0.001509954 0.001680549 0.001714195 0.001860139 0.00254461 0.003023565 0.002848306 0.002693187 0.003011338 0.003450655 0.003998031 0.00450612 0.004726754 0.00495108 0.005359801 0.005606426 0.005762615 0.005968912 0.005997983 0.005696828 0.005750648 0.006720977 0.007583158 0.007387106 0.006766467 0.006500976 0.006480449 0.006567511 0.006872349 0.006894194 0.006376144 0.005660776 0.005220941 0.005403051 0.006360706 0.007604467 0.00882518 0.009993915 0.011542127 0.013275822 0.014730301 0.016217623 0.017702829 0.018449501 0.017967668 0.016494466 0.014943289 0.01410012 0.014009155 0.013927431 0.013808822 0.014119331 0.014520257 0.015227716 0.016643306 0.018357917 0.019543682 0.020156857 0.020974157 0.021778621 0.021960895 0.021161807 0.019358416 0.016951224 0.014895737 0.013925528 0.013661126 0.013228998 0.012416857 0.011830431 0.011281452 0.010238047 0.008702857 0.007271517 0.006428582 0.005967674 0.005908557 0.006103647 0.005992398 0.005067562 0.004010081 0.00398863 0.005068583 0.006480392 0.007791934 0.008818117 0.009477593 0.010157104 0.011021961 0.011800382 0.012673589 0.013607008 0.014286378 0.014956611 0.015600669 0.015704067 0.015310531 0.014913491 0.014093671 0.012579236 0.011388617 0.011212163 0.011815576 0.013113335 0.014747937 0.016362811 0.017624909 0.018435685 0.019075192 0.019762322 0.020160288 0.019590019 0.018818124 0.019057426 0.020020562 0.021131327 0.022248436 0.023303332 0.024287002 0.025078854 0.025517998 0.025429188 0.024891157 0.024095379 0.023461497 0.023021506 0.02275856 0.022474082 0.022170687 0.02136635 0.019980375 0.018591612 0.017879103 0.018097515 0.018615548 0.018913627 0.019003915 0.019313183 0.020126058 0.021139074 0.022490219 0.024170101 0.025660659 0.02661793 0.027316913 0.028646035 0.031545097 0.035316195 0.0393221 0.042993915 0.044517278 0.043629387 0.042253477 0.041176675 0.040277506 0.040261356 0.041184983 0.042106357 0.042247628 0.041388725 0.039951624 0.038228222 0.036378995 0.034823038 0.033819818 0.032853317 0.031778367 0.03093337 0.030011805 0.029258027 0.029006808 0.029190927 0.029255944 0.028992349 0.028644188 0.028292693 0.027761125 0.027043525 0.026440812 0.025835567 0.025021759 0.024123784 0.02337586 0.023367367 0.02398662 0.024348112 0.024156267 0.023735886 0.02322284 0.022752945 0.022119645 0.021359694 0.020617875 0.020180174 0.019814079 0.01925308 0.018432824 0.017866449 0.017444241 0.017489588 0.018356264 0.019085501 0.019504143 0.020120483 0.020938116 0.022251072 0.024358488 0.026447416 0.027466394 0.028014559 0.028764048 0.029962148 0.031898065 0.034711558 0.037771133 0.040328154 0.041783428 0.042257007 0.042814671 0.043919621 0.045333551 0.047047802 0.048779435 0.050029324 0.050652659 0.050720643 0.05052589 0.05053281 0.05105363 0.05168237 0.052042002 0.052516675 0.053143401 0.053066939 0.052656649 0.053002898 0.053795674 0.054313926 0.054346979 0.054516045 0.055433245 0.056313894 0.056385204 0.05600175 0.055878042 0.056341431 0.057055059 0.057802895 0.059514248 0.06291372 0.068317669 0.076396226 0.087250658 0.099102541 0.108833057 0.114050819 0.115047002 0.113656089 0.110843183 0.106505955 0.10091904 0.094582739 0.087463267 0.080089347 0.073519148 0.067766922 0.063053919 0.05918101 0.055294025 0.051466212 0.048576101 0.046405198 0.044425284 0.042288657 0.04032327 0.03902554 0.038364676 0.037503136 0.036026475 0.034751411 0.033851711 0.033120441 0.032492537 0.031544825 0.030439206 0.029263478 0.028397601 0.027999722 0.027830884 0.027786116 0.027806991 0.027861736 0.027943756 0.027908654 0.027504389 0.026662069 0.026015602 0.025842244 0.025766813 0.025355723 0.024765251 0.024478709 0.024695537 0.025335015 0.025757763 0.025683056 0.02523145 0.024258441 0.022863416 0.021513954 0.020843852 0.02047595 0.019802914 0.01925082 0.019190832 0.019400508 0.019941399 0.020906191 0.021910503 0.022331595 0.021901682 0.021364462 0.021237636 0.021037197 0.020412034 0.019655916 0.019223302 0.019150361 0.018840326 0.018331982 0.018198271 0.018441478 0.018642589 0.018377623 0.01796985 0.017966181 0.018284268 0.019059673 0.019790871 0.02001426 0.020550192 0.021853798 0.022917258 0.022972743 0.022460191 0.022246112 0.022251472 0.022156121 0.022108395 0.022391589 0.02305104 0.023874122 0.024914075 0.025821069 0.026128285 0.025915549 0.025510526 0.025071462 0.024673655 0.024198485 0.02395191 0.024068893 0.024612778 0.025634366 0.02615258 0.025849171 0.02535808 0.025244996 0.025450831 0.02546116 0.02489285 0.024196522 0.023514562 0.022904803 0.022570435 0.022649724 0.022853114 0.022758169 0.022579642 0.022237273 0.021731423 0.021373797 0.021000506 0.020208203 0.019407309 0.018876457 0.018647839 0.018864515 0.019288574 0.019342491 0.018984505 0.018728449 0.018760213 0.019134086 0.019086341 0.018220171 0.0173161 0.016570827 0.015845809 0.015008037 0.014364447 0.014319348 0.014524437 0.01487092 0.014645095 0.013927102 0.013422407 0.012623417 0.011997915 0.012443315 0.01335171 0.014163462 0.01456307 0.014527233 0.01439992 0.014275089 0.014700356 0.015659533 0.016612501 0.017295635 0.017676404 0.018023492 0.018507031 0.019091655 0.019421003 0.019614086 0.02007808 0.020450049 0.020163838 0.019790333 0.020169402 0.021272716 0.022646544 0.024008062 0.025059871 0.025704537 0.026616297 0.027973272 0.0287503 0.028977434 0.029480811 0.030717923 0.0320308 0.033156701 0.034177311 0.035051036 0.03605678 0.036569737 0.036655379 0.036681264 0.036723695 0.036491961 0.035598313 0.034438828 0.033442713 0.032449759 0.031461879 0.03062025 0.02985093 0.029430374 0.029397078 0.029403695 0.02924997 0.029114951 0.029078154 0.028667419 0.027901887 0.02730734 0.027106359 0.026973858 0.026610367 0.025570631 0.023513042 0.02157698 0.020660132 0.019797597 0.019113175 0.018448214 0.017739719 0.016991066 0.015911473 0.01527512 0.015389663 0.01562651 0.015710658 0.015622623 0.015395525 0.015162311 0.014722399 0.014422589 0.014731255 0.015236909 0.015927504 0.017118753 0.018256817 0.019046965 0.01960935 0.020169365 0.020355833 0.020269578 0.020381557 0.020432274 0.020243343 0.020125715 0.020147739 0.020362957 0.020651474 0.020864223 0.020776193 0.020070224 0.019072593 0.018458046 0.018472987 0.018691035 0.01869191 0.018608344 0.018392595 0.017893549 0.017422854 0.016945636 0.016781528 0.017129548 0.017281382 0.016104255 0.014168104 0.012845188 0.012384691 0.012391683 0.012760773 0.013221218 0.013283476 0.012632519 0.011402594 0.010285782 0.009410599 0.008620826 0.007904031 0.007498248 0.007486165 0.00805381 0.008922323 0.009555993 0.009995569 0.00994329 0.009060428 0.007764111 0.006787081 0.006258961 0.0059449 0.005644348 0.005470005 0.005719971 0.005735424 0.005435829 0.00553371 0.006242424 0.006627615 0.006147432 0.005457797 0.005800808 0.007085767 0.00795972 0.007888959 0.007275317 0.007183851 0.008191252 0.009366895 0.009622557 0.009119141 0.00892115 0.009490848 0.010915669 0.012703038 0.014132663 0.014956396 0.015636151 0.016709411 0.017929819 0.019213056 0.020485316 0.021900597 0.023938425 0.026203926 0.028158721 0.029709731 0.031277119 0.033193075 0.035097617 0.03647377 0.037132388 0.037427694 0.038142085 0.038904895 0.03943134 0.03970389 0.039909595 0.04052771 0.041197315 0.041425087 0.041217246 0.040548744 0.040316142 0.040870809 0.041091643 0.040681335 0.040044609 0.039667669 0.039905097 0.040558015 0.040851723 0.040340408 0.039394898 0.038695171 0.038394504 0.038083376 0.037231671 0.036064831 0.034950818 0.033615256 0.032268893 0.03121329 0.030570649 0.029940836 0.028903137 0.027472085 0.026164398 0.025075708 0.024121937 0.023622055 0.023805409 0.024652665 0.025279043 0.025045344 0.024806545 0.024387767 0.023493581 0.022612064 0.021560975 0.020503495 0.01994505 0.020019689 0.019946934 0.019687835 0.019317 0.018461383 0.017479676 0.016669312 0.01594466 0.015301626 0.014836885 0.014387438 0.013783014 0.013336063 0.013124327 0.012922395 0.012460772 0.01203191 0.012126115 0.012914762 0.0138775 0.014285558 0.013995389 0.013195463 0.012397183 0.012199049 0.012584891 0.01301137 0.013333486 0.013313691 0.013259752 0.013974608 0.015274643 0.016316147 0.016270531 0.01542484 0.014359987 0.013142378 0.011874014 0.010799509 0.010039693 0.009232912 0.008414478 0.008074352 0.007948348 0.008203966 0.008956342 0.009743957 0.010423346 0.010780661 0.010742288 0.010666515 0.010846501 0.011124885 0.011173261 0.010881453 0.010374139 0.009670391 0.009158682 0.008784406 0.008384923 0.008396545 0.008805635 0.009073926 0.009287648 0.009291277 0.008873401 0.008416407 0.007859468 0.007364069 0.0070923 0.006802252 0.006364863 0.005836223 0.005767936 0.006406787 0.006551263 0.006264182 0.006274785 0.006549315 0.006724782 0.007016886 0.007335807 0.007785697 0.008151182 0.008353735 0.008478945 0.00828656 0.007813768 0.007704663 0.00818692 0.008731556 0.008431267 0.007264276 0.006114657 0.00527779 0.005113827 0.005641174 0.006647936 0.007883205 0.009022999 0.009539288 0.009646855 0.009485401 0.008705205 0.007937979 0.008001154 0.008409954 0.0082978 0.007650572 0.007027825 0.006559286 0.005804892 0.004868135 0.004384468 0.004353282 0.004508865 0.004712851 0.005055933 0.00528326 0.00528762 0.005199231 0.005416462 0.006152295 0.007030869 0.007393982 0.007124313 0.006954719 0.007181557 0.007379051 0.00715084 0.006578608 0.00610844 0.006074852 0.006125965 0.005977686 0.006181782 0.006739494 0.007130932 0.00698185 0.006459222 0.006048171 0.005805714 0.005709142 0.005668534 0.005510129 0.005493119 0.005740891 0.006134191 0.006591259 0.006568008 0.006292136 0.006305154 0.006534773 0.006378242 0.00583986 0.005160827 0.004450373 0.003793547 0.003263069 0.002400808 0.001298113 0.001370819 0.002773559 0.004457422 0.005630408 0.006218036 0.00639312 0.005764403 0.004558189 0.003476192 0.002918954 0.003056774 0.003263518 0.00311436 0.00300997 0.003434435 0.003932559 0.004219913 0.004693669 0.005402023 0.005709694 0.005422116 0.004769541 0.003964317 0.002923865 0.002071503 0.001867475 0.002273894 0.003228907 0.003647903 0.00303698 0.002619685 0.002840317 0.003157295 0.003341951 0.0032196 0.003308991 0.003853347 0.004404322 0.005050093 0.005816078 0.006403664 0.006761899 0.006959484 0.006368493 0.005211822 0.004417494 0.004103628 0.003998728 0.004010573 0.004347708 0.005233382 0.006031519 0.005873217 0.00527498 0.004959546 0.005147263 0.005465513 0.005612034 0.005413524 0.005054683 0.005201926 0.005506038 0.005441521 0.004966283 0.004431857 0.004036372 0.003866826 0.003964425 0.00423692 0.004675104 0.005130202 0.005148763 0.004917345 </Points>
</Spectrum>
</Case>
<Case ID="rat25_healthy_noninfarcted2.txt">
<Tissue Type="non-infarcted parenchyma"/>
<Spectrum Name="DS1">
<Parameters FirstPPM="0.0" LastPPM="4.5" PointsNumber="1383"/>
<Points>-0.002162761 -0.001706011 -0.001061866 -6.99007E-4 -4.47699E-4 -4.12847E-4 -5.6328E-4 -4.19605E-4 -3.29308E-5 -1.88899E-5 -4.01514E-4 -0.00116942 -0.00207127 -0.003143989 -0.003923268 -0.004139 -0.003965058 -0.003598782 -0.003240739 -0.002746416 -0.002105041 -0.001438954 -0.001466102 -0.002102301 -0.002864578 -0.003231657 -0.003598288 -0.003733627 -0.003182991 -0.002440817 -0.001502902 -4.0383E-5 0.001111772 0.001349859 0.001031908 3.94611E-4 -9.68959E-5 -5.12058E-4 -0.001058634 -0.001798186 -0.002767305 -0.003802428 -0.004408131 -0.004507691 -0.003723496 -0.00235723 -0.001104593 -5.25263E-4 -4.70461E-4 -4.8899E-4 -4.98936E-4 -5.85346E-4 -8.18405E-4 -0.001228235 -0.001480854 -0.001671374 -0.002068091 -0.00289736 -0.003707899 -0.003901786 -0.003042271 -0.001679789 -5.18931E-4 4.39488E-4 0.00125696 0.001192735 3.81471E-4 -2.95532E-5 7.8106E-4 0.001848604 0.002544513 0.003093987 0.003253724 0.003108111 0.003017897 0.002564068 0.001870466 0.001812467 0.001939189 0.001765344 0.00159762 0.00157926 0.001309198 0.001449103 0.002502874 0.003822404 0.00499038 0.005768842 0.006355216 0.00663142 0.006439473 0.006288454 0.00648747 0.006573385 0.006281284 0.005841612 0.005238244 0.004665888 0.004648655 0.004941606 0.005365894 0.005835998 0.005897718 0.006042789 0.00674187 0.007422719 0.007686974 0.00789064 0.008160678 0.008278445 0.008145511 0.007789203 0.007338357 0.007250798 0.007159529 0.00660872 0.005949998 0.00506127 0.004344709 0.00461753 0.005301821 0.005701132 0.005852296 0.005939031 0.006636204 0.008241743 0.009966629 0.011245639 0.011876713 0.011919874 0.011817023 0.011922353 0.012545041 0.013318072 0.01391943 0.014579265 0.01555649 0.016180567 0.016106473 0.015777948 0.015544675 0.016142056 0.017126805 0.017809831 0.01803049 0.018053975 0.018569528 0.019682065 0.021143668 0.022355738 0.023321901 0.024282704 0.025159202 0.026123863 0.026985839 0.027277074 0.027545913 0.028200618 0.029333359 0.030456103 0.031290593 0.032248025 0.033176715 0.033711225 0.034521534 0.035680312 0.036631752 0.037343154 0.039314256 0.042856887 0.04723786 0.051669272 0.055816763 0.059056578 0.060698637 0.061110604 0.060917725 0.060945115 0.061163703 0.060468354 0.058675378 0.056078395 0.052562498 0.048702901 0.045443983 0.042156054 0.039638649 0.038782787 0.03907866 0.039352944 0.039253329 0.039152081 0.039345251 0.039387293 0.038686553 0.037722977 0.036218013 0.033881369 0.032198319 0.031834034 0.032314712 0.032805431 0.033191347 0.033525881 0.0335122 0.032984654 0.032503865 0.03208903 0.031774293 0.031900802 0.032154781 0.032406758 0.033390704 0.034864271 0.036166362 0.037212541 0.038376851 0.04043823 0.043220767 0.045929189 0.04882312 0.051660942 0.053701671 0.055045852 0.056087354 0.05677426 0.057533126 0.058485717 0.059200355 0.059682789 0.059376873 0.057919099 0.055343858 0.052980404 0.051574659 0.050894529 0.049773474 0.047426439 0.044448995 0.041359304 0.038300225 0.035588404 0.033208914 0.031316445 0.029597464 0.028075539 0.027094149 0.026698913 0.026545188 0.026330137 0.026516846 0.026807388 0.026841001 0.026791737 0.026867802 0.026639407 0.026395316 0.026077694 0.025365065 0.024422005 0.02372459 0.023745674 0.023980183 0.024541627 0.025953732 0.027820872 0.029436262 0.030192377 0.030154816 0.029933224 0.029716738 0.029648664 0.029352263 0.028609761 0.028273943 0.029116979 0.030381478 0.030764642 0.029773525 0.027981953 0.026375034 0.025464028 0.024741811 0.023786427 0.02289693 0.023087157 0.02434267 0.025955624 0.027575349 0.029044291 0.03040591 0.032243675 0.034443667 0.035993553 0.036238056 0.035131804 0.03336453 0.031433776 0.0297729 0.028846697 0.028468905 0.028659787 0.028897385 0.028828237 0.028478936 0.027980805 0.027402945 0.026537095 0.024965718 0.022667923 0.02085946 0.019708466 0.018284083 0.01680574 0.016243289 0.016740047 0.018305505 0.02047266 0.023232063 0.026887142 0.030818847 0.034758889 0.038181721 0.040627923 0.042091937 0.043376292 0.045013266 0.047424118 0.051171937 0.054804687 0.055980565 0.054632246 0.051927292 0.04903604 0.046671625 0.045002911 0.043788194 0.042334939 0.039871103 0.03578231 0.030463384 0.02540812 0.021499867 0.018532528 0.016028218 0.013954669 0.012573249 0.011699387 0.010757476 0.009603915 0.008764572 0.008720546 0.009240475 0.009646074 0.009776094 0.010219008 0.010433977 0.010081917 0.009528851 0.008961437 0.009161433 0.010195916 0.011371651 0.012710093 0.014234167 0.016015528 0.017487407 0.017908118 0.017726721 0.018019123 0.019896101 0.023220142 0.02754618 0.032958247 0.038830125 0.04397997 0.047892828 0.050704542 0.052678432 0.05433619 0.056966395 0.060923834 0.064599554 0.067092762 0.068337172 0.068060758 0.066712406 0.06556837 0.065300245 0.065803222 0.06626004 0.066608551 0.067882286 0.069907485 0.071576948 0.072156386 0.070949519 0.066855174 0.059916666 0.051666244 0.043978188 0.037107747 0.031383976 0.027259131 0.024283214 0.021945874 0.019847442 0.017958833 0.016396147 0.014847968 0.013980651 0.013878743 0.013444145 0.012858717 0.012410063 0.012194155 0.012094418 0.011637999 0.010527946 0.00925253 0.008732827 0.009092181 0.009891742 0.01085656 0.011352019 0.01094041 0.009788167 0.008604882 0.008226201 0.008346142 0.00863275 0.008864442 0.009474854 0.010562666 0.011620302 0.012838785 0.014593037 0.01659488 0.01800082 0.018664264 0.019531141 0.021642158 0.024951061 0.029188473 0.034891799 0.042428869 0.051490685 0.062316647 0.073792866 0.083848006 0.090218115 0.091908893 0.08972385 0.085056849 0.079052529 0.072228597 0.064991126 0.057900872 0.052039328 0.047121743 0.042731678 0.038917057 0.035733837 0.03311485 0.031156935 0.029927952 0.028901816 0.028130646 0.027607449 0.026936273 0.025809031 0.024497318 0.023211163 0.022494487 0.021983142 0.020765395 0.01905344 0.017747897 0.017382124 0.017594202 0.017515619 0.01626747 0.014392073 0.013112899 0.012066979 0.010591265 0.009310643 0.009206159 0.009490527 0.009372243 0.008871768 0.008072004 0.007469739 0.007303204 0.006812831 0.00592557 0.005326241 0.005068043 0.004830885 0.004834939 0.004843785 0.004664131 0.004435955 0.004451901 0.004694291 0.005094242 0.005133919 0.004807021 0.004717062 0.004404233 0.003536122 0.002634436 0.002332297 0.002601287 0.003284863 0.003906526 0.004020964 0.004351457 0.005208038 0.005923402 0.006164953 0.006123048 0.006442093 0.007240724 0.007911304 0.007848535 0.007830026 0.008481767 0.008299981 0.007037367 0.006032513 0.006197014 0.007325278 0.00846151 0.008551932 0.008237424 0.008074258 0.007957956 0.007657326 0.007691948 0.008248614 0.008962615 0.00954421 0.010172615 0.010856881 0.011439806 0.011639249 0.011612043 0.012302051 0.013667843 0.014923464 0.01577171 0.016034016 0.015770251 0.015436937 0.015258812 0.015274055 0.015834921 0.016735074 0.017454498 0.017503772 0.0173746 0.018100244 0.01955892 0.020620831 0.021052926 0.021102457 0.020580165 0.019537002 0.018072368 0.016626765 0.015543671 0.014553749 0.013933785 0.013828014 0.013667179 0.012958858 0.011926505 0.010751185 0.009475338 0.008789143 0.009215548 0.010170532 0.010473502 0.010615454 0.011275312 0.012292543 0.012700162 0.012392089 0.011708574 0.011361948 0.011872764 0.012518807 0.01305134 0.01370706 0.013971013 0.014061577 0.014726739 0.016391293 0.0187391 0.020574649 0.021207963 0.021020477 0.020443163 0.019932859 0.019591553 0.019032 0.01809955 0.017000952 0.016182811 0.015964668 0.016181517 0.017029619 0.018568691 0.020029057 0.020934203 0.021637408 0.022302773 0.022946788 0.023753054 0.024373173 0.024054108 0.023294042 0.022972366 0.023130146 0.023583562 0.024234018 0.025491824 0.026520167 0.026638973 0.026491562 0.0266512 0.026530891 0.025556422 0.024730528 0.024398813 0.024419519 0.024621393 0.025008284 0.025057183 0.02416813 0.022641721 0.021222499 0.020462472 0.020571797 0.021829569 0.024136142 0.026550122 0.028611617 0.03014592 0.031059248 0.031255215 0.031516301 0.033015482 0.035719401 0.039465678 0.043546743 0.046599843 0.047849227 0.047570378 0.046958681 0.046228763 0.045255592 0.044575478 0.044299807 0.044221536 0.043873249 0.043007289 0.041539865 0.039739449 0.037889244 0.036122946 0.034246333 0.032414344 0.030927174 0.029614483 0.028419485 0.027815775 0.027533121 0.027389896 0.027588203 0.02797962 0.028917801 0.03026032 0.031382828 0.031930348 0.031799279 0.030668765 0.029225405 0.028415289 0.028126536 0.02777602 0.027470325 0.026669559 0.025501905 0.024663278 0.024796554 0.026059334 0.027248009 0.027475956 0.026399742 0.024779874 0.023474639 0.022687721 0.022743649 0.02347267 0.02458914 0.025519354 0.025798634 0.026017234 0.026857015 0.028236075 0.029455732 0.030437707 0.031995413 0.033699788 0.034970285 0.035873741 0.036815948 0.038480052 0.04068129 0.042260386 0.043616029 0.045097752 0.046145179 0.047148653 0.048161063 0.049250272 0.051331079 0.05371933 0.055111959 0.055617326 0.055953643 0.056329454 0.056285323 0.056048251 0.055877366 0.055491991 0.055117842 0.054986723 0.054468215 0.053199014 0.052176153 0.052420726 0.053258086 0.054170552 0.054934184 0.055007748 0.055073724 0.056278993 0.058373813 0.06003301 0.060932929 0.060890789 0.06077749 0.061764402 0.063998825 0.067457092 0.072622546 0.079718867 0.088181023 0.09667565 0.103486629 0.107048677 0.106797441 0.103593802 0.099127264 0.09399964 0.088162663 0.081877164 0.075157497 0.068426768 0.062248302 0.056588854 0.051519676 0.047299937 0.043888374 0.040622713 0.037383547 0.034961711 0.033535377 0.032690293 0.032146945 0.031325973 0.030081287 0.028828199 0.02803403 0.028131085 0.028855273 0.029283097 0.029382324 0.029506567 0.029380063 0.028954938 0.028062275 0.026829924 0.025781125 0.025005251 0.024393588 0.02376772 0.022956106 0.02236648 0.022435992 0.022932596 0.022740522 0.021915002 0.021171679 0.020644096 0.019951412 0.018728361 0.017818804 0.017501546 0.017418415 0.017160327 0.01661063 0.015999086 0.01561193 0.015377943 0.015030407 0.015334764 0.016293786 0.016879927 0.017197165 0.017192997 0.016736681 0.016168347 0.015730456 0.015419856 0.014993188 0.014698938 0.014762092 0.01498358 0.014962931 0.014369914 0.01381128 0.013801268 0.014415622 0.014927579 0.014871309 0.015077454 0.015897135 0.016586229 0.017053112 0.017403026 0.017258626 0.016894624 0.016916467 0.017233273 0.01754755 0.017400001 0.017137979 0.017369077 0.018430028 0.019493844 0.01989749 0.020227533 0.02067914 0.020874458 0.020887689 0.021059914 0.021272563 0.021036024 0.020554377 0.020418311 0.020711818 0.021591408 0.022932813 0.023494535 0.022791115 0.022230329 0.022249503 0.022428298 0.022261829 0.022253123 0.022522922 0.022675655 0.02240586 0.022148881 0.02205103 0.021950451 0.021841713 0.021399989 0.020648442 0.019645019 0.018588692 0.017975237 0.018246062 0.018239798 0.017302359 0.016478421 0.016102044 0.015599601 0.01500814 0.014394506 0.014448841 0.015138841 0.01530701 0.014503838 0.013720011 0.012920297 0.011831212 0.010949265 0.010197549 0.009367301 0.00874717 0.008806119 0.009461579 0.00996818 0.010256126 0.010767916 0.011346124 0.011650246 0.011954874 0.012168389 0.012360805 0.012899603 0.01347693 0.013560109 0.013188973 0.012937763 0.013227185 0.014020131 0.015195089 0.016464803 0.017369423 0.017753106 0.017663267 0.017098295 0.016297588 0.015977313 0.016365723 0.016749812 0.017237024 0.018034974 0.018783139 0.018947636 0.018892213 0.019505533 0.020243948 0.020518345 0.020521757 0.020994704 0.02224886 0.023746661 0.024901153 0.025986935 0.027461556 0.029049002 0.030540423 0.031727211 0.032335902 0.032557587 0.032512166 0.032996329 0.033435675 0.033188716 0.032699302 0.032123235 0.031488233 0.031174349 0.030949003 0.030489962 0.029689112 0.028857069 0.028015343 0.027369012 0.027341946 0.027453527 0.027489005 0.027197817 0.026262181 0.024763314 0.022902257 0.021123916 0.020069495 0.019849573 0.020019263 0.020071171 0.019696843 0.018796142 0.017782766 0.016676015 0.015743943 0.015050462 0.014563079 0.014578822 0.014798575 0.014701854 0.014302432 0.01362234 0.01279992 0.012050147 0.011533271 0.011206881 0.010941107 0.01097914 0.011428734 0.012185799 0.013052515 0.013994903 0.014529427 0.014372536 0.014256663 0.014353684 0.014714371 0.015299844 0.015719317 0.016152111 0.016891494 0.017424264 0.017712841 0.017688238 0.01775854 0.018297347 0.019087344 0.019388035 0.018877028 0.018001783 0.016844869 0.015397124 0.013958694 0.012933073 0.012163989 0.011685149 0.011887956 0.012197136 0.011933957 0.011391209 0.010432195 0.009386226 0.008617999 0.007999884 0.007864933 0.008451987 0.00915835 0.009475249 0.009383254 0.008980166 0.008401511 0.007713939 0.007269726 0.007331986 0.007380544 0.007130927 0.00675301 0.006301418 0.005647708 0.004699526 0.003988928 0.003754144 0.004093018 0.004574297 0.004949868 0.005000581 0.004853623 0.004371712 0.003912891 0.003953626 0.004471033 0.004892741 0.004791759 0.004282781 0.004061347 0.004142534 0.004624084 0.005341749 0.005762733 0.0059145 0.005939796 0.006034214 0.006211504 0.006440355 0.00660483 0.006130829 0.006131194 0.007410891 0.009002724 0.010089885 0.010828407 0.011395141 0.012288346 0.013340985 0.01392868 0.014405605 0.015293985 0.017192428 0.01943292 0.021122621 0.022510007 0.023851354 0.025015596 0.02619713 0.02763004 0.029618013 0.031859298 0.033674197 0.034858742 0.035726557 0.03630548 0.037602448 0.039107431 0.039506161 0.039338361 0.039021228 0.038497747 0.038200815 0.038177605 0.037695268 0.036257824 0.034797544 0.034221778 0.034496425 0.03522291 0.035428919 0.034646878 0.033473456 0.032520899 0.03157767 0.030528824 0.030351771 0.030756837 0.030370218 0.02923431 0.027606849 0.025698281 0.024191237 0.023712659 0.024281929 0.024967392 0.024540078 0.022861065 0.021060811 0.019979351 0.01931287 0.018423862 0.016996747 0.01532851 0.014014801 0.012915329 0.011449836 0.009964824 0.009187109 0.008938757 0.008727419 0.008707048 0.009017742 0.009347756 0.008963565 0.008528704 0.008574691 0.00902763 0.00953444 0.009858863 0.010027853 0.010002199 0.009812992 0.009045954 0.00803866 0.007190649 0.006902484 0.007062719 0.007398029 0.007689117 0.007806554 0.00775794 0.007700512 0.007198996 0.006846953 0.007059673 0.007271885 0.0068685 0.00591984 0.005100267 0.004683885 0.004841444 0.005264177 0.005388365 0.005281533 0.00506809 0.004745548 0.004682218 0.005712502 0.006812031 0.006772721 0.006327577 0.005941174 0.005539308 0.004955334 0.004719279 0.00493483 0.005368508 0.005578506 0.005343765 0.005008269 0.005135804 0.00591715 0.006480579 0.006563031 0.006915077 0.00747427 0.007641989 0.007310629 0.006464555 0.005503798 0.004739718 0.004435239 0.004827673 0.005433012 0.005677627 0.005257191 0.004438368 0.003439705 0.002688894 0.002108981 0.001888013 0.002186707 0.003054393 0.00427712 0.005104271 0.005373556 0.005472182 0.005434452 0.005168125 0.004822912 0.004725937 0.0048907 0.00483759 0.004523366 0.004275034 0.003612526 0.002459963 0.001498015 9.71763E-4 0.001034636 0.001281142 0.001346134 0.001778117 0.00274823 0.004183925 0.004935022 0.004601437 0.004448647 0.005092542 0.005713942 0.005574887 0.004986484 0.004534383 0.004121605 0.003748952 0.003774822 0.003797499 0.003884761 0.003931775 0.004141693 0.004529316 0.005023606 0.004943233 0.004141472 0.003814483 0.004495059 0.005358381 0.005678673 0.005827584 0.005818765 0.005512467 0.004732308 0.003605426 0.002882056 0.002834732 0.002961366 0.002670415 0.002490402 0.003163134 0.003717722 0.003369692 0.002802096 0.00224857 0.002113229 0.002492125 0.002897892 0.002794708 0.001981988 0.001245171 0.001353788 0.001684979 0.001516608 9.29585E-4 7.15473E-4 0.001057969 0.001590283 0.002032459 0.001913134 0.001030662 5.22849E-4 0.001002295 0.001825072 0.002167961 0.001853042 0.001429714 0.001109863 0.001182701 0.001624465 0.00187978 0.001696862 0.001252087 5.7801E-4 7.28257E-5 -1.99123E-4 -5.76161E-4 -8.57326E-4 -7.10268E-4 -1.59281E-4 4.56991E-4 9.41319E-4 0.001508839 0.00166239 0.001592228 0.001188305 5.77178E-4 3.40609E-4 7.29931E-4 0.001058919 7.77296E-4 2.46277E-4 4.66835E-5 8.11164E-4 0.002469874 0.003663961 0.00343416 0.002511227 0.001734686 0.00156856 0.002217521 0.003092852 0.003499881 0.003541367 0.003352323 0.00290456 0.002074126 0.001298223 8.57791E-4 4.80769E-4 2.12258E-4 2.70551E-4 5.24727E-4 0.001214641 0.002124717 0.002914491 0.003459179 0.003785528 0.003636974 0.002911882 0.001996465 0.001200091 4.91203E-4 4.61646E-4 0.001080457 0.001694639 0.002017823 0.002022115 0.002135329 0.002092561 0.001715021 0.001396262 0.001833567 0.003264151 0.004854232 0.005873158 0.006031772 0.005374652 0.004593758 0.003818615 0.002745707 0.001113857 -5.00455E-4 -0.001713749 -0.002373236 -0.002322166 -0.001516794 -5.6317E-4 2.01168E-4 2.34274E-4 -7.03712E-4 </Points>
</Spectrum>
</Case>
<Case ID="rat26_day1_noninfarcted.txt">
<Tissue Type="non-infarcted parenchyma"/>
<Spectrum Name="DS1">
<Parameters FirstPPM="0.0" LastPPM="4.5" PointsNumber="1383"/>
<Points>0.001918446 0.001655952 8.7064E-4 -8.81736E-5 -3.4753E-4 4.21449E-4 0.001751593 0.002672606 0.002502469 0.001844054 0.001483673 0.001467695 0.00143269 0.001517658 0.00177419 0.002164939 0.00205149 0.001245518 1.22026E-4 -5.64123E-4 -5.48237E-4 -6.62381E-4 -0.001119057 -0.001325187 -6.22434E-4 6.36665E-4 0.00158007 0.002128781 0.002465965 0.002755806 0.002828621 0.002297166 0.001592378 0.001652333 0.002461064 0.002959561 0.00313243 0.003111567 0.002344642 0.001093145 5.03235E-4 7.09101E-4 7.27519E-4 2.34181E-4 -3.76201E-4 -5.02372E-4 1.34699E-4 9.84788E-4 0.001531071 0.001871025 0.002038974 0.002085203 0.001930711 0.001296976 5.50094E-4 5.3591E-4 0.001215343 0.001660771 0.001668827 0.001917463 0.002425642 0.002303768 0.001774859 0.001330373 0.001241908 0.001580461 0.00172803 0.001545371 0.001497507 0.002072569 0.00311538 0.004318235 0.005290822 0.005337784 0.004715826 0.004203988 0.003727065 0.003249241 0.002255784 9.63616E-4 6.30312E-4 0.001448375 0.002605041 0.003262947 0.003381441 0.00340499 0.003374199 0.003330965 0.003455608 0.003824755 0.004079818 0.003648021 0.002926299 0.002994767 0.003558351 0.003529407 0.003400467 0.003277582 0.002850522 0.002589178 0.002705845 0.003148798 0.003677001 0.004068411 0.004331027 0.004904199 0.005997696 0.0069126 0.007563526 0.008354682 0.009004251 0.009335952 0.009090342 0.008659981 0.008821531 0.009306099 0.009728213 0.010373744 0.011476132 0.01232709 0.012585926 0.012530039 0.012391322 0.01193984 0.011239813 0.011117767 0.011996164 0.012726573 0.012759318 0.012728366 0.013196752 0.014285643 0.015491734 0.016327271 0.01656734 0.01617776 0.015840279 0.0164212 0.017565403 0.018231954 0.018124895 0.017853129 0.017692842 0.017947434 0.01875817 0.019385201 0.019463617 0.019814417 0.020651219 0.02139557 0.022117401 0.022844492 0.023145775 0.023523691 0.024426569 0.025267971 0.025959637 0.026315436 0.026592258 0.027157558 0.027762331 0.027937741 0.027846657 0.0279411 0.028594814 0.029902705 0.032118489 0.035229257 0.038534544 0.041778903 0.045333091 0.04864438 0.051242871 0.053411683 0.055069772 0.056417053 0.057541587 0.058572586 0.05947403 0.059207108 0.057495107 0.054930346 0.052096233 0.04947664 0.04718624 0.045106153 0.04284599 0.040642486 0.038993479 0.038412941 0.038858366 0.039536009 0.039597601 0.039412114 0.038827871 0.037637945 0.036537814 0.035748085 0.034821062 0.033410456 0.031831018 0.030506744 0.029510943 0.029225229 0.030128413 0.031447772 0.032093026 0.032143224 0.03193044 0.031538459 0.031261244 0.031358663 0.03195346 0.032926916 0.034172521 0.036253375 0.038907398 0.041128474 0.04329002 0.046056193 0.048989536 0.051706561 0.053932466 0.05533554 0.055566195 0.054923579 0.054438448 0.054700051 0.055470344 0.056168064 0.055824661 0.054043991 0.051399731 0.048579353 0.04654751 0.045496323 0.044146011 0.042134527 0.039881068 0.037818224 0.035463644 0.032794115 0.030337532 0.028120606 0.026017678 0.024443517 0.023015499 0.021341279 0.020052401 0.019427019 0.019515572 0.019845345 0.020120823 0.020520667 0.021205837 0.022151892 0.023460398 0.024677838 0.024954441 0.024347723 0.023517784 0.023335649 0.024167988 0.025430088 0.026736891 0.028169686 0.029378246 0.030231515 0.030506371 0.030028717 0.028847225 0.027410161 0.026087358 0.025270878 0.02517568 0.025870649 0.027057888 0.027834128 0.028137433 0.028070548 0.027414702 0.026487319 0.025879418 0.025717924 0.025991735 0.026705743 0.027559816 0.028825414 0.030895616 0.033317171 0.035421323 0.036880385 0.037332015 0.03675228 0.035650267 0.033979057 0.032006921 0.030279605 0.028898471 0.028196638 0.027939441 0.027598164 0.026999943 0.026146124 0.025549104 0.025266825 0.025134447 0.024770196 0.024267689 0.0238446 0.023278353 0.022188817 0.020699161 0.019372134 0.018976549 0.019573235 0.020734646 0.022294962 0.023972675 0.025753129 0.028078425 0.030809219 0.033482006 0.035938984 0.037880884 0.039620443 0.041511252 0.044197545 0.047773842 0.051305832 0.053743691 0.053542272 0.051351913 0.049202594 0.047849797 0.046526546 0.04463122 0.042230498 0.03928951 0.035609287 0.031567795 0.027615717 0.023808044 0.020390484 0.018008706 0.016294669 0.014343474 0.012628681 0.011929894 0.011749204 0.011097543 0.010019798 0.008743882 0.007600132 0.006967622 0.006716175 0.006842919 0.007181157 0.007760739 0.008466714 0.009034244 0.009771713 0.010841684 0.011923382 0.012735601 0.013580411 0.014578233 0.015766714 0.016963557 0.018169994 0.019426273 0.021404205 0.024669142 0.029032998 0.033979733 0.038619301 0.042198372 0.044659463 0.046475295 0.048365248 0.051188103 0.055042902 0.058514989 0.06075272 0.061727929 0.061571206 0.060344849 0.058865757 0.057985057 0.057660912 0.057920463 0.059100656 0.060943248 0.063235842 0.065644989 0.066725925 0.065236671 0.061031264 0.055148568 0.048521321 0.042284279 0.037454133 0.033862132 0.030652515 0.0276075 0.024760066 0.021974669 0.019302018 0.01703133 0.01506962 0.013462052 0.012264864 0.01115258 0.010045662 0.009208273 0.008600002 0.008126684 0.007437956 0.00674733 0.005800947 0.005343619 0.006075295 0.007175678 0.008064809 0.008839679 0.009379985 0.009263578 0.00905655 0.008840387 0.007882205 0.006849108 0.006519944 0.007236566 0.008601804 0.009744739 0.010402921 0.01078159 0.011484672 0.013113238 0.014824592 0.0163056 0.017959981 0.020027114 0.023129181 0.027849651 0.034341339 0.043255217 0.053932875 0.06454435 0.073895053 0.080499518 0.083831053 0.08399108 0.081311951 0.077190466 0.072890649 0.068663391 0.064177524 0.059399146 0.054667014 0.049802832 0.045218257 0.041622071 0.038922172 0.036581153 0.034024345 0.031285096 0.028836999 0.026635926 0.024743619 0.023561362 0.022955402 0.022664894 0.02233002 0.021695677 0.020934917 0.02012335 0.018781629 0.017281258 0.016359946 0.015241041 0.013483487 0.01187264 0.010703732 0.009892277 0.00898819 0.007825793 0.006505318 0.005326988 0.004360759 0.003641259 0.003188089 0.003103464 0.003170466 0.003359855 0.003155259 0.002577045 0.002785048 0.003277684 0.00299208 0.002178469 0.001470299 0.001363297 0.001538334 0.001595845 0.001374359 0.001687127 0.003039446 0.004319755 0.004728355 0.004600533 0.004627598 0.004841339 0.004967436 0.005440725 0.006038225 0.006220947 0.005994142 0.005785643 0.005948281 0.006247821 0.006472 0.00668916 0.007202823 0.007824125 0.008318312 0.008491373 0.008367941 0.008181829 0.007790031 0.007301558 0.006895643 0.006439648 0.00592435 0.005710488 0.005736991 0.006127411 0.007284494 0.008468018 0.008921851 0.009321961 0.010147307 0.010714877 0.01084223 0.011313101 0.012074629 0.013115357 0.014271875 0.015451959 0.01690026 0.018622179 0.020103737 0.020929518 0.020756294 0.019735277 0.018565696 0.017712349 0.017079541 0.016359047 0.015919466 0.016136366 0.016670316 0.017658816 0.018952339 0.019604231 0.019864206 0.020072155 0.020162686 0.020589052 0.021013729 0.020602843 0.019568703 0.018590155 0.017950732 0.017564996 0.016971841 0.015884165 0.014752273 0.014092764 0.013244455 0.012107964 0.011091508 0.010547275 0.009861212 0.008636053 0.007701305 0.007461125 0.007865316 0.008532737 0.009137765 0.009324652 0.009171754 0.009173715 0.009573059 0.010092201 0.010926735 0.011723306 0.01257065 0.013429246 0.013879126 0.014671954 0.016152376 0.017338021 0.0176211 0.017373935 0.017170715 0.017391804 0.017803477 0.017795278 0.017488203 0.01732189 0.017674797 0.018612182 0.020074153 0.021567185 0.022272029 0.02219514 0.022205203 0.023001381 0.024323691 0.025405646 0.025785605 0.025189794 0.024165866 0.023352194 0.022872368 0.023026573 0.023717729 0.024380022 0.024952147 0.025601925 0.025864401 0.025212947 0.02445539 0.024431992 0.024890329 0.02547877 0.026126168 0.026629209 0.02679077 0.026708221 0.026265559 0.02543624 0.024540647 0.023743943 0.023064873 0.023000242 0.023838779 0.025069078 0.026410064 0.027743534 0.028670466 0.028982316 0.029670666 0.031792469 0.034787004 0.037473662 0.039755568 0.041963325 0.043351707 0.043502344 0.042965738 0.042505195 0.042766083 0.043802041 0.044905635 0.045265769 0.044627998 0.043241127 0.041635616 0.040100012 0.038984895 0.037980462 0.036419677 0.034730098 0.033873984 0.033668052 0.033315464 0.032609498 0.031825639 0.031400376 0.031463965 0.031825572 0.032626624 0.033658625 0.034648094 0.034984546 0.034335477 0.032927588 0.031538325 0.030887789 0.0306174 0.030415611 0.0301559 0.029710875 0.028911585 0.02794556 0.027159088 0.026692175 0.02627887 0.025771082 0.025393295 0.025086741 0.024806938 0.024787455 0.024940781 0.024883737 0.024618681 0.02474024 0.025395079 0.026497221 0.027203798 0.027408188 0.027642071 0.028309819 0.029366968 0.030177014 0.030865336 0.031531505 0.032339742 0.033646385 0.035874156 0.038202595 0.03984574 0.04082509 0.041733174 0.04310137 0.044611028 0.045776553 0.046450915 0.047126924 0.047826379 0.047962245 0.047402275 0.047015254 0.047459676 0.048483022 0.049376257 0.049652246 0.049747621 0.049594857 0.049131914 0.049228944 0.049991527 0.050855081 0.051291755 0.051013906 0.049946144 0.048919317 0.048917498 0.049663522 0.050095723 0.050495848 0.051028128 0.052150984 0.053919768 0.056201038 0.058798874 0.062143802 0.067463264 0.07519077 0.084468392 0.093764798 0.101348448 0.105634763 0.106198138 0.10395697 0.100193331 0.096189665 0.092540377 0.088844343 0.084646556 0.080166777 0.075234649 0.06951232 0.06337426 0.057749135 0.053242879 0.049426678 0.046184638 0.043431297 0.040671006 0.03795889 0.035461375 0.033227361 0.031101227 0.029510209 0.028569409 0.027917311 0.027703963 0.027938618 0.027950872 0.027698096 0.027417903 0.027048323 0.026745719 0.026595208 0.026635951 0.026817189 0.026787984 0.026627822 0.026513473 0.026356082 0.026258117 0.026163712 0.025632997 0.024627308 0.02373527 0.022887717 0.021508281 0.020094947 0.01953886 0.019725995 0.020145895 0.020503201 0.020704509 0.020400577 0.019849223 0.019481379 0.01909521 0.018756508 0.018213242 0.017503702 0.016925407 0.016415683 0.015939691 0.015633462 0.016109562 0.017567927 0.019035067 0.019436617 0.019228739 0.018990934 0.018446689 0.017744111 0.01722336 0.016797447 0.016305666 0.015939425 0.016004645 0.016486362 0.01709924 0.017244552 0.016987201 0.01656433 0.01625873 0.016023719 0.015702559 0.015496016 0.015894499 0.016896106 0.017878241 0.018435751 0.018371558 0.01757063 0.016793232 0.016625196 0.017026385 0.017885591 0.018638451 0.019161143 0.019508161 0.020066045 0.02100354 0.02165026 0.022190243 0.022981446 0.023409148 0.023469168 0.023649772 0.023714443 0.023406828 0.022501429 0.021840627 0.022438304 0.023549255 0.023837076 0.023459512 0.023486746 0.023570131 0.023161839 0.022783063 0.022343936 0.021557549 0.020816977 0.020538029 0.020393683 0.019855698 0.019061426 0.018231791 0.017831628 0.017881099 0.01803535 0.017912006 0.017740014 0.017914914 0.018046733 0.017816034 0.017263569 0.016400164 0.015838008 0.015633085 0.015536318 0.015062278 0.014298109 0.013910585 0.014002717 0.014185234 0.014143358 0.013811018 0.013329332 0.013069078 0.012862794 0.01228956 0.011641874 0.011699716 0.012576005 0.013508663 0.013870975 0.014111036 0.014526797 0.015413699 0.01620792 0.016927014 0.017667533 0.01821215 0.018573532 0.018714052 0.018787556 0.019155676 0.019855264 0.020776317 0.021561796 0.021855712 0.021993577 0.02183196 0.021228355 0.02081988 0.021008284 0.021274639 0.021179565 0.021007765 0.021448766 0.022771878 0.024355691 0.025648792 0.026894323 0.028500912 0.030269859 0.031640568 0.031846234 0.03137775 0.031007824 0.030909717 0.031191721 0.03168563 0.032156725 0.032345162 0.032106464 0.031815502 0.031808318 0.031962983 0.031814456 0.030947532 0.029905876 0.029182241 0.028591487 0.028027796 0.028120963 0.028687565 0.028709747 0.028124108 0.027587815 0.026859473 0.025781421 0.025003426 0.024596735 0.023903103 0.023235649 0.022744203 0.02191605 0.020503734 0.019105949 0.018055362 0.017284252 0.016376201 0.015359226 0.014540291 0.01397634 0.013907285 0.014481605 0.015010316 0.014919457 0.014401695 0.013808713 0.013557775 0.013924026 0.014987974 0.016435267 0.017102623 0.01724401 0.017784567 0.018681048 0.019253498 0.019488958 0.019657326 0.019482828 0.019120193 0.018906238 0.018740494 0.018607086 0.018788368 0.01955503 0.020531097 0.021264666 0.021439318 0.021313658 0.021188639 0.020748582 0.019868201 0.019254568 0.019050219 0.018947718 0.018778527 0.018431726 0.017688258 0.016923264 0.016469434 0.01625876 0.016039998 0.015752133 0.015552494 0.015283402 0.014918181 0.014367719 0.013555018 0.012714091 0.012340624 0.012129452 0.011615664 0.01103335 0.010554061 0.009900733 0.008897082 0.008000446 0.007548359 0.007470945 0.00741186 0.006961566 0.00612552 0.005571525 0.005908731 0.006550989 0.007112301 0.007544531 0.00755241 0.007510418 0.00731755 0.006782529 0.006470541 0.00683231 0.007190693 0.007381258 0.007608837 0.007574456 0.007145832 0.007121717 0.007688249 0.008396425 0.008737535 0.008337313 0.008188425 0.008327788 0.008095541 0.007660299 0.007158995 0.00687903 0.007278132 0.008048336 0.008702706 0.009125922 0.009710608 0.011217106 0.013075382 0.01437889 0.014986027 0.015833835 0.01719123 0.018648562 0.01975027 0.020692867 0.022001626 0.023910571 0.025980805 0.028260116 0.030802144 0.032808918 0.033989882 0.034605788 0.035163104 0.03613118 0.036890896 0.037096629 0.037128066 0.037260715 0.037584331 0.038483069 0.039862289 0.040783611 0.040551464 0.039606006 0.038597621 0.037884572 0.037519384 0.037108736 0.036886444 0.036882946 0.03661522 0.036298849 0.036351864 0.03676351 0.036673846 0.0357387 0.034458902 0.033569071 0.032884447 0.031979089 0.030882983 0.029543497 0.027705946 0.025557153 0.023401865 0.021699301 0.020832369 0.020741981 0.020766439 0.020219724 0.019202989 0.018530927 0.01857441 0.018572511 0.017719589 0.016473547 0.015471156 0.014949567 0.015039054 0.01533386 0.015373879 0.015128482 0.014619099 0.013868857 0.012953731 0.012192014 0.012065835 0.012276487 0.012255431 0.012231832 0.012723087 0.013144294 0.012885095 0.012693153 0.012589381 0.012400413 0.01200156 0.011227351 0.010112613 0.009253302 0.009011395 0.009190173 0.009223493 0.009135439 0.009157502 0.009676139 0.010566317 0.011400604 0.012011847 0.012267263 0.012363747 0.01240303 0.01211846 0.011393096 0.01023047 0.00910474 0.008956309 0.009626949 0.01015523 0.010193193 0.010210825 0.010385161 0.010363448 0.010422523 0.011201891 0.012048693 0.012180243 0.011741319 0.010943606 0.010462743 0.010208731 0.009985881 0.009679853 0.009211817 0.009113243 0.009394403 0.009682711 0.009772348 0.009264161 0.008470893 0.007909749 0.007958352 0.008003534 0.007735943 0.007702116 0.008103315 0.008583306 0.008893697 0.009094041 0.008793559 0.00801982 0.007242831 0.00676205 0.006839329 0.007199974 0.007410608 0.007363289 0.007054669 0.00671744 0.006157565 0.005508185 0.005481467 0.006077071 0.006817279 0.0074281 0.007570145 0.007011555 0.005869755 0.004654693 0.003911639 0.003707708 0.003854485 0.004038193 0.004327352 0.004684427 0.005050494 0.005713582 0.006304526 0.006301495 0.005887696 0.005342476 0.004828346 0.004669562 0.005231235 0.005886307 0.006397848 0.00655973 0.00640983 0.00631749 0.006368168 0.006528621 0.006544284 0.006593357 0.006649491 0.006812009 0.00718635 0.006835871 0.005981841 0.005657096 0.005852209 0.006214778 0.006221627 0.00572594 0.005429057 0.006020829 0.006780284 0.007050926 0.007161193 0.007657806 0.008064499 0.007813393 0.00681576 0.005269466 0.003921365 0.003401153 0.003487665 0.003269499 0.002585826 0.001697416 0.001187739 0.001108988 0.00124554 0.001571296 0.002619026 0.003948474 0.004763688 0.00525288 0.005488087 0.005207851 0.004842967 0.005092049 0.005519463 0.005699672 0.005625399 0.005791717 0.006031724 0.006019702 0.006088993 0.006605148 0.006885807 0.006384029 0.005946207 0.005790062 0.00552744 0.005257679 0.005076673 0.005047023 0.004991214 0.004765494 0.004030252 0.002952061 0.001953766 0.001682747 0.002084677 0.002298119 0.002417543 0.002847665 0.003157238 0.003168334 0.003604569 0.004988245 0.006515272 0.007165751 0.007202785 0.007373387 0.007599609 0.007071159 0.005360702 0.003217083 0.00196293 0.001883661 0.002212137 0.002179793 0.001814887 0.001360845 9.18623E-4 0.001027347 0.001340906 0.001640547 0.002178608 0.002791814 0.003244292 0.00320248 0.002822134 0.002796777 0.003367528 0.004171622 0.00450342 0.00411144 0.003349344 0.002456643 0.001684526 0.001704833 0.002383337 0.002765762 0.002889752 0.003531184 0.004905161 0.006571544 0.00759048 0.006937147 0.005143169 0.003600028 0.002934072 0.002882744 0.002912002 0.0028482 0.003173968 0.00360134 0.003830355 0.004054963 0.004056224 0.003725753 0.003570074 0.003290944 0.002537336 </Points>
</Spectrum>
</Case>
<Case ID="rat26_day6_noninfarcted.txt">
<Tissue Type="non-infarcted parenchyma"/>
<Spectrum Name="DS1">
<Parameters FirstPPM="0.0" LastPPM="4.5" PointsNumber="1383"/>
<Points>-0.002546089 -0.001593462 -0.001576856 -0.00247409 -0.003571407 -0.004407893 -0.004333243 -0.003631245 -0.003114072 -0.003374547 -0.003409308 -0.002152326 -8.48157E-4 -4.58601E-4 -5.86492E-4 -9.40738E-4 -0.001753601 -0.00288782 -0.003307585 -0.003210306 -0.002977024 -0.002636737 -0.002907629 -0.003656371 -0.003821322 -0.003518277 -0.003725257 -0.004302764 -0.004557394 -0.004342448 -0.003985306 -0.003898044 -0.0037889 -0.003116845 -0.002327037 -0.002282733 -0.002596546 -0.003140971 -0.003900881 -0.004948419 -0.005695969 -0.005692859 -0.005226556 -0.004291951 -0.003378977 -0.003033431 -0.00337379 -0.003690307 -0.003070418 -0.002148393 -0.00139721 -8.04983E-4 -7.4348E-4 -0.001067767 -0.001363543 -0.001915448 -0.002547806 -0.002901261 -0.003393888 -0.003445792 -0.002917956 -0.002223289 -0.001711337 -0.001753304 -0.002060496 -0.002095323 -0.001597664 -8.83492E-4 -9.00798E-4 -0.001491985 -0.001907256 -0.002264751 -0.003079041 -0.004003323 -0.004113877 -0.003536453 -0.002968826 -0.002727997 -0.002652506 -0.002812139 -0.002890651 -0.002914104 -0.002626807 -0.002087718 -0.001333973 -6.87823E-4 -1.20147E-4 3.81699E-4 7.39454E-4 8.62073E-4 5.40775E-4 1.48544E-4 -2.14239E-4 -5.38916E-4 -5.33952E-4 -1.45439E-4 4.83183E-4 0.001639605 0.002881758 0.003463621 0.003199014 0.00296348 0.002899253 0.003022094 0.003867034 0.004761261 0.005012806 0.005016897 0.00505321 0.005224336 0.005366344 0.00505358 0.004329913 0.003852583 0.003676358 0.003721283 0.004169407 0.005168217 0.00569424 0.005841862 0.005891496 0.005681015 0.00566676 0.006215301 0.006624705 0.006913852 0.007416244 0.007908043 0.008721701 0.009939464 0.01110776 0.012171414 0.012888308 0.01323526 0.013690173 0.014222725 0.013788722 0.012383304 0.01116472 0.010862088 0.011131937 0.011615914 0.012068826 0.012113387 0.011833994 0.011635138 0.012241021 0.013502711 0.014779894 0.01534241 0.015239738 0.015973617 0.017656403 0.019179792 0.020537879 0.02209462 0.023529738 0.024797443 0.025457647 0.025515703 0.025698901 0.026455125 0.027952905 0.029957489 0.031442695 0.032279367 0.033226224 0.034420188 0.036351105 0.038880781 0.0414023 0.044029532 0.04669774 0.048933966 0.050701364 0.052560593 0.054478095 0.055749793 0.055804766 0.05452828 0.051757307 0.047903862 0.044324928 0.04157508 0.039159982 0.037175241 0.035866831 0.035176871 0.035228678 0.035979424 0.036858869 0.036977057 0.036393644 0.035773845 0.035081275 0.034210692 0.032984945 0.030924691 0.028449498 0.026932687 0.026064023 0.025780546 0.026649927 0.027652577 0.028391134 0.029076737 0.029018611 0.028092319 0.027574738 0.028159492 0.028643489 0.029073264 0.030585328 0.033050681 0.035910357 0.039026034 0.041525779 0.043176893 0.045457953 0.048782721 0.052073755 0.054559409 0.056190543 0.057279895 0.057840529 0.057465735 0.056942603 0.056887991 0.056497197 0.055489275 0.054181553 0.052865772 0.051648571 0.050742433 0.050032625 0.049265987 0.048179507 0.046196985 0.043280144 0.03993759 0.036621117 0.033744571 0.03100772 0.027990781 0.025246099 0.023612487 0.022994119 0.023244909 0.023657865 0.023636201 0.023565988 0.023416419 0.023264878 0.023489041 0.023976976 0.024601742 0.025522289 0.026125022 0.02597823 0.024848943 0.023128951 0.021903548 0.022026102 0.023122081 0.025058055 0.027907075 0.030802002 0.032654892 0.032665495 0.031227558 0.029074134 0.026896254 0.024728012 0.022868557 0.022406965 0.02400279 0.026510622 0.028219262 0.028940611 0.028913539 0.028313558 0.027353076 0.026367863 0.025497197 0.025025657 0.025566685 0.026712958 0.028174632 0.030294372 0.032745595 0.035050254 0.036846144 0.037925922 0.038099118 0.037136175 0.035226394 0.033247825 0.031826937 0.030585495 0.029540971 0.028480875 0.027542887 0.026567101 0.025566123 0.025067753 0.025184843 0.025168218 0.024427641 0.023157483 0.021637109 0.019795675 0.01786379 0.016830581 0.017088029 0.017909656 0.018756317 0.019686885 0.020381157 0.021327148 0.023583928 0.027272068 0.031482438 0.035498474 0.03878208 0.041102052 0.042752601 0.044718827 0.047763357 0.051371425 0.054579242 0.056622813 0.056110721 0.053237025 0.04936991 0.045718613 0.043341489 0.041800302 0.039485274 0.035814615 0.031870428 0.02770919 0.023375735 0.019653292 0.016078553 0.012796088 0.010975042 0.010086179 0.009380261 0.008909798 0.008528169 0.00853621 0.008867582 0.008786469 0.008141555 0.00732391 0.006698376 0.006209483 0.005495803 0.004454625 0.003213803 0.002649968 0.003436784 0.005376208 0.007941079 0.01043636 0.012695427 0.014717289 0.016406643 0.017690459 0.018503485 0.01999725 0.023079353 0.027509168 0.032550359 0.037890847 0.042831203 0.046044986 0.047162918 0.047535161 0.048950814 0.05180903 0.056071422 0.06085097 0.064390121 0.066152962 0.066596276 0.066519789 0.066473115 0.066589475 0.067169625 0.068387193 0.069642349 0.071070335 0.072935949 0.074384316 0.074868863 0.072785413 0.067303413 0.059655968 0.051163264 0.042776087 0.035078649 0.0284893 0.023346689 0.019693735 0.017474563 0.016180957 0.014563957 0.01269783 0.011503817 0.010947023 0.010987095 0.011340732 0.011873571 0.011948136 0.0111878 0.00987143 0.008768928 0.008416998 0.008743869 0.009488102 0.010150757 0.010525328 0.010819662 0.010619243 0.009557316 0.008433247 0.007949091 0.007885764 0.007552338 0.007416304 0.007839541 0.008146524 0.007891723 0.007638114 0.008053691 0.009162213 0.01038629 0.011526606 0.013221812 0.015135052 0.017415669 0.020956755 0.026022714 0.032635412 0.040813525 0.050918897 0.063062214 0.076150675 0.087016641 0.093321476 0.094584343 0.091932598 0.086420438 0.07881761 0.070987777 0.063632562 0.056847455 0.050812021 0.045653191 0.041764069 0.039202782 0.037459491 0.035632786 0.033334451 0.030822812 0.028973082 0.027891277 0.026709228 0.025390516 0.024315903 0.023341731 0.022308395 0.021355312 0.020153401 0.018337947 0.016324333 0.014851437 0.014308693 0.013480701 0.0116966 0.009956845 0.009040183 0.008610467 0.008344954 0.008211127 0.007865826 0.007300145 0.006916797 0.00654466 0.005728815 0.004606015 0.003556291 0.002907039 0.003294125 0.004437483 0.005547854 0.006204648 0.006549529 0.006959908 0.007655868 0.007741291 0.006712521 0.005208341 0.004256434 0.00383582 0.003219807 0.002024579 9.26065E-4 1.83706E-4 5.4684E-5 6.65281E-4 0.001722266 0.002572327 0.002861256 0.00235606 0.001440038 7.70368E-4 4.77518E-4 4.52199E-4 5.92426E-4 8.18142E-4 0.001389552 0.002473626 0.003304797 0.003434231 0.003270397 0.003423211 0.004433162 0.0056926 0.006807409 0.00779072 0.008208296 0.007588014 0.006752339 0.006870042 0.007775592 0.008434572 0.008744755 0.009449564 0.010006517 0.010255497 0.010583117 0.010613043 0.010604454 0.011166774 0.012221942 0.013286019 0.014461221 0.015524153 0.016392216 0.017113935 0.017554336 0.017219071 0.015824822 0.013999571 0.012657321 0.01181405 0.011182199 0.011402087 0.012279515 0.013849868 0.016183737 0.018710188 0.020764669 0.021689298 0.021864989 0.021609482 0.021038161 0.020223172 0.019031822 0.017320606 0.015234078 0.013139682 0.011256646 0.009857248 0.009449926 0.009558738 0.009752071 0.009923533 0.009816809 0.009084282 0.008051882 0.007264168 0.007174701 0.007712044 0.008274616 0.00892748 0.009580372 0.009333711 0.008603821 0.008324406 0.008037855 0.007981164 0.008892546 0.010933204 0.013448429 0.015322491 0.016127398 0.016588174 0.017605295 0.019401963 0.021049028 0.021465569 0.020348638 0.018925487 0.018142801 0.017937915 0.017911948 0.018189696 0.018222934 0.018000916 0.017935385 0.01820333 0.018615194 0.019233057 0.020114464 0.021511675 0.022406096 0.022485887 0.022936239 0.023819902 0.024620726 0.025423501 0.025625695 0.025907615 0.026690144 0.027017025 0.027035345 0.027042346 0.026508225 0.025702789 0.024952333 0.024012317 0.022359011 0.020483206 0.019474071 0.019133248 0.018659774 0.01843469 0.018943627 0.019537649 0.019228855 0.018454572 0.017981632 0.018109261 0.018915089 0.020381289 0.021883693 0.023507804 0.025304655 0.026612805 0.027329214 0.028268598 0.030262883 0.033641823 0.037789442 0.041638845 0.044146313 0.045425622 0.045905916 0.045294031 0.043571598 0.041440855 0.039690821 0.039121801 0.03969084 0.040130194 0.03996835 0.039171538 0.037863337 0.036658051 0.035821559 0.034761867 0.033400341 0.031741959 0.029701459 0.028344982 0.028137336 0.028154699 0.028188107 0.028795977 0.029755556 0.030312286 0.030342904 0.030445637 0.030564036 0.029924574 0.028499081 0.0277753 0.027735222 0.027216375 0.026246259 0.024770559 0.023226249 0.022506734 0.022337633 0.022115228 0.021809479 0.021525189 0.021192684 0.020137366 0.018927891 0.018254401 0.017947506 0.017776985 0.017970868 0.018652552 0.019418242 0.020167534 0.021398176 0.02321186 0.025303096 0.027637725 0.030009804 0.032094379 0.033817891 0.034749796 0.034667583 0.034514054 0.035751574 0.038422883 0.041198737 0.043036436 0.044175028 0.044904829 0.04535315 0.045631417 0.046138236 0.046893773 0.04811296 0.049515605 0.050420299 0.050707077 0.050660366 0.050599107 0.050409282 0.050331516 0.050770477 0.051698756 0.05254364 0.05273115 0.052766616 0.053179395 0.053500038 0.053273111 0.05257738 0.051882194 0.052114707 0.053188834 0.054220884 0.054520671 0.054084637 0.054111307 0.055476727 0.057500421 0.060190207 0.064301063 0.070168597 0.078749162 0.090127962 0.103255077 0.115269043 0.122395432 0.12274697 0.117806913 0.110319787 0.102189137 0.094408071 0.087473868 0.081181441 0.074993575 0.068679206 0.06211715 0.056243998 0.051296816 0.047146446 0.043311295 0.039785259 0.036918288 0.03463265 0.033558806 0.033324343 0.032719592 0.032075459 0.031755259 0.031158065 0.029922501 0.028696751 0.028457004 0.028925969 0.029717282 0.030091003 0.029949183 0.028773442 0.026831662 0.025399465 0.024539078 0.023981505 0.023495312 0.023142871 0.023068484 0.02290662 0.022406054 0.02161089 0.021150715 0.021538486 0.022558101 0.023741106 0.024408409 0.024253207 0.023672134 0.02266368 0.021752974 0.021449345 0.021424319 0.021084224 0.020621483 0.02008737 0.01899217 0.01787928 0.017484202 0.017721094 0.0175876 0.016965385 0.016514092 0.016580618 0.01689316 0.017351304 0.017782671 0.018116666 0.018381673 0.018443285 0.018568136 0.0189551 0.019598847 0.019908234 0.019694042 0.01914259 0.018411681 0.017908118 0.018065075 0.019039032 0.020139287 0.020842938 0.02127744 0.021240236 0.020577152 0.019654204 0.019310518 0.01963431 0.020231542 0.02103317 0.02106572 0.02019585 0.019192605 0.018701707 0.018542905 0.018487071 0.019264397 0.020686625 0.022001322 0.022981994 0.023678357 0.023772044 0.023886161 0.024806349 0.025690647 0.025556467 0.024711191 0.023854651 0.023365318 0.023570293 0.024022278 0.024282599 0.02425994 0.024561955 0.02552696 0.026725685 0.027291749 0.026430559 0.024270619 0.02204838 0.020669516 0.019507218 0.018022134 0.016713854 0.015724084 0.014931226 0.015000197 0.015861888 0.016949119 0.01758397 0.017102613 0.015718993 0.014621204 0.013905013 0.013327021 0.01274632 0.012716409 0.013420512 0.013903823 0.013642584 0.013107179 0.012595083 0.011960825 0.011192191 0.010599594 0.010752959 0.011546484 0.012538093 0.013546679 0.014349089 0.014433217 0.014049312 0.013962639 0.014399187 0.015841906 0.01759609 0.017707716 0.016442187 0.015786935 0.016367339 0.017054564 0.017013001 0.016791411 0.016830008 0.01720882 0.017711659 0.018246602 0.019070365 0.020131212 0.02117898 0.021802122 0.021969055 0.021834072 0.021435432 0.021629177 0.022234982 0.023012275 0.024272383 0.02544066 0.02601352 0.026632966 0.027175379 0.027190317 0.026686093 0.02619778 0.026114973 0.026111825 0.026245715 0.026755143 0.027641694 0.028800489 0.029429851 0.029527043 0.029718381 0.03013863 0.030380486 0.030285473 0.030131856 0.030047804 0.029835302 0.029409028 0.028957845 0.028421397 0.027596624 0.026702114 0.026248492 0.02606589 0.026118817 0.026174704 0.025361808 0.024181268 0.023214331 0.022320542 0.021507959 0.020814654 0.020284297 0.019849397 0.019495184 0.019175801 0.018732769 0.01820937 0.017956407 0.017839643 0.017454549 0.016771957 0.015743716 0.014735877 0.014197272 0.013945465 0.013374893 0.012694678 0.012604755 0.012784152 0.012779559 0.012964989 0.013999158 0.015159954 0.015865825 0.016520305 0.017017433 0.017634858 0.017984855 0.01803405 0.018407332 0.018919524 0.019739203 0.020802572 0.021301372 0.020690725 0.019679837 0.0194796 0.019559638 0.019154636 0.019297612 0.020070822 0.020733674 0.020947917 0.020455926 0.019498329 0.01856315 0.017243234 0.016043556 0.015496434 0.015200129 0.014366074 0.013181747 0.012118541 0.01152078 0.011454704 0.011295405 0.010451672 0.009325685 0.008533711 0.008154879 0.008039562 0.008242304 0.008150699 0.007695414 0.007162469 0.007017 0.007358283 0.007383189 0.006977007 0.006748866 0.0067354 0.006946553 0.007051525 0.006842532 0.007142722 0.007947711 0.008357284 0.007872621 0.006797025 0.005778516 0.005030238 0.004742411 0.005132798 0.005779169 0.006066032 0.005530805 0.004259806 0.003425169 0.003609023 0.004179679 0.005121734 0.006322289 0.006923903 0.006894407 0.007132309 0.007624012 0.008188373 0.008800209 0.00899376 0.008879148 0.008905319 0.008938261 0.009207672 0.009565303 0.0102527 0.011560757 0.012621734 0.013008327 0.014142013 0.016535143 0.01949072 0.022734839 0.025440051 0.027506234 0.029341219 0.030828967 0.031964915 0.032981517 0.034184716 0.035926017 0.038242857 0.040369095 0.041873684 0.042701962 0.042897438 0.042751896 0.042171758 0.041474881 0.0406955 0.039610351 0.038506391 0.038012904 0.037573449 0.037087073 0.03681234 0.03604389 0.034347292 0.032673894 0.031795028 0.031352002 0.031562825 0.031793266 0.031597586 0.031189961 0.030785842 0.030295853 0.029557949 0.028449284 0.02664868 0.024394747 0.022615332 0.02171145 0.021408625 0.021136705 0.020508485 0.019890909 0.01956326 0.019475392 0.019352894 0.019442103 0.019373646 0.018688219 0.017931709 0.016706266 0.01521718 0.01457829 0.014747704 0.014568902 0.013662597 0.012680905 0.012193565 0.011534156 0.010349293 0.009424986 0.009676593 0.010477558 0.010645049 0.010136647 0.00955757 0.009614791 0.010053497 0.010882717 0.01184015 0.01196379 0.011596647 0.011142061 0.01082301 0.010966914 0.011645638 0.01266093 0.013497708 0.013889315 0.013854979 0.013456793 0.01285847 0.012241253 0.011416111 0.010255437 0.00878888 0.007340172 0.006394726 0.006303007 0.006497205 0.006555264 0.00649989 0.005814917 0.004983713 0.003983652 0.002639023 0.002173516 0.002941288 0.003942503 0.004491274 0.0043632 0.003863825 0.003682069 0.003685749 0.003167864 0.002102076 0.001604565 0.002197408 0.003540891 0.004594084 0.004545967 0.004268405 0.003973729 0.003257233 0.002350078 0.001131374 1.66067E-4 3.80024E-4 0.00140953 0.002630147 0.003570382 0.003848729 0.003997737 0.004017577 0.003915707 0.003821611 0.004149153 0.004512365 0.004750706 0.005112051 0.005699796 0.00603996 0.005325773 0.004573938 0.004349342 0.004379604 0.004701537 0.005117847 0.004883843 0.003728477 0.002340052 0.001575239 0.00196533 0.002959789 0.003766218 0.003585329 0.003226031 0.003361213 0.003303463 0.003452851 0.004156965 0.00473242 0.004954684 0.005067712 0.004790279 0.004378226 0.004162795 0.00365396 0.002922338 0.002926248 0.003657689 0.003908248 0.003293062 0.002673449 0.002300365 0.002145552 0.002866942 0.004188294 0.005212178 0.00590515 0.006601939 0.007124084 0.006727598 0.005313551 0.004205156 0.003678499 0.003000515 0.002374986 0.002138499 0.002373491 0.002903668 0.003582384 0.004642786 0.005442782 0.005282564 0.004959766 0.004652863 0.004744798 0.005071923 0.005261814 0.005548634 0.005880166 0.006230746 0.006636948 0.006755584 0.00682758 0.006744135 0.006360268 0.005952165 0.005875894 0.006001234 0.006138939 0.006012636 0.005169727 0.004492973 0.004559156 0.005013501 0.005008552 0.004539542 0.003883805 0.002881271 0.002102854 0.00191785 0.001547925 7.04869E-4 -3.31456E-4 -0.001030167 -0.001494931 -0.001405052 -3.14112E-4 9.0277E-4 0.001479389 0.001815502 0.002526105 0.003338824 0.003768203 0.004174184 0.004301972 0.004146332 0.00469725 0.006018766 0.007384209 0.008151958 0.008357401 0.008134258 0.007597124 0.006745035 0.005782423 0.004931432 0.003455483 0.001559268 4.62982E-4 1.59897E-4 -3.26862E-5 -5.94114E-4 -0.001253058 -0.001341494 -7.41928E-4 3.30803E-4 0.001027634 0.001234454 0.001356945 0.001682242 0.001990834 0.001969512 0.001361825 2.93483E-4 -3.79783E-4 -5.17554E-5 7.70341E-4 0.001751807 0.002826864 0.003588266 0.003779302 0.003835259 0.004079023 0.004076593 0.003564255 0.003250385 0.003866743 0.004909265 0.00514902 0.004932239 0.004541473 0.003672044 0.002571533 0.001526163 0.001060728 0.00104465 9.32009E-4 9.82207E-4 8.82389E-4 1.06545E-4 -5.20216E-4 -7.80221E-4 -0.001095717 -0.001100574 -5.37674E-4 1.95365E-4 8.5562E-4 0.00103718 7.31976E-4 5.20214E-4 </Points>
</Spectrum>
</Case>
<Case ID="rat27_day1_noninfarcted.txt">
<Tissue Type="non-infarcted parenchyma"/>
<Spectrum Name="DS1">
<Parameters FirstPPM="0.0" LastPPM="4.5" PointsNumber="1383"/>
<Points>-0.003902198 -0.003796305 -0.002861686 -0.002033353 -0.001762187 -0.002444003 -0.003827925 -0.004674514 -0.004820646 -0.005082809 -0.005890228 -0.006178601 -0.005539336 -0.004612544 -0.003942186 -0.003941046 -0.00416171 -0.004604098 -0.005323244 -0.005457341 -0.005394048 -0.0056803 -0.006135799 -0.006379808 -0.006572934 -0.006817573 -0.007219866 -0.007544838 -0.007002114 -0.005639406 -0.004552357 -0.004255124 -0.004130059 -0.003170359 -0.002281031 -0.002186974 -0.002198933 -0.001550131 -8.16691E-4 -4.05224E-4 -5.63595E-4 -0.001222487 -0.002020992 -0.00269192 -0.003230607 -0.003372793 -0.003184534 -0.003101536 -0.002739199 -0.001593305 -2.24051E-4 0.001088757 0.001949935 0.001872902 9.6585E-4 -6.6518E-4 -0.001842455 -0.002019347 -0.002166057 -0.002603855 -0.002594474 -0.002096111 -0.001223055 -1.5055E-4 6.8873E-4 0.001137531 0.001282416 0.001594745 0.002049021 0.001955742 9.49694E-4 1.13824E-4 -1.15915E-4 1.63884E-4 8.57404E-4 0.001665832 0.002453979 0.003362775 0.003439656 0.002451798 0.001676368 0.001749183 0.001780301 0.001713589 0.001333843 5.80373E-4 2.73216E-4 5.05168E-4 6.38218E-4 7.26077E-4 0.001522518 0.002603367 0.003252091 0.003597246 0.003826017 0.003685354 0.003398076 0.003278439 0.003247464 0.003438536 0.003977198 0.004005811 0.003483553 0.003027853 0.002597767 0.001580376 6.81269E-4 6.34911E-4 4.65164E-4 6.23458E-7 4.67312E-4 0.002108798 0.003876345 0.005127807 0.006418395 0.008176363 0.009122807 0.008367831 0.007150485 0.006745811 0.007052754 0.007509086 0.007722569 0.007889699 0.008246203 0.008378803 0.008340443 0.008792169 0.009379155 0.009438698 0.009471008 0.009749665 0.010417146 0.011297299 0.012014537 0.012561568 0.013142784 0.013763731 0.01464831 0.015172025 0.014997888 0.014701701 0.014496924 0.014166532 0.013967242 0.014336446 0.015009595 0.015661842 0.016186952 0.016519969 0.01686993 0.017692413 0.019203521 0.020953705 0.022834278 0.025016241 0.02620222 0.02603946 0.025991905 0.026639976 0.026993704 0.026326115 0.02589777 0.026832105 0.02911927 0.032015248 0.034643058 0.03685651 0.039187921 0.04170233 0.044150758 0.046444849 0.048167549 0.049311429 0.050361285 0.051188826 0.051575567 0.05223754 0.052805467 0.052433189 0.050728455 0.048156703 0.045375681 0.043246896 0.041671106 0.040222517 0.03886084 0.037375455 0.035985527 0.035029521 0.034450485 0.033925251 0.033508567 0.03327498 0.033247954 0.033509695 0.033555878 0.033317257 0.032859185 0.032217112 0.031669486 0.031311733 0.030657714 0.030050903 0.030357771 0.030960047 0.03124953 0.031109245 0.031257011 0.031314741 0.031166261 0.032015708 0.033697194 0.035583177 0.037189963 0.038207561 0.039115736 0.040467086 0.042270822 0.043904658 0.045740935 0.048147292 0.050490891 0.051854294 0.052829367 0.053886631 0.054190841 0.054248159 0.05482467 0.055677704 0.05566562 0.053984703 0.051401009 0.049543443 0.04823642 0.046414115 0.044159064 0.041853076 0.039942165 0.03838902 0.036692699 0.034648126 0.032485675 0.03084016 0.029153203 0.027468711 0.026337678 0.025675175 0.025388434 0.024674918 0.023654713 0.022612385 0.021689435 0.020993229 0.01987586 0.018651601 0.017807467 0.017648636 0.017769468 0.017720697 0.017900642 0.017855936 0.017697306 0.017598277 0.018520755 0.020435794 0.022361656 0.023947195 0.024227981 0.023373086 0.022779203 0.022363402 0.022435735 0.022992315 0.023228282 0.023991081 0.025644067 0.027065101 0.027337243 0.026421989 0.025023532 0.024154914 0.024130712 0.024436302 0.024791834 0.025281127 0.025947439 0.026617982 0.027288697 0.028551547 0.030296464 0.031849339 0.032708704 0.032667544 0.032174572 0.031443183 0.030737853 0.030067974 0.029056727 0.027912036 0.027059603 0.026872543 0.026842871 0.026072566 0.024708091 0.023226218 0.022148458 0.021494845 0.02124373 0.021265871 0.021177507 0.020674827 0.019683262 0.018823979 0.01794095 0.017065426 0.017111115 0.018380105 0.019795839 0.021247021 0.023384312 0.025685242 0.027829405 0.02960136 0.030503031 0.030847557 0.03191071 0.034001813 0.036845038 0.039653487 0.041002246 0.040352366 0.038043869 0.035515042 0.033650807 0.033247445 0.033976167 0.034041051 0.032478164 0.028967913 0.024509109 0.020178646 0.016743039 0.014579273 0.013243128 0.012647282 0.012304878 0.011078486 0.009243485 0.007576075 0.006103176 0.004617468 0.003359779 0.002253585 0.001416291 0.001404848 0.001929561 0.002821738 0.003593879 0.003482756 0.002941572 0.002782911 0.003277437 0.004140777 0.005306882 0.006541652 0.007787473 0.009372543 0.011240962 0.012909617 0.014608449 0.016552486 0.019110104 0.022069953 0.025527751 0.029148512 0.03272022 0.036515756 0.0401047 0.042647157 0.044100995 0.045388279 0.047168677 0.0488905 0.049613225 0.049190323 0.04822317 0.047980603 0.049136875 0.050831356 0.051686257 0.051568034 0.051141831 0.050298872 0.049467016 0.04884409 0.047847097 0.045830879 0.042039669 0.037438954 0.033575965 0.030479647 0.027545166 0.024014236 0.020419728 0.017503746 0.015072047 0.013135753 0.012016754 0.011871225 0.011955043 0.011802424 0.0112614 0.009771927 0.008389006 0.007736699 0.007287674 0.006788192 0.006305154 0.005700843 0.004795449 0.004384279 0.004648708 0.005400052 0.006690845 0.00805715 0.008949693 0.008912332 0.007881515 0.006946398 0.0067779 0.00706332 0.008137517 0.010042396 0.01186202 0.012998834 0.013577638 0.013547894 0.013457241 0.014161413 0.015835208 0.018279395 0.021548881 0.025673645 0.030857619 0.037815007 0.046419228 0.056073943 0.065733941 0.074038809 0.079463551 0.081142844 0.079387988 0.075194214 0.070364835 0.06574405 0.06169452 0.058241298 0.054950146 0.051696449 0.047734768 0.043358394 0.039613631 0.036811358 0.034159898 0.031647467 0.029907624 0.028415914 0.026719392 0.024958005 0.02296919 0.020857226 0.01912258 0.018046087 0.017170893 0.015953208 0.014521285 0.012772338 0.010862029 0.00908871 0.007725978 0.006640847 0.005559878 0.004150416 0.002448687 7.78984E-4 -4.62694E-4 -6.75387E-4 -5.8388E-4 -8.81241E-4 -0.001400015 -0.002017874 -0.001959701 -0.001233763 -3.18726E-4 1.04161E-4 2.05142E-4 -3.49322E-5 -1.24783E-4 4.58299E-4 9.95831E-4 8.80287E-4 4.28303E-5 -0.001026923 -0.001933829 -0.002586971 -0.002599152 -0.001707576 4.9679E-5 0.001989971 0.003146661 0.003526268 0.004105853 0.004912644 0.005338315 0.0053231 0.005047603 0.00437841 0.003684316 0.00405293 0.005163546 0.005804649 0.005437637 0.0052828 0.005553582 0.005489552 0.005210067 0.004953081 0.005211581 0.006045483 0.007154215 0.008259475 0.008721303 0.008041488 0.006868173 0.006081604 0.005798641 0.005790114 0.005922196 0.005740688 0.005463942 0.005443029 0.005918858 0.007703808 0.009918064 0.011526125 0.012407589 0.01288681 0.013346155 0.013750993 0.014205875 0.014843041 0.015323524 0.015282931 0.015106391 0.014939526 0.015217217 0.015969227 0.016755155 0.017858596 0.019125783 0.019304515 0.019097159 0.019916128 0.021193768 0.021956488 0.02248736 0.023352485 0.023991665 0.023825549 0.022863884 0.021455236 0.020578963 0.020594952 0.020510894 0.019773319 0.017963759 0.015373705 0.013216585 0.01156178 0.010205498 0.009474479 0.009107379 0.008660393 0.007737267 0.006645973 0.006017561 0.006128677 0.007042685 0.008537032 0.009868539 0.010830302 0.011915528 0.013482053 0.014971103 0.016136141 0.016857856 0.016530598 0.015542755 0.015376184 0.016359609 0.017702607 0.018901516 0.019319425 0.018997418 0.018159304 0.017322752 0.017480107 0.017794786 0.017994053 0.018975733 0.020617877 0.021838366 0.021967358 0.021467853 0.021049223 0.02084403 0.021063399 0.021070398 0.020350072 0.01990829 0.020741701 0.02205967 0.023471149 0.025007513 0.026208454 0.026440887 0.026382932 0.027210921 0.028106762 0.028355176 0.028517086 0.029018466 0.029442427 0.028647919 0.027007128 0.025814871 0.025526601 0.025779217 0.025770199 0.02531048 0.024730731 0.024205623 0.024217058 0.024673397 0.024961792 0.025186021 0.025463486 0.025938336 0.027209288 0.029157045 0.031663693 0.033991836 0.035941097 0.038195749 0.040962953 0.043059801 0.044070418 0.04483935 0.045264627 0.044715858 0.044328733 0.044517994 0.044748872 0.044656926 0.044645071 0.044801266 0.044309405 0.042664956 0.040490011 0.038783851 0.037359165 0.035989685 0.034902374 0.033860089 0.033111408 0.032712471 0.032584883 0.032344554 0.032256002 0.032175088 0.031739878 0.0310017 0.029946032 0.028912529 0.028442803 0.028614462 0.028861122 0.028622151 0.028699797 0.029275304 0.030032031 0.030619702 0.030997274 0.031535551 0.032041406 0.03223764 0.032099052 0.031994677 0.031468434 0.030309599 0.028422796 0.026459555 0.025095014 0.02439877 0.024202032 0.024420524 0.02514037 0.02616052 0.027011855 0.027125616 0.027170753 0.028321224 0.029258481 0.02969144 0.030334002 0.031082279 0.031909777 0.033021497 0.034653899 0.036735027 0.038999546 0.040533782 0.040992931 0.042002649 0.043138233 0.043856142 0.044660535 0.045710771 0.047041063 0.048400988 0.050030679 0.051355024 0.052638116 0.054098259 0.054723371 0.054751836 0.054620029 0.055026107 0.055832554 0.056444082 0.056971744 0.057777374 0.058868351 0.060254684 0.061255559 0.060788772 0.059799065 0.059420904 0.059633873 0.060916072 0.063479244 0.066241123 0.068772267 0.071096857 0.073175257 0.074910548 0.077107708 0.080426079 0.085222849 0.092295176 0.101268949 0.110350297 0.116788735 0.118925361 0.117874384 0.11494602 0.111375727 0.106754253 0.101128203 0.095337641 0.089331293 0.083105318 0.077188053 0.071921732 0.066914542 0.061936721 0.057225378 0.053272229 0.050730242 0.049046097 0.047616774 0.046119496 0.044146935 0.042154423 0.04064733 0.039587958 0.038472006 0.036907984 0.035866433 0.035239194 0.034297344 0.033755367 0.033681314 0.03343485 0.032972439 0.032427159 0.031763538 0.03149005 0.03182571 0.032087418 0.031357817 0.030179138 0.029568991 0.029503801 0.029743072 0.029808846 0.029531062 0.029084148 0.028642331 0.027937456 0.027225208 0.026940272 0.02645853 0.025645147 0.02492492 0.02432895 0.02394537 0.02344099 0.02271439 0.022886634 0.023703009 0.023590194 0.022550092 0.02116912 0.019966201 0.019410879 0.019281213 0.019231734 0.019809697 0.021026892 0.021931935 0.021705585 0.020625481 0.019559486 0.018491626 0.017667034 0.017209564 0.016795427 0.01625209 0.015383511 0.014755435 0.01471351 0.014385271 0.014412592 0.015125458 0.015549011 0.015382392 0.01523701 0.01574059 0.016338028 0.016954747 0.017846533 0.018696121 0.019305176 0.019179198 0.019237744 0.020148326 0.020979433 0.021636362 0.022342558 0.023077233 0.023473071 0.023624399 0.024022325 0.024654313 0.024823365 0.024526508 0.024380857 0.024196131 0.023641997 0.022870928 0.021990441 0.02131962 0.021036063 0.020423862 0.019634905 0.019143392 0.019155312 0.019561192 0.019517699 0.01862848 0.017831969 0.017496775 0.017106275 0.016343984 0.015764804 0.015742785 0.016001215 0.01577775 0.015291936 0.015066511 0.014974049 0.014130725 0.013233647 0.0131768 0.013444408 0.013476204 0.013437789 0.01358262 0.013532333 0.013239717 0.013080226 0.013178996 0.013804288 0.014967878 0.016160085 0.016845205 0.016688594 0.016123698 0.016039626 0.016336014 0.016831036 0.017473764 0.017845782 0.017999041 0.018617383 0.019332463 0.019821903 0.019941149 0.01994455 0.020280877 0.02065149 0.020712743 0.021301671 0.022582803 0.02351502 0.023805416 0.024040341 0.024849405 0.026432186 0.027988512 0.028861647 0.028679135 0.027933608 0.027043642 0.026498475 0.026436545 0.026217477 0.025498187 0.024654162 0.024562742 0.025853919 0.027510036 0.02854642 0.02924791 0.030106437 0.031688895 0.033314401 0.034075339 0.034040219 0.033609052 0.033060408 0.032524891 0.032589794 0.033273247 0.03374251 0.033842538 0.03410824 0.034680072 0.035228636 0.035487562 0.035476438 0.035365429 0.034963766 0.034250686 0.033220831 0.031590564 0.029931875 0.028687483 0.026974745 0.024771381 0.023059035 0.02202066 0.021922095 0.022965633 0.023861723 0.024028659 0.023994558 0.023726203 0.02295105 0.021904963 0.020700726 0.019061533 0.016907731 0.014890694 0.014187807 0.014937658 0.01524981 0.014840153 0.014342751 0.014127076 0.014207336 0.014043132 0.013763281 0.013560976 0.013098511 0.012441423 0.011829852 0.011302682 0.011466639 0.012588502 0.014026832 0.014840469 0.015085191 0.015412186 0.015876943 0.016018864 0.015883395 0.016106713 0.017011861 0.018116474 0.018841953 0.019379698 0.019592829 0.019405932 0.019099225 0.018697417 0.018296927 0.018135537 0.018589531 0.019536759 0.020066139 0.019901303 0.019276076 0.018307604 0.017495858 0.016488646 0.01525631 0.014245359 0.01392686 0.014701172 0.015824058 0.016155406 0.015380031 0.013842857 0.012499137 0.012140841 0.012353774 0.01213607 0.011298502 0.010313897 0.009538168 0.008673778 0.008254353 0.008344334 0.008317822 0.008387758 0.008908888 0.009634502 0.010301781 0.011014153 0.011155488 0.010266392 0.009530912 0.009556473 0.009734341 0.009589335 0.009278188 0.008849506 0.008746258 0.009141757 0.009874359 0.010528371 0.010966369 0.011404931 0.011903693 0.012335434 0.012681832 0.012031701 0.010650791 0.010051042 0.010287079 0.010896022 0.011619774 0.012366649 0.012603912 0.012187486 0.011766594 0.011551501 0.011660244 0.012295717 0.01302278 0.013839854 0.014734103 0.015716015 0.016823164 0.017979086 0.018806736 0.019758727 0.021067662 0.022561328 0.024379416 0.026130605 0.027272378 0.028350364 0.030224668 0.032908408 0.035679083 0.037434909 0.038492038 0.039378523 0.039967256 0.039931116 0.039320879 0.038182709 0.036780519 0.03552265 0.034644311 0.0345202 0.034951668 0.035833459 0.036513495 0.036908289 0.037241679 0.03705215 0.035853944 0.034263757 0.033417305 0.033251674 0.033171183 0.033033656 0.03245208 0.031438832 0.03075505 0.030450621 0.029607413 0.028373759 0.026764101 0.025089298 0.023760033 0.022744194 0.022161032 0.021455506 0.020233959 0.018976332 0.018290493 0.017978562 0.017384945 0.016428574 0.015584284 0.014652553 0.013827971 0.013432498 0.013348293 0.01370805 0.01409812 0.013884559 0.013226538 0.01259572 0.011698049 0.010873242 0.01036268 0.010055698 0.009775991 0.008616581 0.007004811 0.006615881 0.007232539 0.007327356 0.006760044 0.006556131 0.006719816 0.006606837 0.006553451 0.007006203 0.007453432 0.007260892 0.006753545 0.006254776 0.005668771 0.005253925 0.005338244 0.005516041 0.005690285 0.005838617 0.005423036 0.004704338 0.004144909 0.003947367 0.003918408 0.004047035 0.00456303 0.004827499 0.004447448 0.003767794 0.003446493 0.003045649 0.002565602 0.002631769 0.003137606 0.003370924 0.0036623 0.003988798 0.003841255 0.00335773 0.002971412 0.003412124 0.003967645 0.004000136 0.003548053 0.002575946 0.001203012 7.57954E-5 -3.43783E-4 -8.61625E-4 -0.001442078 -0.001442248 -6.98058E-4 7.05558E-4 0.001821316 0.002148608 0.002055378 0.001776541 0.001646026 0.001395041 8.68064E-4 3.33568E-4 1.40769E-4 2.3697E-4 -2.15933E-4 -9.61991E-4 -0.001561403 -0.001913532 -0.001432466 -2.23638E-4 0.001048576 0.002407528 0.004074484 0.005376319 0.0056705 0.005394376 0.004958967 0.004231457 0.003327075 0.002309018 0.001448529 0.001065591 9.7625E-4 8.74088E-4 0.001059174 0.001035215 8.29025E-4 5.48396E-4 2.404E-5 -6.47777E-5 6.60759E-4 0.001466217 0.001832117 0.002062565 0.001875829 0.001377753 0.001002821 0.001177232 0.001766521 0.002015189 0.001847291 0.001617457 0.001549652 0.001706602 0.001781809 0.001447669 0.001167488 0.00104556 8.57161E-4 3.18866E-4 -1.86468E-4 -5.93143E-4 -9.93106E-4 -0.001260041 -6.41644E-4 5.04565E-4 0.001022788 0.001036596 8.06444E-4 4.75859E-4 -2.06947E-4 -0.001048853 -0.001765377 -0.00218913 -0.001583979 -4.6772E-4 5.84297E-5 5.73843E-4 0.001422022 0.002457313 0.003110252 0.003481631 0.003581225 0.002907982 0.001448751 1.33805E-4 -4.23238E-4 -6.70703E-4 -4.97154E-4 -1.37951E-4 -4.96185E-4 -0.001616356 -0.003219394 -0.004550779 -0.0052348 -0.005353854 -0.004737772 -0.003292581 -0.001977339 -0.001115603 -9.82011E-4 -0.001568519 -0.001883235 -0.002042734 -0.002635086 -0.003201228 -0.002986517 -0.001941914 -9.86799E-4 -7.08463E-4 -7.19624E-4 -6.25368E-4 -5.26825E-4 -0.001029331 -0.001964167 -0.002310395 -0.001252331 6.57684E-4 0.00289801 0.004539452 0.004997856 0.004505224 0.003589165 0.002614071 0.001675716 6.35127E-4 -7.02677E-5 -1.0677E-4 2.54631E-4 5.87593E-4 5.34213E-4 5.38499E-4 6.61062E-4 5.34548E-4 2.58891E-4 8.39417E-5 2.27503E-4 3.31426E-4 6.76322E-5 -1.13364E-5 5.3392E-4 5.16103E-4 -6.38423E-4 -0.0017603 -0.001905252 -0.001665406 -0.001790302 -0.002518428 -0.003089303 -0.002655688 -0.002048652 -0.001970358 -0.002017704 -0.002125312 -0.001472957 1.13319E-4 0.001832141 0.002555542 0.00243641 0.002399121 0.002709328 0.002777342 0.002431161 0.002384502 0.002187623 0.001449835 4.33682E-4 -5.29248E-4 -0.001289489 -0.00164867 -0.00126009 -5.15611E-4 -3.5627E-4 -2.76137E-4 2.30598E-4 9.03882E-4 0.001316914 </Points>
</Spectrum>
</Case>
<Case ID="rat27_day6_noninfarcted.txt">
<Tissue Type="non-infarcted parenchyma"/>
<Spectrum Name="DS1">
<Parameters FirstPPM="0.0" LastPPM="4.5" PointsNumber="1383"/>
<Points>-7.83678E-4 1.06084E-4 6.63987E-4 2.69061E-4 -4.0046E-4 -9.905E-4 -0.001586062 -0.001794509 -0.001605716 -0.001146518 -7.8529E-4 -8.69161E-4 -0.001307477 -0.001748114 -0.002586195 -0.003856674 -0.005058942 -0.005753458 -0.005846914 -0.005714646 -0.005457387 -0.00462087 -0.003086193 -0.001753957 -0.001286693 -8.60258E-4 -3.64058E-4 1.02339E-4 3.61661E-4 3.99008E-4 3.75952E-4 4.77148E-4 0.001010076 0.001545798 0.001560303 0.00106072 -1.72141E-4 -0.001671745 -0.002755591 -0.003456234 -0.003828815 -0.003633332 -0.002824077 -0.001588538 -1.69252E-4 6.14969E-4 7.67803E-4 8.49724E-4 5.94609E-4 -4.57714E-4 -0.001682206 -0.002413652 -0.002655517 -0.002731062 -0.002514134 -0.001870776 -0.001382144 -0.001449928 -0.001878561 -0.002096501 -0.001727688 -8.34623E-4 2.34552E-4 9.57522E-4 0.00125449 0.001012869 2.44246E-4 -3.75817E-4 -3.11853E-4 -3.77072E-4 -5.06616E-4 -4.07403E-4 -2.69905E-4 3.14616E-4 0.001050587 0.001593153 0.001478035 4.69272E-4 -3.87049E-4 -6.55462E-4 -8.74527E-4 -0.001334321 -0.001588793 -8.3034E-4 4.6559E-4 0.001414478 0.001733153 0.001451333 0.00142074 0.001800587 0.002233885 0.002734345 0.003130234 0.003026341 0.002717096 0.002199756 0.00136237 7.60937E-4 8.47975E-4 0.00133696 0.001774515 0.00192874 0.002387767 0.0034473 0.004551823 0.005107599 0.005270155 0.005583075 0.00577356 0.005455878 0.005128979 0.005472212 0.006347069 0.006767484 0.006777987 0.006876064 0.006536759 0.005714629 0.005313324 0.005346739 0.005916962 0.006559372 0.006659111 0.006818327 0.007326797 0.007507372 0.007592064 0.008158931 0.009404286 0.010517866 0.010886808 0.011148433 0.011573376 0.011831744 0.011761383 0.011690014 0.011700439 0.011675337 0.011888534 0.012619702 0.013222856 0.012846697 0.011984033 0.011685137 0.011947392 0.012774202 0.01430366 0.015938563 0.017443524 0.018597018 0.019415226 0.01978237 0.020405505 0.022042253 0.023951722 0.025234443 0.025394085 0.025201726 0.025538428 0.0260136 0.026245961 0.026570726 0.027172802 0.02765875 0.028346398 0.029386302 0.030814927 0.033104212 0.036449888 0.040786124 0.045803957 0.050012983 0.052670208 0.054078142 0.054717467 0.055273111 0.055885843 0.056520739 0.056527503 0.054898508 0.052005159 0.048201566 0.044053561 0.040527758 0.037724608 0.03566393 0.034625777 0.034407663 0.034647786 0.035540884 0.036531461 0.03700757 0.036899838 0.036423775 0.035945416 0.035154601 0.034005669 0.032958466 0.031802358 0.029976123 0.028302392 0.028010409 0.028855964 0.030105484 0.031115193 0.031495002 0.031526673 0.031666869 0.031749832 0.031564444 0.031533481 0.032051799 0.03320756 0.034717685 0.036104183 0.037558548 0.039730029 0.042472257 0.045165066 0.048112155 0.051270165 0.053688764 0.055072961 0.055838577 0.056304976 0.056320477 0.056262214 0.056230864 0.056698419 0.057161229 0.0562862 0.053970847 0.051230157 0.048857445 0.04670166 0.044234614 0.041332454 0.038320402 0.035324891 0.03272443 0.030900649 0.029641894 0.028470201 0.027442381 0.026071234 0.024622493 0.023571957 0.022730104 0.022506642 0.022945391 0.023203506 0.023018668 0.023308177 0.024175916 0.024899441 0.025285934 0.025264482 0.02476051 0.023482714 0.022424484 0.022665475 0.023435475 0.023958126 0.024688224 0.026115225 0.027791465 0.029351149 0.030115434 0.030037255 0.02925719 0.027812084 0.026397304 0.025115351 0.024103705 0.023907224 0.024728001 0.026041962 0.027089883 0.027018638 0.025985832 0.024251331 0.022128384 0.020785389 0.020613784 0.021175317 0.022052722 0.023114463 0.024630181 0.027021796 0.030241301 0.033510705 0.035952046 0.037794757 0.038737311 0.03809045 0.035788565 0.031965536 0.027552866 0.024643004 0.023719162 0.023895634 0.024516975 0.025366139 0.026115544 0.026099211 0.024843126 0.02268988 0.020946049 0.01992442 0.019537875 0.019446437 0.019203613 0.019068534 0.019130898 0.019314406 0.019514012 0.019828563 0.020881906 0.0224637 0.023843878 0.025135613 0.027406185 0.030556263 0.033422187 0.035394962 0.036812695 0.038631415 0.041686037 0.046041096 0.050442705 0.052555457 0.051163319 0.04738302 0.043628831 0.041462007 0.040572566 0.039781582 0.037910256 0.034835824 0.031134875 0.026662169 0.02217184 0.01876998 0.016262952 0.014160287 0.0125263 0.011310358 0.010073332 0.009013918 0.00832384 0.007494208 0.006465857 0.005992241 0.0063706 0.006831778 0.006964749 0.007464439 0.007893549 0.007472891 0.007156634 0.007349197 0.007875028 0.008674538 0.010177247 0.011978693 0.013448113 0.014715047 0.015507566 0.015925261 0.016298678 0.017516139 0.020296956 0.024654739 0.02999842 0.035947609 0.041506195 0.045095966 0.046364029 0.046396662 0.047360492 0.050174169 0.054343333 0.058904852 0.062755029 0.064944239 0.064978567 0.063591439 0.062289667 0.061973261 0.0624533 0.063771733 0.066248908 0.069509742 0.073021005 0.076009821 0.077150777 0.075073013 0.069285553 0.061570871 0.0535135 0.045735706 0.038731438 0.033104735 0.028884673 0.025356277 0.02240129 0.020039415 0.01807889 0.016161344 0.01447014 0.012949083 0.011786086 0.010917097 0.010351344 0.010118135 0.00973409 0.009214212 0.008849453 0.008580928 0.008357088 0.008354458 0.008489638 0.008471996 0.007841028 0.006794615 0.006010102 0.006382976 0.007637885 0.008427458 0.008678822 0.008481747 0.007872879 0.007450901 0.007789923 0.008641856 0.00927107 0.00951878 0.009786389 0.010514803 0.011721904 0.013360457 0.015671493 0.018786502 0.022866089 0.028229488 0.035785694 0.04640903 0.059558329 0.073231396 0.085074086 0.092753972 0.095032668 0.092006256 0.085119219 0.076585505 0.068126165 0.060789249 0.054304724 0.048408218 0.043227265 0.038747238 0.035589156 0.033390161 0.031411369 0.029759457 0.028091435 0.026525266 0.025409009 0.024531451 0.02408709 0.02359309 0.022795427 0.021730137 0.020870646 0.020080439 0.01893765 0.01748612 0.015715136 0.013757103 0.012098846 0.010990272 0.010516955 0.010302285 0.009770439 0.008877861 0.008050247 0.007346508 0.006447659 0.005568494 0.004833647 0.003912446 0.003117522 0.002680406 0.002353617 0.002264926 0.002424974 0.002704626 0.00319162 0.003730686 0.003980261 0.003666489 0.002553739 0.001530592 8.29613E-4 8.70303E-5 -2.38895E-4 4.24924E-4 0.001619342 0.002955367 0.004227248 0.005128633 0.005522591 0.005630237 0.005428401 0.004842615 0.004093588 0.003690664 0.003710084 0.003773812 0.003543815 0.003137078 0.003367888 0.003807518 0.00356283 0.003158614 0.003481797 0.004780791 0.005957798 0.00601021 0.00523127 0.004245259 0.003447456 0.002821049 0.002578412 0.003113703 0.00445592 0.005236263 0.005250761 0.005221874 0.005224831 0.005131619 0.005371631 0.00566187 0.005990599 0.006652463 0.007236161 0.008205862 0.009586188 0.011190786 0.012975032 0.015025179 0.016863205 0.017508296 0.016933534 0.015792823 0.014992606 0.014763962 0.014686358 0.014379241 0.014081038 0.013941559 0.014084595 0.01500866 0.016872265 0.018961571 0.020858122 0.022560248 0.023757241 0.023889488 0.022994122 0.021395602 0.018821569 0.015908323 0.013866958 0.012724705 0.011765712 0.011218938 0.011614549 0.012124617 0.011891747 0.010814126 0.00919009 0.007888383 0.007367645 0.00746693 0.007800772 0.007969531 0.007520724 0.007024464 0.007420447 0.00859383 0.009444032 0.009467349 0.009112589 0.008880569 0.009275416 0.01021523 0.010753766 0.010521304 0.010218287 0.010915119 0.012484352 0.014008793 0.014632813 0.014425642 0.013674988 0.012444835 0.01102441 0.010305517 0.010264291 0.010689057 0.011594137 0.012427324 0.013174142 0.013976002 0.014995481 0.016182045 0.017568614 0.018996828 0.019883301 0.019956904 0.019314223 0.018488396 0.017846066 0.017639643 0.018504568 0.020349942 0.022409921 0.02409663 0.025288458 0.025648577 0.025270409 0.024315466 0.022943572 0.021315839 0.019724662 0.018369403 0.017279616 0.016655106 0.016172099 0.015470276 0.015153531 0.014937671 0.014598163 0.014632617 0.015354665 0.01673588 0.01864844 0.020758194 0.023073921 0.025184434 0.026783366 0.028114643 0.029235996 0.030258952 0.032167457 0.035498703 0.039342676 0.042662234 0.044823039 0.045837306 0.045708131 0.044918473 0.044047951 0.043677124 0.043715458 0.043079413 0.041684727 0.039377029 0.036676971 0.034433423 0.03278693 0.031802977 0.031258077 0.030746256 0.030052004 0.029142697 0.028016218 0.026668987 0.025692235 0.025580106 0.026075988 0.027412216 0.029317235 0.030715374 0.031034293 0.030788595 0.03063099 0.030557899 0.030109159 0.02958022 0.029221864 0.028536919 0.02755347 0.027168507 0.027000298 0.026226461 0.024768434 0.023518316 0.022433612 0.021572362 0.020913776 0.020533425 0.020249371 0.020067534 0.020471533 0.021132034 0.021542277 0.021418521 0.021078591 0.021115176 0.021624566 0.021996266 0.022260255 0.023362497 0.02513239 0.027121987 0.029027607 0.030531716 0.031552332 0.032553831 0.034217799 0.036756001 0.039861297 0.042413637 0.043476472 0.043406241 0.044145365 0.046306193 0.04914113 0.051549974 0.052893773 0.053598841 0.054204681 0.054662964 0.054909186 0.054726 0.054095118 0.05354196 0.053327238 0.053464183 0.053966821 0.054650305 0.054962182 0.054821965 0.054376341 0.053272013 0.051948571 0.051456547 0.052338109 0.053957027 0.055319116 0.056458063 0.057422974 0.05810616 0.059030483 0.060880338 0.06365809 0.06809448 0.075268336 0.085510345 0.099237234 0.114007297 0.12429884 0.127144218 0.123912151 0.11661191 0.107244135 0.097378761 0.088115661 0.080187373 0.073191169 0.06640605 0.059988005 0.054878796 0.051273613 0.047976345 0.044789544 0.042157586 0.040198554 0.039034945 0.038013323 0.036479204 0.034799105 0.033767754 0.033235354 0.032679445 0.031809708 0.030858535 0.030109626 0.029521677 0.029434378 0.029890505 0.030716529 0.031507417 0.031845066 0.031266286 0.029595082 0.028111641 0.027360912 0.026337135 0.025092087 0.024345931 0.024134172 0.024116941 0.023951835 0.023698353 0.023462534 0.023241377 0.022796827 0.022278253 0.022024964 0.021914451 0.021974496 0.022006571 0.021302372 0.020292537 0.019541731 0.019080014 0.018548749 0.01768597 0.016538009 0.015715057 0.015110998 0.014777653 0.015062026 0.015352302 0.015236517 0.015116587 0.015196954 0.015579594 0.015736021 0.015302142 0.014111843 0.013059158 0.01348923 0.014573294 0.015136466 0.015353206 0.015416377 0.015266529 0.014727462 0.014383256 0.014482684 0.014759855 0.015275737 0.01561091 0.015813477 0.016248949 0.016577323 0.016274002 0.015726286 0.016023203 0.01721664 0.018107898 0.018455338 0.018778997 0.019036509 0.019378193 0.019760389 0.020269626 0.020853675 0.021138977 0.021568317 0.022418632 0.022761208 0.022557998 0.022399469 0.022420413 0.022577307 0.022926539 0.022949701 0.022852782 0.023257677 0.023673908 0.023584789 0.023224723 0.022581368 0.021790891 0.021529108 0.021211749 0.020792185 0.020360994 0.019875168 0.019595635 0.019533108 0.019020232 0.017949793 0.016821873 0.016218321 0.015941216 0.015426479 0.015111321 0.014841235 0.014516958 0.013998241 0.013318372 0.012943184 0.01290106 0.012612353 0.012158888 0.011973108 0.011799273 0.011132353 0.010130668 0.009524978 0.009254455 0.009462165 0.010097488 0.010811004 0.011312719 0.011207482 0.010435755 0.009565186 0.009392388 0.009763498 0.010456485 0.011121158 0.011189151 0.010826431 0.010812137 0.011503005 0.012139417 0.01276729 0.01374514 0.014982931 0.016301914 0.017312111 0.017592946 0.017289687 0.017420521 0.018116726 0.018670701 0.019182411 0.019529654 0.019499552 0.019253851 0.019011197 0.018810701 0.018338971 0.01787819 0.018222614 0.019104997 0.019961163 0.021298929 0.023082962 0.025148424 0.027125941 0.028436176 0.029166875 0.029459341 0.02979265 0.029985856 0.029630712 0.029544601 0.029878208 0.030289221 0.03091625 0.031635592 0.032021054 0.031760636 0.030977197 0.030261623 0.030129076 0.030236092 0.029514719 0.02825198 0.027491897 0.027223044 0.027629078 0.028256633 0.028488645 0.028276949 0.027236815 0.025648843 0.02433802 0.023831232 0.024020901 0.024537414 0.02499291 0.02510432 0.024636143 0.023801814 0.022811674 0.021779056 0.020719075 0.020013188 0.020039064 0.020297582 0.019963073 0.018920734 0.01769287 0.016427501 0.015539437 0.015530538 0.01553176 0.015135232 0.014694736 0.014616686 0.014982158 0.015707943 0.016296947 0.016778258 0.01786717 0.019365328 0.020816651 0.022313356 0.023422265 0.023491849 0.022473327 0.021427368 0.02122858 0.021223358 0.021381993 0.022446543 0.023593866 0.023475633 0.022165291 0.02051495 0.019217364 0.01827894 0.01750062 0.017597534 0.018003766 0.018020957 0.017667667 0.016734947 0.01573157 0.015582803 0.015939303 0.015963121 0.015321811 0.014268744 0.013227718 0.012240799 0.011566338 0.011241129 0.011178315 0.011409508 0.011437366 0.011023048 0.010404123 0.00970621 0.009084853 0.008516571 0.008178123 0.008433067 0.008734769 0.00868283 0.008555895 0.008981096 0.009765502 0.010277666 0.010600596 0.010975823 0.01151437 0.011703959 0.010816112 0.009477767 0.008450384 0.007830301 0.00803528 0.009110544 0.010176672 0.010676582 0.010144464 0.008891766 0.007882129 0.007819915 0.00882195 0.010154556 0.010949618 0.011088148 0.01097297 0.011125867 0.011179166 0.010602616 0.009527811 0.009159962 0.01014174 0.011720142 0.013082633 0.014220167 0.01538709 0.016088206 0.016236952 0.016230095 0.016750162 0.018356065 0.020739178 0.023205488 0.025549636 0.027891167 0.030314712 0.032649549 0.03468829 0.036014537 0.036990314 0.037791138 0.03839537 0.039572939 0.04120876 0.042413822 0.043047707 0.043471006 0.043573071 0.043607378 0.043628846 0.042879726 0.041512667 0.040230336 0.039045046 0.037671596 0.036575758 0.036271215 0.036469678 0.036770534 0.037440508 0.038281146 0.038768506 0.038293968 0.036640496 0.035035572 0.034485283 0.03425308 0.033835492 0.032840358 0.031341496 0.029921397 0.029242707 0.029172235 0.02893986 0.027607708 0.025733798 0.024512717 0.023805291 0.023534823 0.023346324 0.023059675 0.022851717 0.02292668 0.023053071 0.022584576 0.021186611 0.019335517 0.018072795 0.017469726 0.01726241 0.017185934 0.017084645 0.016813203 0.016421592 0.0159355 0.015660235 0.015438624 0.014680119 0.013842891 0.013405899 0.013234752 0.013459202 0.013756514 0.014241708 0.014815907 0.014983283 0.014639356 0.014023241 0.013998252 0.014596065 0.014956388 0.014961059 0.014859157 0.014546699 0.013987047 0.0135428 0.012651728 0.011245453 0.0105901 0.010886647 0.011600483 0.012369629 0.01302687 0.013522269 0.014139066 0.014431288 0.014207489 0.013733366 0.012750784 0.011523537 0.010921119 0.01105127 0.0112447 0.011427889 0.011209056 0.01028844 0.009435738 0.009081755 0.009295841 0.009315403 0.008774081 0.008628427 0.008544579 0.008076939 0.007968791 0.008782121 0.010010392 0.010332004 0.009824882 0.00892554 0.008137377 0.008037924 0.008379571 0.008815002 0.008954931 0.008974969 0.008909618 0.00849065 0.007696398 0.006981215 0.006557758 0.006692682 0.007172455 0.007631657 0.007523851 0.007442348 0.007718241 0.007871187 0.007900807 0.007742161 0.006970754 0.005924183 0.005075698 0.004352434 0.004274161 0.00509608 0.006469843 0.007102431 0.00675985 0.006199279 0.005972127 0.006326604 0.006772907 0.007357769 0.007973523 0.007803258 0.006806823 0.005337092 0.004472221 0.004368318 0.00440432 0.004859734 0.005659085 0.006191082 0.006292156 0.005855758 0.005220291 0.004974204 0.005439039 0.006047126 0.006353101 0.006376676 0.006036959 0.005648326 0.005653608 0.005766496 0.005956072 0.006254583 0.006341218 0.006274429 0.005898426 0.005503859 0.005517077 0.00593878 0.006122569 0.006206836 0.006818458 0.008027508 0.008961032 0.008966586 0.008666766 0.008551745 0.00851101 0.008228587 0.007655065 0.006820089 0.005915494 0.00506803 0.004296908 0.00367517 0.003191974 0.002988023 0.002800843 0.002661132 0.003018025 0.003575751 0.004250134 0.00477546 0.004646614 0.004181387 0.003909516 0.003632264 0.003245671 0.003003333 0.002988379 0.003049059 0.003275067 0.003746477 0.004604344 0.006078664 0.007283078 0.007303772 0.006702603 0.006092433 0.005311306 0.004294454 0.003464991 0.003293008 0.003128802 0.002840036 0.002751941 0.002639226 0.002295913 0.002449596 0.002968953 0.003238845 0.00370376 0.004099755 0.003942531 0.003032454 0.002222039 0.002130761 0.00232836 0.002376361 0.002709779 0.003577242 0.004598409 0.00564221 0.005905926 0.005148337 0.004548736 0.004598022 0.004931607 0.005152997 0.005246027 0.005616132 0.006018272 0.006460162 0.007063685 0.007595437 0.007476985 0.006671738 0.005910498 0.005436463 0.005114059 0.004788061 0.004395774 0.003213589 0.001352881 2.73852E-4 0.001026764 0.002622952 0.003113083 0.002903303 0.003165353 0.004008623 0.004989806 0.005335355 0.0049436 0.004190551 0.003783931 0.004017482 0.004289246 0.004772148 0.005806565 0.006859318 0.007395174 0.007389188 0.007477219 0.007902069 0.007991971 0.007727057 0.007654523 0.007817371 0.007681404 </Points>
</Spectrum>
</Case>
<Case ID="rat20_day1_noninfarcted.txt">
<Tissue Type="non-infarcted parenchyma"/>
<Spectrum Name="DS1">
<Parameters FirstPPM="0.0" LastPPM="4.5" PointsNumber="1383"/>
<Points>-5.16605E-4 -0.001355415 -0.001207994 -1.41247E-4 7.49511E-4 9.29636E-4 0.001003647 5.13166E-4 -8.5681E-4 -0.001817669 -0.002188875 -0.002641884 -0.003230577 -0.003431355 -0.003761175 -0.004644232 -0.005233184 -0.005385693 -0.005641044 -0.005984466 -0.006407764 -0.006722181 -0.006618539 -0.005960094 -0.005934502 -0.007207192 -0.007928582 -0.007065385 -0.0066245 -0.007642513 -0.00832302 -0.007505053 -0.00659758 -0.006986867 -0.008518295 -0.009837795 -0.010247814 -0.009222206 -0.007139178 -0.005028681 -0.002074497 0.001332085 0.002871609 0.002976384 0.003244454 0.003536136 0.00298295 0.001416298 -1.855E-4 -0.001542641 -0.001640046 -2.26892E-4 7.10345E-4 8.65031E-4 2.7962E-4 -6.34481E-4 -0.001776021 -0.00244936 -0.003238033 -0.003428642 -0.002201422 -0.001020002 -6.35454E-4 -2.01336E-4 9.06123E-4 0.001898003 0.002635088 0.003893804 0.005990586 0.007886035 0.007948244 0.006471818 0.005881385 0.006386673 0.006685247 0.006655105 0.006317472 0.005225744 0.0039488 0.002867107 0.002017417 0.001523372 0.001151993 8.10781E-4 0.001148377 0.001778869 0.00242536 0.002995518 0.002850556 0.003475604 0.005075567 0.005877639 0.004954869 0.003643297 0.003180725 0.003551286 0.004270475 0.004502161 0.00334244 0.001754768 0.00108838 0.001550326 0.002057252 0.00172843 9.90507E-4 3.20237E-4 -7.94015E-5 -3.83635E-4 -3.59559E-4 9.52881E-4 0.003135246 0.004337874 0.004168014 0.004851368 0.006344003 0.007106163 0.006969933 0.006101956 0.004958103 0.00437526 0.004525856 0.004706704 0.003936704 0.003367178 0.003527895 0.003657217 0.003229679 0.00372985 0.005829385 0.008225161 0.010458061 0.01247753 0.014090407 0.014979702 0.015447223 0.015274546 0.014681346 0.014756134 0.01514726 0.01549253 0.016125459 0.016683855 0.017406208 0.018795586 0.02084608 0.023548019 0.025372559 0.025448094 0.024293181 0.022688284 0.022040755 0.021455954 0.020108358 0.019363925 0.021166613 0.024804657 0.027609451 0.028675069 0.029280608 0.030364165 0.031469355 0.032213918 0.032507085 0.033135327 0.034986355 0.036890817 0.037982575 0.038691803 0.040816143 0.04439902 0.048418681 0.051796276 0.053809176 0.054135779 0.053449428 0.053216729 0.054088736 0.055131512 0.055491923 0.054127618 0.05195466 0.050110722 0.047908752 0.044719991 0.041495029 0.038963751 0.037846735 0.038220072 0.038787988 0.038091004 0.036212038 0.034178615 0.032121273 0.029400378 0.026757772 0.025513197 0.025877206 0.02706679 0.027089328 0.025942712 0.025111541 0.024343143 0.022872112 0.021302857 0.020644823 0.020148312 0.019719114 0.019882483 0.020712561 0.021801522 0.022781186 0.024129806 0.024953551 0.025395099 0.026414138 0.027983751 0.030182791 0.032820878 0.034791881 0.036776884 0.039954219 0.043810306 0.046998188 0.049119464 0.050610411 0.051854955 0.053776976 0.055720931 0.057321517 0.057598615 0.055532456 0.053181753 0.051311191 0.049095451 0.046907065 0.044764195 0.042008629 0.038420029 0.035287602 0.033022672 0.031361555 0.03053103 0.030147067 0.029792493 0.028252673 0.024853598 0.022098965 0.021654873 0.021498546 0.02039816 0.019262667 0.018834598 0.019115756 0.020250947 0.020979773 0.021222587 0.021575769 0.021763461 0.02219898 0.023070669 0.023499778 0.023761236 0.024174561 0.024953185 0.026732419 0.029564175 0.032557869 0.035335823 0.036128044 0.033992716 0.030859367 0.029250301 0.029779421 0.029960733 0.028637813 0.027325273 0.026739054 0.027433951 0.028971044 0.029981754 0.029589483 0.028509502 0.027635565 0.027287404 0.027593039 0.028215517 0.028853419 0.028387934 0.027901345 0.028349039 0.029859927 0.032358006 0.034722078 0.035039234 0.034307141 0.033300913 0.031945805 0.029687586 0.026620746 0.024233358 0.023317347 0.023712581 0.025246012 0.027417883 0.028555755 0.027842001 0.026280068 0.024596598 0.023041868 0.021304259 0.019896577 0.01910269 0.01878181 0.018108018 0.01739123 0.017001953 0.01717312 0.01740609 0.01653596 0.01504443 0.014591712 0.015790153 0.018421846 0.021177121 0.022648934 0.023283423 0.023790883 0.024957167 0.027270646 0.031105063 0.036165829 0.040069219 0.040610958 0.0386275 0.035749319 0.032899713 0.030514301 0.028372981 0.026079539 0.023431351 0.021021506 0.018621821 0.015657878 0.012662553 0.010910666 0.011218882 0.011721888 0.011097482 0.009971471 0.009831918 0.01030291 0.010245318 0.009623084 0.008568439 0.007626502 0.007225585 0.007684722 0.008085166 0.007140253 0.006068871 0.006255689 0.006945606 0.00776364 0.009295953 0.010574896 0.011256126 0.012044245 0.013303918 0.014811244 0.015656037 0.01696327 0.020071002 0.02479593 0.02952795 0.033117746 0.036021676 0.038952086 0.041768421 0.044163951 0.045975512 0.047881429 0.05020878 0.053609328 0.057914615 0.060696036 0.061304257 0.060442635 0.058578668 0.056899686 0.056605337 0.058036185 0.060229763 0.062503632 0.065488464 0.068948173 0.070529061 0.067594335 0.061101849 0.053392247 0.045616109 0.038589312 0.032402301 0.026664896 0.021855689 0.018041148 0.015390886 0.014297926 0.014557648 0.015145522 0.015537351 0.016221667 0.017033792 0.017234763 0.016072673 0.014331865 0.013325872 0.012799291 0.012722906 0.012316759 0.011526636 0.010762261 0.009619272 0.008438708 0.008013737 0.008229158 0.008495918 0.008361461 0.007984118 0.007289027 0.006025505 0.004788691 0.004826683 0.006467673 0.009133715 0.012311424 0.014611878 0.015366204 0.015930968 0.016815133 0.018526723 0.021147537 0.02380755 0.026343905 0.028661147 0.032202108 0.038492316 0.047185241 0.058361633 0.072133565 0.085785367 0.095719452 0.098962587 0.096926904 0.091353852 0.083427616 0.075073286 0.067022718 0.059047364 0.051727254 0.045827292 0.041391161 0.03844268 0.036763143 0.03558551 0.033957191 0.031823123 0.02948298 0.028262739 0.02837954 0.027219695 0.024760206 0.023901531 0.023946677 0.023742282 0.023064607 0.021544976 0.020341447 0.019926278 0.018778355 0.016200313 0.013151054 0.011641392 0.011607008 0.011646621 0.011184172 0.011035508 0.010946351 0.009958912 0.008152449 0.007110635 0.006634811 0.005585047 0.004286475 0.003343211 0.003385115 0.003689995 0.00464589 0.006559598 0.008126662 0.00857629 0.007928781 0.006494113 0.005239158 0.004117274 0.002462771 0.001458864 9.21871E-4 5.4498E-4 0.001629666 0.00358126 0.005381666 0.00680128 0.007606059 0.007699299 0.006884271 0.005368073 0.004116704 0.003533656 0.003285036 0.003695316 0.00413859 0.004416626 0.004458545 0.003670494 0.002699556 0.002083172 0.001899064 0.001534042 8.96617E-4 0.001213371 0.004026265 0.006907905 0.007124085 0.006006826 0.006076496 0.00804878 0.010684959 0.012050767 0.011530596 0.010988594 0.010790284 0.010324843 0.010442779 0.011986765 0.013651228 0.015172987 0.017302351 0.020898285 0.02483758 0.027039775 0.026938675 0.025416506 0.023755128 0.022141587 0.020775257 0.019635376 0.018625249 0.017964745 0.017515705 0.017139003 0.017484351 0.019592019 0.02238031 0.024791117 0.026397687 0.027103595 0.027707342 0.028109339 0.028093201 0.0276469 0.026690167 0.024935892 0.022847142 0.020520488 0.017640963 0.015537658 0.013739019 0.011927401 0.011238478 0.011256925 0.01145369 0.012523687 0.01365157 0.014101965 0.014387314 0.014571334 0.013844295 0.01270082 0.011529099 0.010809248 0.01070746 0.010811966 0.011045798 0.012088424 0.013816786 0.015402476 0.016443476 0.017358548 0.018754904 0.019676725 0.019231944 0.018035665 0.01790659 0.018738165 0.019095789 0.018688011 0.018210295 0.017935687 0.01762996 0.017346345 0.018218874 0.019730044 0.020810641 0.021024262 0.021318137 0.022161637 0.022486075 0.022566206 0.023513623 0.024380697 0.024189652 0.023151811 0.022011942 0.021342471 0.021307845 0.021960802 0.022801295 0.022849793 0.023255734 0.024765603 0.025924714 0.025658191 0.024003549 0.022202955 0.020901833 0.020161462 0.020316903 0.021135506 0.022377151 0.024722031 0.026570714 0.02680187 0.026205387 0.025815108 0.025380783 0.023865165 0.023051416 0.02442201 0.02731537 0.030310466 0.032926339 0.036004776 0.038985792 0.041669017 0.044208113 0.045989106 0.048334588 0.051922017 0.055764645 0.058131891 0.057786925 0.055376101 0.052637361 0.051108121 0.050191577 0.050378119 0.051385267 0.051255626 0.050513861 0.049325457 0.046630374 0.04269927 0.038406267 0.034610241 0.032315689 0.030728547 0.029953056 0.030362119 0.030925594 0.031476748 0.031819636 0.031885691 0.032349363 0.033791601 0.03582607 0.038065698 0.038991927 0.038150129 0.03730386 0.036434178 0.034962918 0.033244729 0.031886885 0.030962699 0.030651648 0.030176231 0.028659995 0.02708192 0.025005785 0.02236929 0.02018947 0.019086852 0.018831509 0.018770479 0.01931449 0.02067894 0.022177967 0.024288735 0.026662543 0.027926432 0.027919242 0.027803377 0.028339663 0.029413613 0.03055054 0.03142953 0.031629592 0.031289868 0.030830562 0.032045739 0.035554705 0.040142583 0.044576796 0.048041881 0.049637305 0.049089997 0.047270855 0.045401212 0.044571116 0.044640187 0.045458321 0.046405792 0.047643371 0.049187391 0.050144949 0.05059159 0.050940998 0.05068299 0.050465368 0.05116375 0.052429455 0.054282697 0.057142586 0.060714729 0.063832148 0.065453716 0.066063308 0.065079544 0.063158263 0.062769608 0.064281526 0.066435724 0.067827765 0.067851152 0.066893995 0.065407468 0.064708498 0.066649948 0.072060147 0.080285776 0.091385507 0.106645169 0.12372871 0.135210004 0.137048947 0.129810361 0.116959974 0.102923019 0.090030307 0.079117251 0.070394065 0.062823257 0.055588184 0.049664101 0.045437046 0.042501642 0.040123459 0.037666105 0.036279245 0.03596731 0.035626589 0.034795862 0.033259018 0.031039432 0.029069871 0.027769818 0.027364339 0.027807502 0.02830648 0.028983634 0.029718903 0.029305328 0.027092899 0.024345294 0.02325955 0.023157242 0.022895645 0.023547225 0.024508182 0.02524192 0.025879947 0.025980989 0.026438498 0.027238842 0.026648995 0.025440368 0.024588637 0.024151282 0.02462049 0.023985251 0.021733574 0.020086055 0.019187517 0.01882162 0.01940726 0.020544731 0.021481665 0.022194636 0.022281039 0.021544251 0.020362368 0.019237628 0.018724593 0.019181272 0.019546226 0.01916175 0.018490467 0.018022864 0.017861783 0.017154575 0.015835707 0.015366382 0.015618347 0.01594349 0.015979254 0.016005619 0.017317028 0.019016447 0.019626105 0.019481331 0.018871532 0.01728046 0.016215052 0.016733743 0.018288913 0.019785821 0.020597592 0.021552945 0.023030778 0.024140442 0.024530496 0.024902197 0.025328181 0.025171428 0.024874469 0.024991012 0.025278826 0.026176269 0.027556489 0.028977268 0.029955988 0.029771076 0.028292344 0.025867312 0.024343385 0.023972766 0.023790182 0.023712804 0.023796558 0.024679165 0.025439323 0.025095153 0.024940471 0.02478979 0.024795471 0.025748535 0.026266436 0.026463938 0.026587973 0.025688977 0.024033407 0.022918287 0.022984887 0.02297749 0.021863336 0.020322054 0.019204244 0.017242298 0.01472866 0.013567638 0.013693006 0.013753099 0.012966907 0.011616942 0.010202278 0.009177942 0.008344954 0.006660202 0.004388301 0.003396871 0.003583757 0.00388669 0.00422138 0.004512682 0.004677638 0.004549428 0.004675257 0.004794755 0.003894058 0.002327486 0.001976219 0.0036509 0.006087354 0.008414136 0.009854086 0.010649642 0.011575267 0.01143027 0.010536005 0.010031983 0.010640867 0.012232959 0.013627953 0.014410371 0.01568736 0.017788112 0.019446406 0.019728512 0.018970411 0.018215587 0.017108607 0.016166454 0.015838885 0.01563778 0.015614102 0.015720511 0.015890704 0.016258412 0.016786492 0.016982493 0.017002527 0.016990816 0.017319499 0.018401047 0.019947514 0.021134019 0.022004009 0.023059661 0.024079962 0.025196888 0.025556998 0.024835754 0.023557353 0.022410987 0.022315552 0.02346214 0.025068555 0.025986443 0.025888904 0.025422467 0.024855353 0.023891974 0.022488913 0.0212515 0.021102166 0.022285651 0.022984061 0.022115833 0.020511346 0.018510219 0.016728212 0.015825486 0.015229717 0.015474255 0.016803789 0.017178423 0.01570713 0.014943292 0.015152345 0.014680001 0.014452248 0.014042783 0.012036445 0.009659719 0.008742252 0.009115113 0.009106761 0.00872269 0.008751622 0.009300985 0.009982531 0.010626952 0.011424536 0.012382775 0.013182643 0.013394021 0.013538141 0.014348279 0.015448839 0.015819061 0.01613358 0.016301608 0.016632166 0.016853124 0.016209661 0.015980198 0.01613076 0.016152128 0.016549459 0.017224211 0.017425967 0.017401271 0.017432453 0.017933246 0.019105398 0.020368832 0.021656902 0.022211147 0.021111063 0.019219302 0.017018266 0.014187909 0.011643437 0.010121053 0.009406734 0.00871895 0.008291695 0.008136842 0.008055354 0.008483219 0.008670672 0.008584473 0.008559274 0.008891326 0.009387983 0.009060271 0.007489979 0.00588602 0.005760064 0.007284408 0.009037815 0.009905761 0.009403122 0.00736277 0.00528489 0.004072722 0.003699458 0.003967821 0.0041711 0.003285752 0.001740725 7.91465E-4 8.66718E-4 0.002498327 0.004142672 0.004865226 0.005413195 0.005783052 0.005647809 0.004285477 0.00291993 0.002442689 0.002730196 0.004572065 0.007713227 0.010212941 0.011535753 0.012566954 0.013148219 0.01298284 0.012822412 0.013078479 0.013076648 0.012467865 0.011919744 0.011915672 0.012251522 0.012797928 0.013470181 0.014150646 0.014196281 0.013727564 0.01330421 0.013698513 0.01586812 0.019276126 0.022487337 0.025204692 0.027845248 0.030090173 0.030618243 0.030025575 0.030573282 0.032689446 0.036011987 0.039264348 0.042174406 0.045135273 0.046315367 0.045575593 0.044487605 0.043474922 0.042195404 0.040136884 0.037841242 0.037078013 0.03764031 0.038089516 0.037390129 0.035486732 0.033962267 0.03433448 0.035316764 0.0353343 0.034326415 0.033158008 0.032472997 0.032288223 0.031316365 0.028807861 0.025696674 0.02359768 0.023265084 0.02420217 0.024781931 0.024028329 0.022562923 0.020821057 0.019552219 0.018859384 0.018268771 0.0178597 0.017993615 0.018211215 0.01795731 0.017854468 0.018237962 0.018763222 0.019009859 0.01835884 0.017571639 0.017350878 0.016581991 0.015927918 0.015856223 0.015055126 0.014216438 0.014539486 0.014893309 0.014308016 0.013245807 0.011902694 0.010380537 0.009234544 0.008687607 0.008999725 0.009120853 0.008346178 0.00669919 0.005145744 0.004174554 0.003237454 0.002467871 0.002248888 0.002236759 0.003077536 0.00516274 0.00693687 0.007314033 0.006371383 0.004895121 0.003672238 0.003147789 0.003806923 0.005774048 0.007856782 0.009255679 0.009994858 0.009835443 0.009705924 0.009595563 0.009049091 0.007693333 0.005832619 0.004489752 0.003662277 0.003107983 0.001846806 6.03838E-4 8.96806E-4 0.00161385 9.42432E-4 3.4588E-5 7.69922E-4 0.002684792 0.003945474 0.003988992 0.004417191 0.005909727 0.007635667 0.008814694 0.009474213 0.00959402 0.009189333 0.007977538 0.006078512 0.004601312 0.004081155 0.004027672 0.003814863 0.003114952 0.00236779 0.002158525 0.002409353 0.002597206 0.001782028 5.91299E-4 2.47555E-4 7.24759E-4 0.001120069 8.74742E-4 2.4291E-4 -4.18475E-4 -8.37843E-4 -5.14978E-4 4.98026E-4 0.001557129 0.002349036 0.002630419 0.002859314 0.002927958 0.002389985 0.001041178 -7.79411E-4 -0.002748327 -0.003770302 -0.003297242 -0.002595924 -0.001800565 -1.52701E-4 0.001462137 0.002706378 0.00334367 0.003284409 0.003350776 0.00372999 0.004009563 0.003766394 0.002923791 0.001940145 0.0017836 0.002479524 0.003442394 0.003144831 0.001179248 -0.001366353 -0.002849084 -0.003271751 -0.002868949 -0.001860045 1.47911E-4 0.003111516 0.005835458 0.00775414 0.00806841 0.006539439 0.003909669 0.001721834 2.82696E-4 -3.63767E-4 2.81815E-5 6.68547E-4 4.84511E-4 -6.09381E-4 -0.002163349 -0.00317459 -0.003418319 -0.003420728 -0.003206135 -0.002568882 -0.001345126 -3.35516E-4 5.84949E-5 -3.52644E-4 -8.48452E-4 -7.05102E-4 2.62986E-4 0.001883917 0.003847421 0.005389016 0.00581048 0.005888244 0.005520644 0.004287381 0.00263876 0.001680834 0.001393069 0.001327848 8.02109E-4 -2.39691E-4 -0.001461101 -0.002488587 -0.001834284 5.77979E-4 0.00263335 0.002611715 0.001823116 0.001263868 7.61352E-4 -1.44317E-4 -0.001963175 -0.00343412 -0.003515404 -0.002707318 -0.002035975 -0.002225579 -0.002375824 -0.001904179 -0.001485447 -0.002058425 -0.003243363 -0.003798243 -0.003367965 -0.003143611 -0.003124874 -0.002846661 -0.002343954 -0.001520383 -4.58998E-4 6.1204E-4 6.08644E-4 -7.35125E-4 -0.00235604 -0.003055667 -0.002333461 -0.001189706 -1.35313E-4 5.70075E-4 0.001153961 0.001031704 -7.30755E-4 -0.00269933 -0.003504802 -0.003259093 -0.001908329 -4.16025E-4 6.76314E-4 0.001320841 0.0011424 -4.50346E-4 -0.002229563 -0.002713875 -0.002487859 -0.002298843 -0.001591947 1.05774E-4 0.001880799 0.002867162 0.002401553 0.001125302 1.67867E-4 -4.90079E-4 -5.97585E-4 -4.00643E-4 -2.65269E-4 6.76607E-4 0.001676806 0.001840412 8.50154E-4 -7.04583E-4 -0.001479837 -0.001649281 -0.001860131 -0.002754129 -0.004354489 -0.005411708 -0.00576689 -0.006288821 -0.006663247 -0.006265314 -0.004962122 -0.003578375 -0.003334442 </Points>
</Spectrum>
</Case>
<Case ID="rat20_day8_noninfarcted.txt">
<Tissue Type="non-infarcted parenchyma"/>
<Spectrum Name="DS1">
<Parameters FirstPPM="0.0" LastPPM="4.5" PointsNumber="1383"/>
<Points>-0.002738609 -0.002506775 -0.002288148 -0.002013293 -0.00178756 -0.002256249 -0.002993889 -0.003298102 -0.003292563 -0.003798268 -0.00524475 -0.00697248 -0.008074949 -0.008822015 -0.009171916 -0.008319394 -0.006423091 -0.004880023 -0.004225023 -0.00405575 -0.003687536 -0.003370352 -0.00303976 -0.002449847 -0.001819281 -0.001076843 -5.98478E-4 -8.13725E-4 -0.001034916 -0.001131736 -0.00105544 -0.001198956 -0.001797747 -0.002493658 -0.003659974 -0.005278216 -0.006384453 -0.00643791 -0.00566923 -0.004647115 -0.003872683 -0.003317375 -0.003240969 -0.003078232 -0.002600733 -0.001635602 -9.39256E-4 -0.001163102 -0.00175939 -0.001924685 -0.001414898 -0.00109171 -0.001699157 -0.002680478 -0.003509921 -0.004473416 -0.004981551 -0.004370221 -0.003033537 -0.002598502 -0.0031584 -0.003509419 -0.002789832 -0.001596149 -0.001042136 -9.63264E-4 -7.52895E-4 -2.23489E-4 3.72489E-4 2.8033E-4 -0.001059162 -0.002876909 -0.004093937 -0.004396446 -0.003589077 -0.002490512 -0.00182973 -0.001884717 -0.001762221 -4.82358E-4 0.001348698 0.002798779 0.00346914 0.003821684 0.004238064 0.004730296 0.005358677 0.005563384 0.005411527 0.005264051 0.00506293 0.004335748 0.002738377 0.001089 5.61955E-4 9.44894E-4 0.001462306 0.001968995 0.002356595 0.002162848 0.001271002 7.58966E-4 0.001440594 0.002298713 0.00272756 0.003338047 0.003938387 0.004048387 0.00445509 0.005434774 0.006331839 0.006479532 0.005990235 0.006112006 0.006526359 0.006501361 0.006062757 0.005849201 0.005306571 0.00434601 0.003230783 0.001896309 9.28309E-4 5.69996E-4 8.99824E-4 0.001727042 0.002925031 0.00398138 0.00461901 0.005032222 0.006232667 0.007711953 0.008402834 0.009569439 0.011399258 0.012784044 0.013779638 0.014638731 0.015657842 0.016279232 0.016198443 0.015740356 0.01474528 0.013417885 0.012475425 0.012725719 0.013318168 0.012750959 0.011798105 0.011372504 0.010883404 0.010099816 0.009453148 0.009295423 0.010276848 0.012966663 0.016885483 0.020104807 0.021412675 0.022226315 0.023349541 0.023874774 0.02369524 0.024228524 0.026570168 0.030081806 0.033629496 0.037185889 0.041301204 0.046111367 0.050949778 0.055278324 0.059065752 0.061597447 0.063063396 0.064295112 0.064904389 0.064278768 0.062126249 0.058175134 0.052400357 0.045661877 0.039180099 0.033467728 0.029779741 0.028250341 0.027939769 0.028535855 0.029982208 0.031688756 0.03348202 0.035896025 0.038286365 0.039803974 0.040661631 0.041149299 0.040834297 0.040450369 0.040128653 0.039065022 0.03749825 0.035834962 0.034008071 0.032140645 0.030405737 0.028598257 0.026876599 0.025531199 0.023870944 0.021756867 0.019339467 0.017204297 0.015910283 0.015371557 0.016208232 0.018900572 0.022421474 0.025385396 0.027516251 0.030331287 0.034334364 0.039031646 0.043498412 0.047485565 0.050257727 0.051392484 0.052055201 0.053066797 0.054722879 0.057038482 0.058722475 0.0593325 0.059085412 0.058176427 0.057808136 0.056947069 0.054865066 0.052411838 0.049620308 0.045867483 0.041065872 0.035437172 0.028938246 0.022462548 0.017187207 0.012934217 0.008781281 0.005279608 0.003496417 0.002442987 0.001608905 0.001731869 0.002818441 0.004524493 0.006390006 0.008984084 0.012232392 0.014804283 0.016138452 0.016225161 0.015637195 0.015043097 0.014457332 0.014165261 0.014404026 0.016178937 0.020418551 0.025788998 0.02969971 0.032137057 0.033853236 0.03486614 0.035280753 0.036170946 0.037751676 0.03946256 0.040055347 0.039223034 0.037751604 0.035940556 0.033583871 0.030535919 0.027676132 0.026081645 0.025585446 0.025589641 0.025604756 0.026045786 0.027023714 0.027571173 0.027989065 0.029344542 0.031311325 0.032668035 0.033012155 0.032297334 0.030702861 0.029456501 0.029155667 0.029770317 0.031237835 0.032606146 0.033126517 0.032982044 0.032688036 0.031777778 0.029645949 0.027223231 0.025733991 0.02458706 0.023191739 0.021305775 0.019069878 0.017263398 0.01597379 0.015102221 0.014532269 0.014145712 0.014522127 0.015486164 0.016726519 0.018254364 0.020049277 0.02239292 0.02483207 0.027558061 0.031205482 0.03492587 0.03792567 0.03974587 0.040185628 0.039333581 0.036736484 0.032934774 0.030040033 0.028928139 0.028321659 0.026871821 0.024284707 0.021314638 0.018646647 0.016379572 0.014376983 0.012778449 0.011587142 0.010643521 0.009734518 0.008761242 0.00765825 0.006590001 0.005531021 0.005177322 0.005712377 0.006418228 0.006657925 0.00596776 0.005133474 0.004866873 0.004588553 0.004064506 0.004178745 0.005386939 0.007197516 0.008241538 0.008177216 0.007809673 0.007439363 0.006892335 0.007484732 0.009794375 0.012265936 0.015000669 0.019247839 0.024455326 0.029625425 0.034140705 0.037195424 0.038577228 0.038595857 0.038424224 0.039251697 0.04223161 0.045973389 0.048800231 0.050645017 0.051078358 0.050003525 0.048832264 0.048449346 0.048866243 0.050410511 0.052936743 0.055885687 0.058713687 0.061140948 0.061937421 0.060116564 0.055552796 0.048598856 0.040860675 0.034322772 0.029602984 0.025190311 0.021160797 0.018132578 0.015815782 0.013434017 0.012091775 0.011904293 0.011626887 0.010721568 0.009475261 0.008594077 0.008724108 0.009128011 0.009194036 0.009072043 0.009164298 0.009546114 0.009495083 0.009147044 0.008875657 0.009134605 0.009320402 0.009060985 0.008819108 0.008123181 0.006921497 0.006064002 0.005822137 0.005798886 0.005705617 0.006311988 0.007130541 0.007269849 0.006972559 0.00689346 0.00728077 0.008755284 0.010806846 0.013092514 0.016347542 0.020285742 0.02506554 0.031437311 0.039376951 0.048674756 0.059424988 0.071202993 0.08264973 0.09116156 0.095058633 0.093657442 0.087306235 0.078773783 0.069996505 0.061326978 0.053717106 0.047702654 0.043045468 0.038772755 0.034384964 0.030843599 0.028114387 0.026502591 0.026581372 0.027104121 0.027035713 0.026117301 0.024342365 0.022656297 0.021460834 0.02055941 0.019384944 0.018146851 0.017314919 0.016757113 0.01646126 0.016481485 0.016015411 0.014936774 0.013633193 0.012088427 0.010130809 0.007964313 0.005917383 0.004450415 0.004574611 0.005342173 0.005004951 0.004307388 0.004466448 0.004713816 0.004078754 0.002824922 0.001402201 6.34835E-4 7.52147E-4 9.22469E-4 0.001146295 0.002030998 0.002532245 0.001457599 -5.94782E-4 -0.001707846 -0.001700476 -0.001660896 -0.001349 -4.05765E-4 7.248E-4 9.04561E-4 -2.28498E-5 -9.13387E-4 -9.7847E-4 -2.97723E-4 5.06627E-4 9.16238E-4 5.95615E-4 -9.01087E-5 -4.62952E-5 5.85592E-4 0.00103588 0.001408665 0.001819699 0.002156054 0.002337501 0.002519855 0.002294599 0.001995055 0.001871076 0.00202328 0.002282163 0.003159521 0.005029225 0.007061569 0.007678296 0.006567749 0.005404749 0.00515745 0.005559948 0.006226304 0.006806932 0.00779379 0.009453079 0.010805652 0.011604537 0.012671819 0.013601413 0.014384764 0.015592738 0.016988742 0.018148464 0.019396341 0.020348826 0.019274853 0.016123357 0.013012212 0.011642099 0.012125641 0.013328929 0.01403487 0.014111422 0.014578849 0.016511907 0.019505736 0.021940539 0.023051861 0.023192978 0.022705164 0.021788628 0.020389197 0.018280766 0.016107284 0.014453059 0.013173221 0.011780901 0.010865696 0.010356467 0.009613932 0.009063562 0.009013076 0.009083734 0.00928425 0.009770529 0.009606318 0.008509529 0.007510069 0.006544354 0.005492182 0.004880773 0.004919734 0.005094721 0.005289724 0.005657091 0.006376941 0.007588997 0.008481461 0.008865858 0.009022809 0.009739374 0.011533432 0.013548158 0.015115246 0.015638607 0.015297801 0.014745261 0.014413166 0.014750666 0.01563889 0.015958798 0.015815806 0.016137745 0.017187825 0.018417693 0.020071263 0.021761844 0.022614997 0.022417048 0.021702205 0.020942999 0.020554405 0.020322084 0.020181629 0.020190908 0.020208701 0.020279368 0.020545185 0.021042966 0.022195064 0.023385692 0.02357342 0.022747632 0.021732355 0.021462635 0.021567204 0.021383964 0.02091387 0.02045861 0.019379597 0.017799074 0.016430074 0.015705113 0.015570245 0.015248897 0.014625506 0.014303977 0.014639487 0.015503773 0.017216706 0.019393584 0.022248093 0.025128476 0.026768927 0.027683684 0.029364559 0.032847877 0.037057302 0.040945069 0.044371363 0.047200124 0.048804311 0.047928153 0.045786881 0.044152264 0.04399224 0.044628425 0.044647803 0.043728931 0.042352091 0.040214076 0.037376565 0.034737409 0.033092168 0.032303734 0.031433482 0.030097207 0.029287947 0.029192102 0.028940036 0.028892522 0.029056926 0.0292286 0.029722887 0.029948136 0.02984864 0.02951636 0.029176139 0.029860911 0.031101502 0.031745962 0.031724481 0.031380994 0.030845403 0.03050873 0.030159418 0.029458914 0.027969755 0.026166559 0.025377171 0.025410747 0.025357503 0.02468582 0.023134151 0.021069912 0.020216832 0.020876565 0.021742502 0.022850947 0.024051135 0.024246568 0.024055919 0.024652249 0.025828461 0.027187157 0.028167784 0.029063943 0.030852781 0.032777545 0.034532436 0.036328269 0.038597677 0.042067868 0.045619048 0.048017807 0.049534687 0.050400824 0.050384398 0.049679394 0.049103064 0.049555393 0.051005024 0.052333209 0.05256308 0.052592392 0.05291925 0.054112722 0.055964643 0.056284188 0.055364591 0.055130945 0.0552949 0.05504907 0.05502667 0.05576421 0.056142914 0.055471859 0.054329742 0.053644175 0.053986565 0.05494342 0.056000153 0.058012223 0.060540697 0.061961421 0.062520855 0.063575914 0.065278415 0.067985867 0.072840151 0.079901208 0.088908971 0.100662517 0.113515915 0.122912745 0.126549967 0.124311466 0.117456865 0.108703387 0.099724952 0.091064315 0.082961785 0.075788681 0.069745037 0.065030229 0.061116764 0.056616983 0.051504986 0.047690799 0.046079503 0.045897124 0.045411214 0.043989241 0.042349936 0.040439471 0.037771095 0.036061581 0.036350249 0.037231247 0.037503074 0.037216927 0.036360896 0.03443829 0.032251819 0.03082239 0.030416194 0.030763278 0.031317588 0.031721245 0.031610052 0.031825608 0.032591405 0.03311957 0.033308616 0.033092237 0.033065052 0.033252371 0.033477608 0.033753589 0.033995712 0.034391129 0.034957539 0.034593889 0.032961611 0.031050252 0.029709639 0.028840547 0.028453994 0.028713888 0.02877566 0.027860935 0.026366166 0.025402871 0.025014983 0.024410593 0.023638293 0.023828343 0.024643145 0.025402955 0.024846802 0.022775112 0.020495417 0.019081276 0.018562313 0.018334856 0.01836715 0.018433906 0.018600127 0.018717054 0.01913972 0.019504168 0.018988173 0.017691197 0.015976404 0.01513197 0.015686718 0.016002404 0.01570471 0.01598955 0.01730203 0.018446313 0.018155171 0.016802915 0.015667518 0.014961444 0.015409911 0.016866207 0.017988482 0.018581768 0.018262855 0.016813789 0.015524357 0.015336131 0.016066035 0.017067746 0.017669664 0.017756396 0.017910782 0.018438746 0.019383172 0.020290285 0.020281624 0.019894724 0.019822522 0.019164283 0.018342541 0.018149585 0.018088914 0.017694858 0.017007056 0.016341348 0.015706725 0.014963308 0.014487535 0.014210409 0.013916357 0.013621043 0.012639648 0.01150061 0.011693573 0.012958137 0.013887946 0.013821654 0.013092271 0.011603639 0.009950632 0.008437366 0.006690956 0.004984205 0.00336617 0.00204621 0.001359038 0.001155827 0.001582217 0.002469375 0.003466623 0.004666735 0.005871301 0.006921105 0.007327754 0.00685684 0.006171767 0.005571586 0.005006164 0.004502076 0.00428402 0.004406655 0.00455783 0.004360081 0.004434728 0.005394902 0.007124256 0.00844265 0.009452086 0.010581171 0.011070793 0.011371325 0.012326833 0.013244659 0.013286657 0.01251216 0.012257319 0.012895683 0.013908399 0.014725937 0.014994448 0.014740581 0.014794043 0.015615406 0.016817428 0.01814508 0.019571471 0.020643868 0.020747083 0.020789771 0.021862322 0.023776751 0.025789415 0.027228206 0.028443127 0.029373035 0.03046934 0.031703269 0.032195313 0.032254864 0.032175106 0.032035915 0.032824941 0.034756339 0.035945066 0.035803417 0.035528338 0.03536021 0.034879516 0.03440854 0.03434025 0.034435254 0.034332108 0.033398596 0.031287969 0.028775258 0.026818212 0.025995064 0.02588252 0.02563656 0.025822399 0.027097904 0.027830801 0.027069483 0.025240744 0.023551983 0.022919236 0.023196434 0.02393175 0.023929138 0.022572027 0.020970028 0.019974486 0.019413953 0.018851641 0.018083698 0.018309503 0.019506443 0.020275243 0.020303262 0.019623717 0.018631327 0.01822359 0.018789352 0.019551388 0.019526111 0.019679452 0.020761122 0.022379452 0.023639238 0.023930217 0.02335464 0.023260934 0.023534183 0.023505072 0.022653975 0.021745392 0.021737783 0.022547694 0.023942046 0.025615417 0.026545113 0.02607509 0.02417739 0.022036919 0.020133517 0.019525116 0.019884435 0.019645072 0.01814974 0.015694134 0.014100177 0.013729767 0.013705067 0.01374466 0.013551185 0.012702241 0.011716147 0.012206328 0.014042509 0.015090477 0.015778291 0.016545435 0.016339829 0.015336365 0.014167945 0.013363657 0.013203351 0.013269772 0.01306569 0.013247628 0.013792441 0.013661692 0.01296273 0.012125013 0.011566073 0.012014619 0.013610811 0.015660826 0.016811546 0.016934043 0.016474651 0.015316753 0.013816542 0.01269162 0.012815802 0.013500275 0.013527997 0.013196152 0.01234696 0.01120109 0.010366858 0.009841754 0.009687008 0.009828177 0.010714477 0.011646078 0.011643087 0.010554629 0.00953408 0.009529995 0.00971509 0.009652865 0.009696943 0.010605566 0.011705709 0.012712943 0.013597292 0.014469587 0.015782888 0.017197928 0.019023334 0.021659805 0.023906618 0.02471797 0.025008806 0.025756341 0.027170315 0.028986394 0.03069599 0.03156889 0.032418623 0.034319781 0.036730557 0.039048118 0.040384872 0.041074018 0.042485504 0.044419175 0.046406194 0.047932872 0.047846938 0.04599384 0.043699698 0.042303935 0.042022244 0.042209423 0.042075851 0.041519601 0.040785476 0.040398262 0.040272479 0.04013191 0.040077467 0.040151613 0.040250153 0.040312342 0.039775942 0.038414756 0.036647736 0.034976164 0.033634758 0.032871564 0.032265169 0.031511748 0.030550617 0.029427611 0.028777026 0.028371489 0.027727556 0.026484086 0.024930245 0.023868667 0.023523413 0.023667538 0.023944057 0.024121461 0.023730409 0.02229352 0.020527269 0.019731046 0.019897307 0.020368845 0.02109735 0.021608357 0.021512338 0.020772704 0.020170518 0.020033305 0.019601752 0.018462302 0.016841936 0.015458619 0.014986028 0.015210059 0.014875623 0.013016027 0.011187998 0.011492717 0.013046678 0.013493943 0.012826337 0.012475429 0.012715964 0.013505484 0.014091788 0.012896774 0.01102367 0.010008404 0.009837375 0.010578922 0.011517927 0.011686224 0.011511101 0.010750466 0.009574234 0.00882775 0.008521393 0.008816355 0.009285782 0.009479457 0.008738329 0.008096401 0.008056481 0.0084284 0.008705445 0.008857805 0.008882389 0.009077281 0.009816143 0.010900707 0.011952898 0.012476012 0.012271619 0.01173564 0.011441475 0.011331219 0.011300463 0.010842843 0.009800037 0.009464086 0.010167062 0.011258692 0.012571292 0.013064954 0.012092501 0.010629905 0.010036716 0.009537171 0.008553254 0.007599571 0.007298632 0.007693661 0.008543448 0.009602174 0.009883105 0.009303792 0.008716535 0.008541206 0.008424923 0.008151669 0.007640655 0.006791819 0.006063271 0.005896149 0.006242364 0.006536655 0.006584758 0.006435051 0.006143361 0.005857404 0.005386034 0.005060111 0.005391808 0.005894464 0.005699547 0.004801637 0.003488658 0.002076819 8.2366E-4 4.23411E-5 1.34716E-4 0.001619779 0.00337357 0.004180533 0.004389535 0.004775527 0.005144588 0.005958952 0.007146289 0.00818485 0.008546327 0.008282284 0.007775059 0.007414467 0.007380119 0.007695743 0.008785041 0.009964713 0.00995197 0.008970182 0.008359876 0.008321593 0.00885364 0.009737989 0.01024072 0.010115564 0.009854886 0.009366359 0.008300721 0.007018854 0.006457524 0.006869647 0.006823813 0.006048124 0.006007905 0.00684199 0.008133876 0.009754621 0.010970223 0.011607962 0.012179721 0.012894826 0.013134447 0.012755097 0.011537949 0.009730058 0.008148259 0.007296256 0.006657069 0.00592659 0.005671624 0.005910756 0.006480475 0.006309722 0.004955059 0.003754258 0.003176637 0.002429948 8.31968E-4 -5.21967E-4 -7.32659E-4 -4.25858E-4 2.66164E-4 0.001360286 0.001966629 0.001667268 0.001320417 0.001063934 7.51199E-4 4.75596E-4 6.89561E-4 0.001055255 0.001715889 0.002528866 0.002943235 0.002548284 0.001471094 2.31372E-4 -6.20888E-4 -8.44851E-4 -4.44735E-4 5.36673E-4 0.001718153 0.001832778 0.0010154 4.28859E-4 5.34196E-4 0.001352832 0.002356072 0.003079126 0.003255054 0.003437522 0.003924545 0.004079491 0.003739908 0.003846501 0.004883167 0.006680385 0.008196953 0.009090571 0.009711571 0.009631075 0.009006361 0.008492178 0.008216709 0.007797808 0.007324933 0.007302585 0.007498674 0.007648003 0.008009655 0.008195085 0.007963987 0.007208188 0.005950247 0.004415178 0.003013009 0.00205882 0.002232054 0.003298764 0.004595029 0.005367452 0.005548369 0.005715773 0.005910058 0.005912549 0.005367246 0.005164293 0.005225284 0.004386257 0.00318235 0.002377626 0.002037843 0.001560177 8.23266E-4 7.86894E-4 9.50292E-4 6.59506E-4 </Points>
</Spectrum>
</Case>
<Case ID="rat21_day1_noninfarcted.txt">
<Tissue Type="non-infarcted parenchyma"/>
<Spectrum Name="DS1">
<Parameters FirstPPM="0.0" LastPPM="4.5" PointsNumber="1383"/>
<Points>-8.09116E-4 -0.001298551 -2.30494E-5 0.002700907 0.005278198 0.006087455 0.005670542 0.004946461 0.003642299 0.002450079 0.001663756 0.001154379 7.71444E-4 -7.37353E-5 -0.001156449 -0.001597483 -5.97029E-4 0.001285966 0.002685522 0.003791413 0.004496841 0.003678501 0.001628759 1.79602E-4 -6.49804E-4 -6.98783E-4 -2.85587E-5 5.60962E-4 0.0016517 0.002981275 0.003267962 0.003074951 0.003123731 0.003197961 0.002917443 0.002730274 0.00382291 0.004761192 0.004257665 0.003324385 0.002870057 0.003281921 0.004350876 0.005284986 0.005713009 0.006069254 0.006656638 0.007277977 0.007791134 0.007743289 0.006985075 0.005741806 0.004494725 0.003456074 0.003088464 0.003456596 0.003604041 0.003736043 0.004258112 0.005155623 0.006027248 0.006324965 0.006444221 0.006605538 0.006924152 0.007246594 0.007863439 0.008853733 0.009669868 0.009500364 0.008145977 0.006915494 0.007186536 0.00828486 0.008567791 0.008107192 0.007455698 0.006586669 0.006170952 0.006127631 0.005194792 0.003793234 0.002931385 0.003236417 0.004601573 0.006141289 0.00766035 0.008340694 0.008261977 0.008174271 0.007811918 0.007041783 0.006857468 0.007242264 0.006745123 0.005625247 0.005189661 0.004579338 0.004172212 0.004917268 0.005104977 0.004518983 0.004383549 0.004126875 0.003115801 0.002025673 0.001948264 0.002617508 0.003901815 0.006107667 0.008138076 0.009184473 0.009816568 0.010736912 0.011601366 0.011912821 0.011779385 0.011736166 0.011958387 0.012744171 0.013581442 0.014590053 0.015658524 0.016347454 0.016464436 0.017007279 0.01830622 0.019480538 0.019769006 0.019064556 0.017950931 0.018062586 0.019895361 0.021890437 0.022550165 0.022243981 0.022251661 0.023252743 0.024501436 0.024655892 0.023378339 0.02235202 0.022293811 0.022353264 0.022305243 0.023158355 0.024714921 0.02651743 0.028529274 0.030635273 0.031906721 0.03233454 0.032716551 0.033281775 0.034081455 0.034444116 0.034335436 0.03477131 0.035460742 0.036007104 0.036784714 0.038130389 0.040633616 0.043781899 0.046436061 0.047530831 0.047632107 0.0479967 0.048958649 0.050320126 0.052463182 0.055520704 0.058460398 0.060109139 0.060766318 0.061624123 0.062538987 0.062655286 0.061738859 0.059915288 0.057621051 0.055759883 0.054167809 0.051895625 0.049782695 0.048577087 0.046861325 0.04438869 0.043146179 0.043224183 0.042866256 0.041368911 0.039848042 0.039098781 0.03890004 0.038602741 0.038730771 0.039008982 0.038152937 0.035779171 0.03377038 0.033393153 0.03438683 0.035161824 0.034752391 0.032615826 0.030104601 0.028961989 0.028505261 0.028301584 0.028347739 0.028708158 0.029912565 0.032189755 0.034253259 0.03527106 0.036411363 0.037710315 0.039315163 0.041659893 0.044553851 0.047642814 0.050853316 0.053273415 0.054453858 0.054869471 0.054968016 0.054903318 0.055026672 0.054975619 0.054462451 0.053114625 0.050928278 0.047762087 0.044182206 0.04157607 0.040132806 0.038047894 0.03484652 0.031746652 0.02969759 0.02896377 0.028277495 0.027572137 0.026544219 0.024652868 0.022808702 0.021840354 0.021305335 0.021190083 0.021822055 0.022738797 0.023386315 0.023550466 0.022917048 0.022334031 0.022026085 0.022144689 0.023085944 0.024944312 0.026786042 0.027388389 0.026154597 0.024004915 0.023242321 0.024037801 0.024205638 0.023075938 0.021992953 0.022080641 0.02300477 0.023176302 0.022174653 0.020870867 0.020666045 0.021462771 0.02107113 0.01952662 0.018423124 0.018372264 0.01890717 0.019843001 0.021129007 0.021840809 0.021477738 0.021060858 0.021273283 0.021379234 0.021048376 0.020880673 0.021663519 0.023495829 0.025103506 0.025430261 0.025210117 0.024281739 0.022608411 0.020916472 0.019828617 0.019194782 0.018714892 0.01878621 0.019393967 0.020178131 0.020565408 0.019820366 0.018608495 0.018120467 0.017636326 0.015875106 0.01360542 0.011907154 0.011126362 0.011400807 0.012316583 0.012986398 0.01316114 0.013586415 0.01518587 0.016870471 0.018220906 0.019804208 0.021998499 0.02460541 0.026718418 0.02836198 0.030155021 0.032422015 0.034518897 0.036298107 0.037597911 0.037631489 0.037647577 0.038253964 0.038197776 0.037637218 0.0362255 0.033695872 0.031367778 0.029813537 0.028362059 0.026561092 0.024235857 0.021643333 0.018906893 0.015285665 0.011415247 0.008081521 0.006110604 0.004871203 0.003379616 0.001747172 8.30319E-4 0.001034231 0.001736985 0.002157457 0.00247664 0.003580281 0.005325152 0.007166579 0.009080551 0.011179873 0.013231211 0.014470137 0.014797517 0.014910812 0.015566755 0.016721145 0.018872122 0.021791805 0.024434452 0.025965978 0.026478544 0.027089147 0.028638573 0.030152467 0.031953064 0.035695922 0.04011224 0.043227569 0.044836991 0.046469548 0.048726354 0.051147641 0.052988913 0.053798325 0.054279619 0.055511621 0.057134032 0.057742813 0.057329068 0.056289373 0.055228717 0.054260686 0.052953392 0.050853464 0.047955195 0.044931347 0.041932854 0.038172241 0.033763271 0.029493483 0.026120163 0.02429711 0.023354794 0.021603618 0.01897188 0.016420373 0.014871067 0.01438165 0.01325218 0.010263694 0.006888302 0.004717479 0.0038332 0.004171473 0.00485497 0.005136443 0.005023166 0.004912804 0.004973968 0.004861987 0.005034775 0.005813077 0.006937169 0.0078749 0.008183954 0.008147705 0.007805078 0.007574555 0.007680006 0.007443282 0.007143446 0.007778822 0.009247069 0.010613145 0.011809047 0.013472515 0.016042698 0.019042008 0.02272421 0.0272657 0.032169685 0.038014556 0.044871921 0.051998766 0.058811256 0.064832887 0.06988326 0.074238891 0.077310201 0.078315934 0.078102463 0.077184512 0.074011243 0.06854004 0.062577843 0.057123768 0.052003229 0.047325612 0.043883799 0.041204919 0.03834238 0.034235683 0.029690852 0.026225979 0.024082952 0.023140049 0.0222599 0.020938717 0.01944433 0.018241797 0.017011906 0.015804933 0.014959636 0.01493019 0.015316414 0.015792856 0.016416385 0.016401568 0.015002443 0.012635779 0.010197625 0.007657455 0.00530012 0.003604075 0.00291606 0.002432223 0.001515292 4.82368E-4 -4.10318E-4 -3.58135E-4 1.23808E-5 -3.35423E-5 -2.36655E-4 -2.20266E-4 -1.02951E-4 -4.65289E-4 -9.62441E-4 -0.001228166 -0.001469439 -0.001385284 -9.66905E-4 -0.001175825 -0.001181359 -6.571E-4 -1.21961E-4 4.57607E-4 0.00113728 0.001523098 0.001061319 1.38994E-4 1.32517E-4 0.001749357 0.003804832 0.005121682 0.005800168 0.006631423 0.007058963 0.006258121 0.005327144 0.005669543 0.007424384 0.008843189 0.009279687 0.009444267 0.009743548 0.009412103 0.007753627 0.006067219 0.00533902 0.005198918 0.005719158 0.006260658 0.006294227 0.005525908 0.004615424 0.004710853 0.005673855 0.006136349 0.006047674 0.006479483 0.007864458 0.009431224 0.010629433 0.011321957 0.011846559 0.012158217 0.012771989 0.014090157 0.015529579 0.016154989 0.015880188 0.015416134 0.015256863 0.015200904 0.01508134 0.015586373 0.016564841 0.017995996 0.019831423 0.021751013 0.023021635 0.023238389 0.022719185 0.021903226 0.020713051 0.019550658 0.018471666 0.017043233 0.015833911 0.01519493 0.014309147 0.012961407 0.011705244 0.010526612 0.009249039 0.007718499 0.006273841 0.005476734 0.005008154 0.004439426 0.004135428 0.004273568 0.004515994 0.004597456 0.004231395 0.003633733 0.003389225 0.00342038 0.003070342 0.002412065 0.002828667 0.004866899 0.007216992 0.008946839 0.010298699 0.01185153 0.012989924 0.014045047 0.015200972 0.016155196 0.016825197 0.017269766 0.017326372 0.017078309 0.016367671 0.015525261 0.015156785 0.015615586 0.015761013 0.015754985 0.016572919 0.018246365 0.02009738 0.021150601 0.020709603 0.019927328 0.019819171 0.019931987 0.020356873 0.02127227 0.022284147 0.023114405 0.023683589 0.0242622 0.02419324 0.023619324 0.022588369 0.021291011 0.020561512 0.02056727 0.020383699 0.019682953 0.019347051 0.019236477 0.01858809 0.018143006 0.018633802 0.01889901 0.019062909 0.019295783 0.019515762 0.019998793 0.020387603 0.021656072 0.023552924 0.025292381 0.02681645 0.028750648 0.031262342 0.034254626 0.03732594 0.039765346 0.040961202 0.041461941 0.041453419 0.041362807 0.042105705 0.043877704 0.046053595 0.047311016 0.047736775 0.04795755 0.047347098 0.045459207 0.042986996 0.04107062 0.039751943 0.038199585 0.0360282 0.034288435 0.033679722 0.033363769 0.033539423 0.034366881 0.03475145 0.034268893 0.033061999 0.031529431 0.030606193 0.030259398 0.030867892 0.031313551 0.030446785 0.029643147 0.028799933 0.028103532 0.028009094 0.028129666 0.028731098 0.03031555 0.03195552 0.032441635 0.031900231 0.030699987 0.029804087 0.029603657 0.029632386 0.030024326 0.030595917 0.030599479 0.030003661 0.029333851 0.028093065 0.026746361 0.026314572 0.026502542 0.026479096 0.02580186 0.02560794 0.026129708 0.025977563 0.025034951 0.024955273 0.02627592 0.028132495 0.029457195 0.030655212 0.03248212 0.034768928 0.037221981 0.039735287 0.04164344 0.042294947 0.041715698 0.040617088 0.04025665 0.04137024 0.04356024 0.046127023 0.048463276 0.04971737 0.050152304 0.050881894 0.052100251 0.053002886 0.053193412 0.053207681 0.054013707 0.055992088 0.057615525 0.057718267 0.057375048 0.056992182 0.056357233 0.055518403 0.055198283 0.055730291 0.055552087 0.055063526 0.055957064 0.058272959 0.061727129 0.066643236 0.072639833 0.079491124 0.086749396 0.093706243 0.100046052 0.106225769 0.112332914 0.117042198 0.118637703 0.116827211 0.112047679 0.105593707 0.098608059 0.091245973 0.082878119 0.074844305 0.068040806 0.06182996 0.056537439 0.05237962 0.048324161 0.044466853 0.041339858 0.038291588 0.035169246 0.032545152 0.029861016 0.027879764 0.027901996 0.029120437 0.030301237 0.030964696 0.030844998 0.029092274 0.027530057 0.026858966 0.026359308 0.025045218 0.023113436 0.021467319 0.020207713 0.018442258 0.016234966 0.015292663 0.016176328 0.017820661 0.018551018 0.018605914 0.019023933 0.019301795 0.018227306 0.016283198 0.014122586 0.012611373 0.011882679 0.01125777 0.010839708 0.010939296 0.011505321 0.012035379 0.012427154 0.013002837 0.013217781 0.012108844 0.010616088 0.010702092 0.011531978 0.01163388 0.010944046 0.010303364 0.009478474 0.008057618 0.006860184 0.007120368 0.008369735 0.00955992 0.010752587 0.011852146 0.012386 0.01212912 0.011475159 0.011162307 0.01104751 0.011369445 0.012559038 0.013922115 0.015051216 0.015701014 0.014542388 0.012278872 0.010739615 0.010077055 0.00985792 0.009443959 0.009358182 0.00985444 0.010728447 0.011909767 0.013508094 0.014554882 0.014222894 0.013971334 0.014806127 0.015386844 0.015303753 0.015235893 0.01526897 0.016257523 0.017531641 0.018317904 0.018297114 0.017765944 0.018002979 0.018178893 0.018296991 0.019611296 0.021447301 0.023271913 0.025262029 0.026812686 0.027575162 0.027585116 0.027017062 0.026635152 0.026052562 0.024814432 0.023282068 0.021622105 0.020360674 0.020083499 0.020630295 0.021027484 0.020593732 0.020530585 0.020561013 0.019583812 0.018892258 0.018935624 0.019003421 0.018587646 0.017571556 0.017067504 0.016932788 0.016167816 0.015413062 0.015061206 0.014696741 0.01417482 0.013627976 0.012763291 0.011972195 0.011867882 0.012007455 0.011981805 0.011971954 0.011595749 0.01054153 0.009154134 0.007637403 0.006725609 0.007108059 0.007852552 0.008436027 0.008647313 0.008355834 0.008098064 0.008731405 0.009959642 0.011108098 0.01244874 0.013775926 0.014486208 0.014407811 0.014185218 0.014321332 0.014445916 0.014629413 0.014883266 0.014929787 0.014578069 0.014436173 0.015055399 0.016710463 0.018948014 0.021323635 0.023594628 0.025229867 0.025331172 0.024642744 0.02483009 0.025768275 0.026426387 0.026851592 0.027270099 0.028283274 0.030452113 0.032681963 0.033628916 0.033653818 0.03267786 0.031409648 0.030248336 0.028745129 0.027371647 0.026775421 0.026333418 0.026010916 0.026510253 0.02769944 0.029011866 0.029621338 0.029496469 0.02930751 0.028995711 0.028523746 0.027827502 0.027470419 0.02784566 0.028288654 0.028436504 0.028434549 0.028709283 0.02860619 0.027544752 0.025786174 0.024734773 0.024673094 0.025019383 0.025006956 0.024716023 0.024497714 0.024903546 0.025614823 0.0261331 0.026422587 0.026378189 0.025834257 0.02526866 0.024735232 0.023589202 0.021518611 0.019509902 0.018365822 0.018698272 0.019451298 0.01977616 0.020163439 0.019822628 0.018980399 0.018603529 0.018835632 0.019228754 0.019458573 0.019689609 0.019806959 0.020156031 0.021006281 0.021328855 0.020417126 0.019119343 0.017997946 0.017146257 0.017085282 0.017724163 0.018514439 0.018749035 0.018969893 0.019889993 0.020481714 0.020885681 0.021161353 0.020778176 0.019418005 0.016724068 0.013617318 0.011530555 0.010595553 0.009906609 0.009376156 0.009097572 0.009150521 0.009395906 0.009965706 0.010271097 0.009779867 0.009515348 0.009744755 0.010274232 0.010574066 0.010273494 0.009231962 0.007705741 0.006514037 0.006362582 0.006245647 0.005657412 0.005089799 0.004256318 0.002932918 0.002122738 0.001891634 0.001556521 0.001123251 0.001113542 0.001123718 7.70762E-4 8.64198E-4 0.002016065 0.002685797 0.001988855 0.001191298 0.001138769 0.001751174 0.00317735 0.005517358 0.007746664 0.009256832 0.009615671 0.009420941 0.009420289 0.009170016 0.008932875 0.00892543 0.009310665 0.009786844 0.010374134 0.012235217 0.014843528 0.017366977 0.02005265 0.022789129 0.025035708 0.026621935 0.028037959 0.029863683 0.032200574 0.034844672 0.037567347 0.039556905 0.040857264 0.041950898 0.042962683 0.044050152 0.045430435 0.04665 0.047701992 0.048539512 0.048715436 0.048580208 0.048637265 0.048393745 0.048073715 0.047823737 0.047181132 0.046079156 0.043832517 0.041410983 0.039738551 0.038926486 0.039100725 0.040065567 0.040636789 0.040354288 0.039628018 0.038482877 0.037039661 0.036268973 0.036049354 0.035492534 0.035554488 0.03599757 0.036392956 0.036739605 0.036099601 0.0342126 0.031577805 0.028706375 0.026677857 0.025623551 0.025407714 0.025181745 0.024051498 0.021768868 0.019314787 0.017958793 0.017872014 0.01836625 0.01852953 0.018369729 0.018599894 0.018986993 0.019252553 0.018688648 0.018159978 0.018574821 0.019272337 0.019352887 0.018643324 0.01798842 0.01762045 0.017100612 0.016210102 0.015010644 0.014051947 0.013466943 0.013125735 0.0125942 0.01231522 0.011996317 0.010638606 0.009222863 0.008813545 0.009151478 0.009233231 0.009369031 0.009636435 0.010373124 0.011435676 0.011857315 0.012190922 0.01300452 0.013825384 0.014076454 0.014081496 0.014115081 0.01353552 0.012541936 0.011329333 0.010040208 0.009321314 0.009113617 0.008519706 0.007773745 0.006924812 0.006167765 0.006192334 0.007332947 0.008916831 0.010002048 0.010019673 0.009447404 0.00901716 0.008752001 0.007837858 0.006246444 0.004665835 0.003298759 0.002383045 0.002195906 0.002523769 0.002430596 0.00194457 0.00175282 0.00200049 0.00242838 0.002129612 0.002246021 0.002910463 0.003362304 0.003616621 0.004215611 0.004625032 0.004680272 0.00532159 0.00663043 0.00710904 0.006875364 0.007370481 0.007472032 0.006877574 0.006712087 0.00688383 0.007098847 0.007938817 0.009139733 0.009660838 0.008860328 0.007733651 0.006836696 0.005748498 0.004533611 0.003915867 0.003438615 0.002265715 8.21174E-4 -4.95253E-4 -0.00110293 -3.12534E-4 0.001328435 0.002710745 0.003804338 0.004896004 0.005660216 0.006175342 0.006252917 0.006064324 0.005958139 0.005592424 0.004920314 0.004972835 0.005062107 0.004839798 0.00492661 0.004766883 0.00395127 0.003288017 0.003777836 0.004879231 0.005503502 0.004732256 0.003584379 0.003547269 0.003993913 0.004536471 0.005249537 0.005758306 0.006489378 0.007497409 0.008184043 0.008065368 0.007003963 0.005618735 0.004810349 0.004547421 0.004125241 0.002986966 0.002011527 0.002396074 0.003429435 0.003988923 0.004685819 0.005767875 0.00669038 0.006935857 0.006380247 0.005009872 0.002983836 7.94953E-4 -6.17717E-4 -6.1628E-4 -2.60446E-4 -3.64927E-6 4.85714E-4 9.72042E-4 0.001022902 0.001006846 0.001081271 8.56321E-4 0.001229698 0.00223437 0.003126388 0.003153587 0.002819173 0.002808928 0.002915875 0.003057207 0.003278596 0.004216123 0.005037722 0.004418182 0.002935224 0.001892864 0.001831697 0.002667262 0.004304258 0.00618448 0.007315331 0.00710825 0.006014031 0.00461201 0.002869342 0.002322294 0.003965249 0.006487667 0.007386422 0.006646899 0.006047772 0.005325901 0.004279198 0.003580353 0.003181665 0.002589554 0.00189123 0.001109482 6.40543E-4 6.56639E-4 9.23682E-4 0.001107754 0.001631416 0.002706214 0.003845662 0.004185744 0.003249099 0.002046996 0.001839415 0.002426387 0.002578778 0.002180733 0.002244209 0.002920105 0.003094594 0.002211092 0.001052438 6.13249E-4 9.12876E-4 0.00131095 0.002308826 0.004194583 0.006441789 0.008055697 0.008462131 0.008079318 0.00753059 0.006651323 0.005227882 0.004789998 0.005037463 0.00488114 0.004390814 0.004629117 0.005912252 0.007497893 0.008818105 0.010317377 0.010964954 0.010171125 0.008912916 0.007082626 </Points>
</Spectrum>
</Case>
<Case ID="rat21_day7_noninfarcted.txt">
<Tissue Type="non-infarcted parenchyma"/>
<Spectrum Name="DS1">
<Parameters FirstPPM="0.0" LastPPM="4.5" PointsNumber="1383"/>
<Points>-0.006147167 -0.005100467 -0.00347413 -0.002374404 -0.002165785 -0.002226867 -0.001911017 -0.002010183 -0.003091178 -0.004820635 -0.005536303 -0.005120473 -0.004242058 -0.001947333 2.95936E-4 5.22983E-4 6.26869E-4 8.14103E-4 6.79078E-4 -1.64247E-4 -0.001835055 -0.003555839 -0.005131709 -0.006220692 -0.006679704 -0.006635264 -0.00640785 -0.006675812 -0.006930896 -0.007090829 -0.007440744 -0.008211761 -0.008923936 -0.008836622 -0.008004995 -0.006812613 -0.005783064 -0.004375731 -0.002600507 -0.001783114 -0.002602234 -0.004247444 -0.004781157 -0.003610334 -0.001580122 5.6681E-5 4.58353E-4 3.79288E-4 1.38198E-4 -9.52117E-4 -0.002507576 -0.003512417 -0.003654884 -0.003380343 -0.00316658 -0.003116225 -0.003231691 -0.003697896 -0.004661473 -0.005494524 -0.005316142 -0.004107699 -0.002597315 -0.001765956 -0.0023854 -0.003266883 -0.003403964 -0.003575443 -0.004280797 -0.005193383 -0.006145155 -0.006318633 -0.005620793 -0.005532214 -0.005709146 -0.004598049 -0.002829753 -0.001932676 -0.002338246 -0.002554994 -0.001293521 1.90007E-4 -1.67751E-4 -0.001292494 -0.001142988 1.07964E-4 8.53472E-4 6.90265E-4 8.38644E-4 0.00193421 0.003115415 0.003338173 0.002632785 0.001785124 0.001140416 0.001188864 0.001453327 0.0013011 0.001147661 0.001406879 0.002410002 0.003227637 0.003445072 0.003796005 0.003736745 0.002885533 0.002271785 0.002046211 0.001476092 7.95391E-4 -7.39892E-5 -7.09518E-4 4.92552E-5 0.001671725 0.002619732 0.002412116 0.002555636 0.004173017 0.005841823 0.006081401 0.005797853 0.005225051 0.004441396 0.00367092 0.00372423 0.004648772 0.005529768 0.006031297 0.006538226 0.006576532 0.006860791 0.00794685 0.009451738 0.011239306 0.012690561 0.01342907 0.013881532 0.01374435 0.01267171 0.011342033 0.010715132 0.011393667 0.012561551 0.013316444 0.013609051 0.014190206 0.015754737 0.017579875 0.017504406 0.015713957 0.014326298 0.014339771 0.015237564 0.016502721 0.01731687 0.017170522 0.016977049 0.017723487 0.01898939 0.019875154 0.020430463 0.02119017 0.02223787 0.023559651 0.02480957 0.026684402 0.029235479 0.031615285 0.034287598 0.037665246 0.041897995 0.04549143 0.047337624 0.047843897 0.048023007 0.048895554 0.050686717 0.052385332 0.052804731 0.051089834 0.047326727 0.043990707 0.042062761 0.039687242 0.036744176 0.034391605 0.032359919 0.030801014 0.030486047 0.031472338 0.032899216 0.033757817 0.033395473 0.031725937 0.029395305 0.026947881 0.025535918 0.024879028 0.023930778 0.022405609 0.02027218 0.018254373 0.01684297 0.016647875 0.017553214 0.019130096 0.020317884 0.021190825 0.02261309 0.024398834 0.025581657 0.026412283 0.027598882 0.029518996 0.031006626 0.031812849 0.032456352 0.033180801 0.034438515 0.036805628 0.039802926 0.042535598 0.045012208 0.046773702 0.048236977 0.050450743 0.05312296 0.055336288 0.056861336 0.058071728 0.058586614 0.057614742 0.055994357 0.053861941 0.050513942 0.046837523 0.043918557 0.041436709 0.038346712 0.034622237 0.031391563 0.028249926 0.025175865 0.023679906 0.023890603 0.024945667 0.026331688 0.027417094 0.027197677 0.02595388 0.025125119 0.024692373 0.023763461 0.02214881 0.021010829 0.021259442 0.02283796 0.024085556 0.02443485 0.02401253 0.022904589 0.021612827 0.020177387 0.019094116 0.019948876 0.023471084 0.027381527 0.030214729 0.031465188 0.03032955 0.027887624 0.025841866 0.024478528 0.023487511 0.024018699 0.025733062 0.027646434 0.029698648 0.031009695 0.030883919 0.030530848 0.029713106 0.026799488 0.022678132 0.019670558 0.018757902 0.019468482 0.020406545 0.021228685 0.022803554 0.026148734 0.030325966 0.033627841 0.036137025 0.037524132 0.036463421 0.034425575 0.032310341 0.030301164 0.028108782 0.02543535 0.023367467 0.023266378 0.024693864 0.025398223 0.024681714 0.024300689 0.02502932 0.026034544 0.02639252 0.025326296 0.022842004 0.019490117 0.016502801 0.015130336 0.014838252 0.014980134 0.015951862 0.017508847 0.019456954 0.022060299 0.024710763 0.027061853 0.029011219 0.030445791 0.031185425 0.032090165 0.034754142 0.039417138 0.044515805 0.047832294 0.04868629 0.047615664 0.045047593 0.042434186 0.04087099 0.040602357 0.040641443 0.039761813 0.037245981 0.032901188 0.027729152 0.023234596 0.019863264 0.017844792 0.016267096 0.014255375 0.01285231 0.012380444 0.011384988 0.009329931 0.007486088 0.007123671 0.007990355 0.008400372 0.007661957 0.006477925 0.005407433 0.004962877 0.005350974 0.006492633 0.009211665 0.012079782 0.013154483 0.013116219 0.013238517 0.013328948 0.013300048 0.013592563 0.014532134 0.015601964 0.016640496 0.019115726 0.023851467 0.029878092 0.036011234 0.041623436 0.0454222 0.047481252 0.048531204 0.049388869 0.051013536 0.054147696 0.058908467 0.063193387 0.06500751 0.064315347 0.06259842 0.0613582 0.062090469 0.064885854 0.06742214 0.069070622 0.070440027 0.071539385 0.072016521 0.071500467 0.069884029 0.066246638 0.060010525 0.052786654 0.045543825 0.038350739 0.032391056 0.028475869 0.025687375 0.022947274 0.02076015 0.019066014 0.017677821 0.015945475 0.014025095 0.011891079 0.00994264 0.009111598 0.008531544 0.007802766 0.007239094 0.007126699 0.007773504 0.008889358 0.009401665 0.00874644 0.007806451 0.00754777 0.008097452 0.00816939 0.007507449 0.007466575 0.00807471 0.009263948 0.011006996 0.012663456 0.012680901 0.012176494 0.012619001 0.013450186 0.014991351 0.017298237 0.019467327 0.021353598 0.023223192 0.025793474 0.030065508 0.035907011 0.043497847 0.052832809 0.064268303 0.077017052 0.088637652 0.097632582 0.102373047 0.101853006 0.097125694 0.089961185 0.081861008 0.073652704 0.066922563 0.060865182 0.05487765 0.050513934 0.046723184 0.042518339 0.03871001 0.036426802 0.035087614 0.033434397 0.031103785 0.028772242 0.027620027 0.02702265 0.026100377 0.025539621 0.025015602 0.023690577 0.021104762 0.018040961 0.015169422 0.013059282 0.011570497 0.010645867 0.010346934 0.010288161 0.010059249 0.009903111 0.01018262 0.010401646 0.009776347 0.008618021 0.006813272 0.005442077 0.004931303 0.004441689 0.004061517 0.003902456 0.00407482 0.00409242 0.003152178 0.001578607 5.0816E-4 5.75988E-4 0.001304913 0.002244603 0.002961601 0.00263512 0.001176019 8.12892E-5 -1.25155E-4 5.04252E-5 4.54285E-4 7.94014E-4 0.001370328 0.003235306 0.004717075 0.005136769 0.005545384 0.005775263 0.006069844 0.00648992 0.006837794 0.006681662 0.007068904 0.008242614 0.009069875 0.009727173 0.009813701 0.010267705 0.011340193 0.011762949 0.011814044 0.011878661 0.011400642 0.010692273 0.010263858 0.009750292 0.008586061 0.007542171 0.006566492 0.00585446 0.005522888 0.005116137 0.005073121 0.006085641 0.007201468 0.007832778 0.007896445 0.008649538 0.010463757 0.011810043 0.013147939 0.01517605 0.016173215 0.015625735 0.014862829 0.01347772 0.012012698 0.011690452 0.012533439 0.013801715 0.014939721 0.015649287 0.016467413 0.017822667 0.019123623 0.020316454 0.021096703 0.021478713 0.021875201 0.021951097 0.021976071 0.021660277 0.019315131 0.015785886 0.0130329 0.011465981 0.01065557 0.010225777 0.009224817 0.007336985 0.00568076 0.005178026 0.005304368 0.005550596 0.006048202 0.006855304 0.008006249 0.009678473 0.011301561 0.011945341 0.011923052 0.011927244 0.012644713 0.013582917 0.014158741 0.014398077 0.015662176 0.017908119 0.019876966 0.0206526 0.020312306 0.01945964 0.019028006 0.018930119 0.018949699 0.019477995 0.019658187 0.018806387 0.017826489 0.017231475 0.016753423 0.015257332 0.013348941 0.013417031 0.015871819 0.01907917 0.022160403 0.023368288 0.023391253 0.024117361 0.025265692 0.025953931 0.026053076 0.026374796 0.026735026 0.026230947 0.025031524 0.024419677 0.025311952 0.027341603 0.029176364 0.029744599 0.028832507 0.027150027 0.025859286 0.025499906 0.025776739 0.025963057 0.025137332 0.023233712 0.020656635 0.017910575 0.015070662 0.012821726 0.012689924 0.014443745 0.016924048 0.019022035 0.020979601 0.023455383 0.025996969 0.028506837 0.030697452 0.032578789 0.033831113 0.034333344 0.034938064 0.036177512 0.03835643 0.041222604 0.043941532 0.046254074 0.047612143 0.048244148 0.048182665 0.047354829 0.045996282 0.04464597 0.043693146 0.043116189 0.042723759 0.04147776 0.038826653 0.036300412 0.034692747 0.033451125 0.033165119 0.033189104 0.032951355 0.032579028 0.032514537 0.032565205 0.03324565 0.034141177 0.034862841 0.035229037 0.035967347 0.037093344 0.037255266 0.036996321 0.037082787 0.036585937 0.035636947 0.034596708 0.034064007 0.033409937 0.031936517 0.030507381 0.029796747 0.029404362 0.028878612 0.028601994 0.028563232 0.028489967 0.02841934 0.028183383 0.028177925 0.028578839 0.028991753 0.028998516 0.028788148 0.028760236 0.029365478 0.030102449 0.03068189 0.031695132 0.03297931 0.033838283 0.034386738 0.034671388 0.035275336 0.036842183 0.038931865 0.041639094 0.045175078 0.048547659 0.050648869 0.051592683 0.051983246 0.052504813 0.053034773 0.054151625 0.055621893 0.055802996 0.055050851 0.05471611 0.055364698 0.056472615 0.057288983 0.056314705 0.054086757 0.052450846 0.052466693 0.05403531 0.055838918 0.056331461 0.05590498 0.055995312 0.056838041 0.058089636 0.059155947 0.059876433 0.060843 0.062466389 0.063907776 0.064451446 0.064082414 0.064160069 0.06586031 0.069511033 0.074965531 0.081949306 0.090264502 0.099315845 0.106477733 0.109799148 0.108167575 0.101910088 0.09290513 0.083672591 0.075694705 0.068084214 0.060317788 0.053497958 0.048655702 0.045010605 0.041671535 0.038407604 0.036708504 0.036444031 0.035847469 0.034773577 0.033181882 0.031358681 0.029913251 0.029461374 0.029876677 0.030428418 0.031033206 0.031595635 0.031902446 0.032162752 0.032018115 0.031757562 0.031282741 0.029916439 0.028384242 0.027794301 0.027826627 0.027376289 0.026575098 0.026691598 0.027263352 0.02791072 0.028017811 0.027273834 0.025414977 0.023283968 0.021940901 0.020704113 0.020074351 0.020044708 0.01999201 0.01934404 0.018107013 0.017660203 0.018504734 0.019447461 0.020003523 0.021032262 0.021944583 0.021549458 0.020313194 0.018828228 0.016738883 0.014457462 0.013099071 0.013089647 0.013186743 0.012554701 0.011480063 0.010603478 0.010769794 0.012160325 0.013133 0.012830375 0.012503077 0.013354999 0.014578384 0.015218856 0.016084048 0.017404034 0.017683124 0.016493058 0.0154366 0.015169586 0.015019699 0.014540554 0.014804099 0.016182042 0.017607999 0.019105754 0.020619905 0.020883235 0.019724906 0.017946226 0.016457935 0.016726491 0.018669015 0.021005773 0.022954948 0.024558355 0.02565669 0.025598969 0.024081981 0.022438013 0.021183292 0.020029496 0.018741907 0.018094496 0.018517412 0.019994122 0.021834338 0.023175646 0.024197402 0.02500976 0.024936612 0.024247301 0.023296049 0.022019244 0.021180824 0.020398235 0.02008346 0.019825695 0.019530193 0.019827494 0.020217318 0.020504784 0.020669579 0.020410187 0.019443722 0.018105755 0.016413666 0.014435445 0.013056325 0.01253487 0.012418051 0.012650909 0.012517975 0.011418147 0.010398117 0.00985409 0.009410232 0.009238021 0.009336354 0.009257295 0.009567774 0.010367217 0.011351691 0.012277952 0.012306755 0.011690872 0.010738126 0.010184907 0.010886809 0.012380105 0.013665304 0.013430372 0.011661042 0.009616031 0.007522225 0.005672133 0.005781951 0.007087074 0.007780007 0.008079104 0.00876947 0.009630194 0.010704207 0.011640706 0.012302687 0.013114123 0.014074109 0.015452569 0.016770471 0.018070408 0.019603686 0.020455342 0.020376709 0.019697426 0.017952557 0.017134027 0.018064288 0.018566152 0.018391202 0.017959799 0.017150354 0.016437512 0.016577423 0.018379735 0.020819029 0.022890816 0.024792321 0.02704499 0.029173234 0.031244438 0.033703923 0.035981661 0.037354411 0.037761152 0.037706239 0.036868519 0.035210123 0.033358983 0.0320242 0.031461258 0.032444787 0.034277631 0.035070711 0.035002064 0.034004666 0.031096548 0.02786645 0.026169053 0.025123085 0.023862884 0.022808604 0.021826695 0.020822413 0.020620782 0.02079036 0.020439203 0.020033041 0.019917503 0.019469544 0.01907795 0.019066883 0.018983482 0.019039158 0.018611142 0.01647344 0.014163865 0.012914297 0.012131365 0.011451171 0.010664423 0.010487723 0.011141548 0.011891107 0.012085904 0.011492574 0.011647592 0.011892068 0.0116893 0.012441608 0.014083464 0.015866938 0.016918219 0.017034656 0.016313255 0.015588834 0.016199741 0.017182349 0.01753289 0.017433667 0.017272992 0.016411048 0.014889535 0.014026472 0.01382358 0.013246712 0.012737368 0.013321589 0.0145948 0.014959477 0.014964702 0.014274181 0.012396141 0.009748973 0.007028897 0.005397166 0.005186327 0.006263844 0.007989234 0.008954135 0.008475697 0.007776626 0.006701774 0.005389147 0.005111245 0.004993389 0.004970876 0.005896388 0.006953661 0.007567891 0.008088543 0.007956873 0.007184213 0.007440821 0.00880017 0.01003275 0.010213325 0.00961033 0.009376 0.00958312 0.009570464 0.009008741 0.008107764 0.007676332 0.008312058 0.009988427 0.011598512 0.011997891 0.011762856 0.011733842 0.012813664 0.014537102 0.015619915 0.015278071 0.014136402 0.013753973 0.01433657 0.014550555 0.014410475 0.014032067 0.013632072 0.014336699 0.016059219 0.018002726 0.019707264 0.020468488 0.020130701 0.019360108 0.018817694 0.018338521 0.018262129 0.018691793 0.019683057 0.021123412 0.023103572 0.025329065 0.02765529 0.030143659 0.032114156 0.033741847 0.035370168 0.037425672 0.040317452 0.043600118 0.04620629 0.047312243 0.048709437 0.050219857 0.050183682 0.049330773 0.048117845 0.046053322 0.04379365 0.042091043 0.040735686 0.039714083 0.038817409 0.037802884 0.036581714 0.035094438 0.033647078 0.032430614 0.031627115 0.030799771 0.029535345 0.028062857 0.027610959 0.028642404 0.029919524 0.030744844 0.030372548 0.02910596 0.028044834 0.027408315 0.027083031 0.027552167 0.027617551 0.026074921 0.023731872 0.022300742 0.022540877 0.023628406 0.024341823 0.02468104 0.024662038 0.023295192 0.021705608 0.020785776 0.020233697 0.019669522 0.019391513 0.01881083 0.018075173 0.018573443 0.019342434 0.018698738 0.017603251 0.017032454 0.017224138 0.018200619 0.018496013 0.017372403 0.016403131 0.01588962 0.014847342 0.014204262 0.014390545 0.015394655 0.017096808 0.018762318 0.019540875 0.019282402 0.018237044 0.016966551 0.016036677 0.01504821 0.0142789 0.014363514 0.014463449 0.014406074 0.014666248 0.014618554 0.013776982 0.012401314 0.011683294 0.01111885 0.00990393 0.009326354 0.009873321 0.01009838 0.00944793 0.008877428 0.008793534 0.008745315 0.009079275 0.009604584 0.010021439 0.009727482 0.009197523 0.008980934 0.008645696 0.00803973 0.006839283 0.005790247 0.005879263 0.005746459 0.004825561 0.004322286 0.004606324 0.004879538 0.005176076 0.006582973 0.008421347 0.009301908 0.00879087 0.00765156 0.007379468 0.007466722 0.006467639 0.004967496 0.004384865 0.005112266 0.00597406 0.006378612 0.006524766 0.005804348 0.004104048 0.002489891 0.001370496 6.80156E-4 0.00104007 0.002611673 0.004890293 0.007516537 0.009458104 0.009315861 0.008025419 0.007705079 0.008654508 0.009269321 0.008857654 0.007975792 0.007392729 0.006848019 0.00625263 0.005741779 0.005527031 0.004941519 0.003587992 0.002774031 0.003143917 0.003911407 0.005132188 0.00717066 0.009334053 0.010132419 0.009152937 0.008695862 0.008990478 0.009091311 0.009104466 0.009593372 0.010330677 0.011509384 0.01265052 0.012748038 0.012263681 0.011754498 0.009955191 0.00708085 0.004803524 0.004345695 0.004760507 0.004562838 0.003533324 0.002281301 0.002354184 0.003769578 0.005139279 0.005981065 0.006702136 0.007790774 0.008514304 0.008207953 0.007195948 0.006047737 0.005997228 0.006924493 0.007927469 0.008282346 0.008253001 0.008156982 0.008029278 0.007880538 0.007851259 0.007684742 0.007005025 0.006963148 0.007155805 0.00625885 0.005022866 0.003844128 0.002176841 9.30522E-4 7.77708E-4 0.002030203 0.003598889 0.004221871 0.00429373 0.004231874 0.004729542 0.006183803 0.007054246 0.005864748 0.003981358 0.003125475 0.002925076 0.003270759 0.0040393 0.004608524 0.005169413 0.005135198 0.004267754 0.003175548 0.002260002 0.002034673 0.001887754 0.001450153 0.001813105 0.003109938 0.004270683 0.004538979 0.004144818 0.003038303 0.001244168 -6.64143E-4 -0.001668879 -0.001484117 -1.46928E-4 0.001946251 0.003303891 0.002822155 0.001408397 2.55534E-4 -4.39888E-4 -6.88175E-5 0.001650201 0.003607709 0.004697768 0.004833856 0.004680267 0.004695563 0.004783336 0.005122367 0.005596401 0.005177088 0.003852778 0.003089725 0.002738185 0.002620134 0.003044579 0.003852941 0.004729224 0.005352664 0.006098832 0.006560881 0.006142539 0.004593361 0.002947343 0.0022788 0.002809884 0.004358165 0.006530257 0.007948397 0.008106834 0.006772008 0.00535865 0.005427161 0.006864105 0.007525424 0.006403592 0.004739153 0.002908794 0.002036265 0.002402877 0.002559342 0.001746755 9.19896E-4 6.27877E-4 </Points>
</Spectrum>
</Case>
<Case ID="rat24_day8_noninfarcted.txt">
<Tissue Type="non-infarcted parenchyma"/>
<Spectrum Name="DS1">
<Parameters FirstPPM="0.0" LastPPM="4.5" PointsNumber="1383"/>
<Points>-0.006918433 -0.00631294 -0.005832698 -0.005924143 -0.006100931 -0.005784053 -0.0050729 -0.00444827 -0.004038634 -0.004055603 -0.004290362 -0.004402884 -0.004473102 -0.004767635 -0.004905056 -0.004628443 -0.004266978 -0.003847013 -0.003589861 -0.003776412 -0.004286077 -0.004767609 -0.004630636 -0.004209938 -0.003890241 -0.00325427 -0.002618715 -0.00222205 -0.001835874 -0.001375027 -9.39607E-4 -6.32168E-4 -6.42853E-4 -5.53385E-4 -7.29092E-4 -9.35595E-4 -7.65301E-4 -3.91416E-4 -2.35099E-4 -2.94568E-4 -4.69791E-4 -0.001174875 -0.002282767 -0.003079071 -0.003185955 -0.00318961 -0.003587089 -0.003779204 -0.003480859 -0.002940757 -0.002303314 -0.001321907 -3.79365E-4 -2.16958E-5 -3.82562E-4 -0.00150924 -0.003004218 -0.003910182 -0.004217307 -0.004567089 -0.004707221 -0.00440211 -0.003973503 -0.003466076 -0.002601619 -0.00182427 -0.001106589 -5.83733E-4 -5.1151E-4 -6.67187E-4 -6.97976E-4 -9.42289E-4 -0.001399177 -0.001886087 -0.002562141 -0.002751494 -0.001891031 -7.01582E-4 4.76626E-6 5.63252E-6 2.03112E-4 8.40142E-4 0.001214952 0.001199901 0.001175286 0.001464143 0.001557194 0.001539881 0.001736384 0.001658763 0.001476941 0.001724922 0.002387529 0.003490819 0.004562607 0.005076084 0.004816071 0.00446439 0.003974706 0.003211395 0.002790279 0.002915876 0.002895827 0.00243149 0.002359656 0.003054344 0.003681473 0.00372163 0.003358831 0.002945177 0.002229986 0.001165226 4.88435E-4 4.29312E-4 4.64748E-4 6.58099E-4 0.001519141 0.002887289 0.004446597 0.006148024 0.00759539 0.008552839 0.008905067 0.008838477 0.008579987 0.008002148 0.007105781 0.006297996 0.006180749 0.006834334 0.007639164 0.008481456 0.009453671 0.010798602 0.012339063 0.013809754 0.014812071 0.015502956 0.016009716 0.015926251 0.015436057 0.014761257 0.014316689 0.014488589 0.014866413 0.01586327 0.017543837 0.018982735 0.020320841 0.021710019 0.022723447 0.023239303 0.023816261 0.025185139 0.026847935 0.028197999 0.029186371 0.030015689 0.03063789 0.031288827 0.032049299 0.033353061 0.035059717 0.03622235 0.036829229 0.037449148 0.039045323 0.042124172 0.046189352 0.051012331 0.055523566 0.059285367 0.06230157 0.063891439 0.063630832 0.062113734 0.06115936 0.06157951 0.062407531 0.062424545 0.060990801 0.058099776 0.054540884 0.050936186 0.047059854 0.043343941 0.040459749 0.038609484 0.037440466 0.036877017 0.036912678 0.037377141 0.037870203 0.037885406 0.03726686 0.036195946 0.034789323 0.033276464 0.032087117 0.030976529 0.029836659 0.028982675 0.028395836 0.028213589 0.028493093 0.029057327 0.029739827 0.030715721 0.031584902 0.031853204 0.031994839 0.032557436 0.033402044 0.034544323 0.036118129 0.038530294 0.041658892 0.044586644 0.046999738 0.049168314 0.051884489 0.055031198 0.057895605 0.060231211 0.061588929 0.061594491 0.060793142 0.059918693 0.058822604 0.057736753 0.056880214 0.055747048 0.054022931 0.05200356 0.049731194 0.047199884 0.044990489 0.042835796 0.04030908 0.037957997 0.035680106 0.033280413 0.030835576 0.028284188 0.026355549 0.025307677 0.024714778 0.024419484 0.024120457 0.023732699 0.023454202 0.023378646 0.023447514 0.023554432 0.023860982 0.02424782 0.024445226 0.024589221 0.025021768 0.025316334 0.025069231 0.024198316 0.023466881 0.023500901 0.024022909 0.024780909 0.025808595 0.02710953 0.02857605 0.029692274 0.029693276 0.028742214 0.027501921 0.025904467 0.024665322 0.024655649 0.025288213 0.02579895 0.026138488 0.026400429 0.026465962 0.025899379 0.025387945 0.025040931 0.024344669 0.023722834 0.02391097 0.024861849 0.026413954 0.028635678 0.031528181 0.034534472 0.036739348 0.037819989 0.037623869 0.036306742 0.034850004 0.03327569 0.031630065 0.030503641 0.029805287 0.029154441 0.028507809 0.0278587 0.027109346 0.026501887 0.025592037 0.024439149 0.023683873 0.023363152 0.023104701 0.02277008 0.022070637 0.020588714 0.019391084 0.018952053 0.019221651 0.020301678 0.021648759 0.023730601 0.026762132 0.029825974 0.03303282 0.036370448 0.039191935 0.041027311 0.042047647 0.043570895 0.046536706 0.05007659 0.052710348 0.053440996 0.05166478 0.047526451 0.042873969 0.039843274 0.038579238 0.03776403 0.035828687 0.032436044 0.028295372 0.02437017 0.021413719 0.019178749 0.017092188 0.014829331 0.012631847 0.010615506 0.008886519 0.007712765 0.006572075 0.005782565 0.005748181 0.006287966 0.006803144 0.006722413 0.005623282 0.004098054 0.003143561 0.00291857 0.003287413 0.004218645 0.005329877 0.006591538 0.00807676 0.009716039 0.011326202 0.012794303 0.01409489 0.015292782 0.01665759 0.018442901 0.021351353 0.025504681 0.030523846 0.036297984 0.04169063 0.045367006 0.047117817 0.047972425 0.04976671 0.053110229 0.056946534 0.060557713 0.063367719 0.064574896 0.063945966 0.062843683 0.062272934 0.062433755 0.063502961 0.065208082 0.067637828 0.070356469 0.07210675 0.07243255 0.071214342 0.067825015 0.061990765 0.054416359 0.046179335 0.03846969 0.032410638 0.028243124 0.024977577 0.021866256 0.01879813 0.01594106 0.013693233 0.012211492 0.011049428 0.009974356 0.00925437 0.008512119 0.007234641 0.005736598 0.004842388 0.004578572 0.004583598 0.004868676 0.005051582 0.005088027 0.005273714 0.0057093 0.006061144 0.006226174 0.00641561 0.006519037 0.006676177 0.006639728 0.006295799 0.006119999 0.00640163 0.006904862 0.007288351 0.007752581 0.008558099 0.010070017 0.012189037 0.014358158 0.016407698 0.018605947 0.021636734 0.025932748 0.031611901 0.038754676 0.047805887 0.059133 0.071897836 0.085038108 0.096129337 0.102455464 0.103327537 0.099673857 0.093450804 0.085791627 0.077354661 0.069103041 0.061370646 0.054846561 0.049924439 0.045775405 0.041965855 0.038755083 0.036294193 0.034373621 0.032594286 0.030550999 0.028728834 0.027234089 0.025813093 0.024053291 0.022028619 0.020389366 0.018784127 0.017044471 0.015518802 0.014617816 0.0142839 0.014266092 0.014331249 0.013898385 0.012951885 0.012383246 0.012247331 0.011768121 0.010603893 0.009022464 0.00734374 0.00588861 0.004351131 0.002681755 0.001412072 3.21236E-4 -7.39977E-4 -7.38916E-4 4.31107E-4 0.001728849 0.002891074 0.003861086 0.004023365 0.003422478 0.00280279 0.002120891 0.001621873 0.002028768 0.00265867 0.002707893 0.002554629 0.002705164 0.002987285 0.003239353 0.00353042 0.003329553 0.002813697 0.002862013 0.003320405 0.003386168 0.002917554 0.002141604 0.001377059 8.91693E-4 1.97504E-4 -3.81459E-4 -3.50233E-5 0.001004489 0.001958962 0.002250361 0.002299238 0.002601651 0.002652124 0.002133716 0.00171383 0.00170406 0.001899051 0.002254957 0.002726795 0.003480336 0.004275591 0.004907913 0.005292529 0.005457851 0.005676388 0.006005445 0.00658026 0.007589446 0.00913315 0.010858168 0.01264546 0.013773727 0.01418134 0.014705611 0.01551062 0.016035049 0.015834997 0.014925164 0.013710341 0.012681706 0.012040123 0.011666135 0.011452468 0.011372196 0.011693586 0.012832869 0.014238877 0.015385357 0.016466793 0.017453721 0.018108887 0.017997273 0.016990327 0.01544101 0.014061927 0.013396025 0.013362183 0.0132708 0.012808913 0.012511304 0.012797352 0.012930129 0.012116554 0.010276064 0.00817124 0.006507046 0.005294344 0.004494248 0.003898958 0.003596534 0.003675941 0.004314591 0.005199553 0.005941347 0.006730394 0.007751927 0.00878227 0.009923534 0.010843648 0.011534271 0.012480961 0.013735517 0.014880439 0.015510415 0.015993584 0.016749437 0.017543394 0.017689909 0.016864275 0.015498622 0.014048444 0.013512379 0.014043493 0.014474439 0.014723984 0.015593798 0.017286489 0.018880152 0.019577122 0.019747609 0.01987856 0.020553502 0.02159186 0.022177429 0.021694415 0.020621944 0.020062346 0.020317812 0.021430334 0.023427629 0.025919911 0.028138048 0.029772935 0.030482167 0.030072074 0.028929709 0.027324866 0.025632973 0.024576402 0.024488946 0.024857679 0.02478336 0.024178746 0.023774304 0.023719194 0.023494602 0.02287121 0.021914517 0.021210319 0.021338395 0.022126681 0.023404559 0.02497621 0.025934523 0.026657937 0.027469496 0.027904156 0.028816718 0.030755277 0.033215733 0.036414797 0.039558234 0.041607612 0.042433953 0.041871559 0.040229645 0.038849213 0.038274853 0.038364979 0.03857218 0.038497996 0.038179723 0.037108746 0.034956701 0.032905615 0.031608552 0.030722304 0.030100988 0.029789944 0.029944221 0.030268368 0.03049116 0.030400007 0.029975714 0.0294654 0.029178195 0.029368907 0.029850055 0.030328952 0.030525349 0.030439143 0.030393714 0.029988879 0.029268851 0.028819087 0.028601428 0.028328902 0.027325482 0.02620599 0.026033292 0.025997978 0.025286526 0.024152244 0.023256045 0.02274686 0.022503897 0.022113643 0.02125487 0.020489212 0.020288596 0.020314936 0.02075579 0.021857903 0.022842016 0.023078718 0.02310897 0.024254162 0.025984366 0.027194705 0.028373934 0.029968384 0.031729692 0.033718833 0.035927801 0.038266807 0.041033769 0.043660095 0.045549918 0.046921006 0.047511634 0.047894508 0.049052681 0.050061679 0.050881682 0.051982141 0.052864611 0.053211765 0.053230855 0.053354319 0.05377275 0.054426097 0.054928308 0.054842572 0.05465501 0.054490473 0.054486857 0.054809771 0.054475375 0.053559472 0.052736863 0.052173695 0.052327327 0.05328128 0.054691644 0.056171716 0.057203005 0.057620783 0.058077536 0.059207946 0.06135649 0.065132458 0.071139957 0.079049584 0.088264616 0.098125624 0.107583613 0.114041357 0.115010602 0.111231092 0.105153909 0.097988425 0.091067947 0.084762984 0.078190026 0.071379942 0.065495704 0.06083258 0.056708203 0.052706017 0.049229075 0.046695842 0.044519368 0.041982224 0.039606553 0.03762089 0.035686497 0.033883279 0.03210178 0.030207921 0.028264324 0.026698734 0.025757619 0.025142321 0.025003903 0.025556359 0.026324226 0.026445025 0.025667428 0.024737788 0.024009022 0.023808022 0.023863482 0.023547536 0.022901618 0.022729443 0.023248922 0.023949501 0.024436515 0.024532079 0.023939333 0.023043155 0.022924143 0.02320799 0.022861705 0.022124226 0.021387508 0.021001621 0.021140165 0.021154108 0.020490938 0.019245623 0.018238822 0.017922095 0.017884756 0.018116264 0.01847339 0.018147175 0.017548155 0.017010337 0.016869034 0.016808415 0.01664356 0.016557677 0.016176811 0.014955725 0.013275371 0.011909337 0.011072959 0.010996404 0.011753319 0.013094832 0.014429497 0.014939419 0.014722982 0.014327916 0.014169278 0.014311354 0.014467531 0.014463735 0.014120004 0.013707053 0.01349729 0.013645399 0.013711794 0.014064143 0.014950095 0.015509738 0.015557999 0.015514306 0.01539726 0.015432128 0.015912654 0.016436465 0.016850307 0.017468345 0.017737731 0.017450536 0.017411042 0.018199979 0.019610275 0.020808728 0.02123642 0.021359138 0.020818726 0.019867988 0.019565923 0.019552713 0.019586948 0.019746975 0.019604043 0.018916483 0.017840473 0.016943787 0.015960513 0.014825498 0.014135161 0.014207253 0.014716555 0.015024627 0.015258458 0.015654006 0.01551012 0.015222495 0.015224805 0.015077339 0.01494289 0.01450195 0.013634876 0.01341977 0.01399054 0.014660818 0.015047851 0.015147046 0.01475699 0.01361977 0.012211951 0.011167661 0.010598702 0.010494423 0.010788819 0.011186782 0.011232396 0.010969471 0.010552904 0.01002194 0.009480522 0.009032697 0.00872896 0.008100898 0.007651941 0.007991138 0.00854027 0.009101011 0.010028411 0.011202153 0.012350532 0.013308434 0.014401482 0.015350144 0.015790288 0.015737274 0.015812512 0.016307697 0.017134271 0.018042208 0.01887065 0.019197223 0.018735042 0.018445525 0.018829835 0.019243878 0.019394519 0.01985115 0.020665471 0.021481688 0.022300589 0.023449419 0.025013694 0.02597019 0.026072502 0.02626846 0.0268275 0.02765786 0.028477279 0.029115101 0.029592179 0.029992401 0.030325623 0.03044577 0.030399084 0.03057319 0.031153541 0.031626293 0.031498312 0.030699897 0.029656947 0.028379411 0.026812397 0.025607074 0.02510051 0.025074136 0.025235415 0.02510162 0.024108206 0.022525824 0.021594609 0.021455831 0.021313745 0.021152641 0.021308898 0.021755856 0.02193778 0.021853472 0.021248725 0.020141265 0.018937663 0.017932821 0.016909916 0.015939642 0.01515046 0.013924779 0.012356507 0.011106262 0.009998072 0.009240625 0.009566472 0.010742237 0.01151742 0.01156181 0.011687032 0.012185668 0.012947913 0.013930418 0.014673444 0.014832344 0.015050147 0.015739635 0.016497454 0.016908004 0.017061494 0.017320795 0.018142314 0.019349764 0.020104946 0.019938327 0.019554169 0.019515681 0.0195971 0.019267703 0.018689516 0.018102935 0.017433107 0.016713922 0.016333177 0.016164033 0.015612615 0.014662576 0.013672751 0.012992109 0.012812316 0.012676405 0.012317742 0.011221247 0.009742103 0.009096556 0.009307446 0.009715898 0.010041477 0.010345477 0.010323153 0.009984609 0.009431092 0.00887585 0.008312782 0.007053127 0.005263349 0.004137538 0.003732885 0.003955153 0.004266558 0.004087171 0.004025742 0.004085923 0.003944682 0.003756136 0.003417436 0.003146093 0.003606802 0.005080321 0.006572333 0.007409308 0.007340238 0.006793852 0.006422955 0.00634731 0.006515497 0.006656072 0.006560256 0.005707915 0.004409708 0.003848442 0.003670349 0.003542264 0.003867286 0.004624296 0.005537278 0.006430676 0.006668466 0.005896134 0.005456074 0.0062792 0.008079634 0.009547916 0.010176985 0.010784388 0.011465839 0.01245931 0.014067663 0.015874551 0.017394177 0.018787091 0.02006699 0.020955739 0.021526955 0.02210589 0.023176614 0.025028439 0.027507527 0.029955992 0.031933286 0.033547406 0.034822957 0.035539241 0.035890997 0.035801976 0.035590143 0.035905928 0.036855614 0.037562995 0.037352737 0.037063697 0.036976668 0.037090643 0.037409911 0.037233831 0.036551179 0.036382484 0.036693788 0.036603208 0.035721034 0.034553227 0.033477586 0.032643346 0.032346324 0.032293578 0.031792102 0.030842836 0.029641895 0.028254402 0.027092833 0.026085447 0.024946839 0.023796722 0.02271698 0.021407889 0.019938131 0.018748667 0.018336041 0.018607583 0.01903255 0.018960966 0.018371025 0.017412337 0.016191167 0.014769571 0.013396811 0.01236344 0.011857096 0.011585703 0.011399003 0.011235814 0.010555201 0.009776493 0.009226061 0.008343064 0.007404767 0.007074087 0.007259049 0.007645877 0.008472054 0.009361538 0.009966391 0.01033273 0.010619116 0.010621793 0.009902654 0.008739954 0.008135982 0.007675511 0.007059198 0.006425262 0.005959194 0.005897622 0.006261756 0.006352728 0.006311668 0.006557376 0.006906479 0.006846804 0.006685233 0.006597591 0.006547984 0.006480491 0.006212212 0.005969744 0.005642617 0.005102162 0.004680285 0.004412851 0.004200804 0.004208968 0.004242161 0.003962243 0.00358305 0.003722879 0.004329169 0.004802277 0.004886121 0.004347033 0.003511197 0.002703256 0.001850672 0.001143492 7.54243E-4 0.001134018 0.001952198 0.002677223 0.003186484 0.003430591 0.004005078 0.004760674 0.005045508 0.004894043 0.004497657 0.003983392 0.003682659 0.003915452 0.00443212 0.004453102 0.004058731 0.003502736 0.002643194 0.002035998 0.001919275 0.001815824 0.001830389 0.002011978 0.002332281 0.002459411 0.002093612 0.001393672 0.001175165 0.002152085 0.003744242 0.004572963 0.00435959 0.004112343 0.004168041 0.003648256 0.002361295 0.001244929 8.72858E-4 9.05004E-4 9.1642E-4 7.97797E-4 0.001029917 0.001460551 0.001711793 0.002092332 0.002434961 0.002925311 0.003420688 0.003975764 0.004556538 0.004867804 0.004756528 0.00472534 0.004935746 0.005089776 0.004990753 0.004509441 0.003818775 0.002775388 0.001573323 9.07553E-4 0.001147997 0.002076259 0.00250734 0.002003894 0.001191471 2.5172E-4 -4.05636E-4 -7.75827E-4 -6.84403E-4 -2.51889E-4 1.25019E-4 3.63227E-4 5.44959E-4 5.44212E-4 5.97101E-4 6.8006E-4 7.74157E-4 0.001429846 0.002826615 0.004328333 0.004737168 0.004071983 0.003273893 0.002484703 0.001808287 0.001636154 0.001460585 7.87594E-4 -9.38037E-5 -4.16588E-4 -6.12857E-5 4.3295E-4 9.66036E-4 0.001598118 0.001820753 0.001907136 0.002094928 0.002280607 0.002265223 0.00244442 0.00279969 0.0026237 0.001786795 0.001289887 0.001005574 2.52587E-4 -6.50273E-4 -0.001286213 -0.001325019 -6.46901E-4 3.23158E-4 0.001143057 0.001648093 0.001710164 0.001548585 0.001708805 0.001770758 0.001608497 0.001539817 0.001833955 0.002202266 0.002311104 0.002107062 0.002015469 0.002045948 0.0016905 0.001038074 3.22572E-4 -3.74108E-4 -0.001040475 -0.001876828 -0.002505542 -0.002323259 -0.001600787 -9.0764E-4 -2.55574E-4 3.63284E-4 0.001093482 0.002089977 0.00267692 0.002940493 0.003019402 0.002590523 0.00149608 4.20388E-4 -3.33803E-4 -4.87707E-4 -5.28386E-4 -6.02345E-4 -4.92982E-4 -2.90062E-4 -9.11826E-5 4.10368E-4 6.10327E-4 2.3672E-4 -3.0996E-5 -3.56888E-4 -7.66209E-4 -0.001184484 -0.001700434 -0.001857095 -0.001591111 -0.001425239 -0.001191037 -2.07056E-4 0.001002047 0.001699235 0.001968384 0.00207939 0.002051417 0.001775074 0.001148307 1.93867E-4 -4.87078E-4 -4.46795E-4 -2.38404E-4 -3.63376E-4 -2.46051E-4 4.67892E-4 0.00121723 </Points>
</Spectrum>
</Case>
<Case ID="rat22_day1_infarcted.txt">
<Tissue Type="infarcted parenchyma"/>
<Spectrum Name="DS1">
<Parameters FirstPPM="0.0" LastPPM="4.5" PointsNumber="1383"/>
<Points>-0.00312043 -0.003683941 -0.004013613 -0.004270347 -0.004397856 -0.004218514 -0.004168252 -0.003857707 -0.002950083 -0.002158731 -0.001947828 -0.00247626 -0.003209833 -0.004444727 -0.005403763 -0.005564083 -0.00630373 -0.007141279 -0.006808851 -0.005875778 -0.00494583 -0.004529762 -0.003909407 -0.002879572 -0.002075808 -0.001705736 -0.001340109 -8.8897E-4 -5.09539E-4 -3.87163E-4 -7.68298E-4 -0.001085072 -5.63328E-4 7.63812E-4 0.001396968 7.14647E-4 -8.98045E-5 -7.876E-4 -0.001721465 -0.002719439 -0.003375799 -0.003714838 -0.003411117 -0.002813974 -0.002507461 -0.002344409 -0.001774052 -7.97739E-4 -8.53008E-5 -1.79484E-5 -4.42485E-5 5.79842E-4 0.001218798 9.31899E-4 1.06867E-4 -6.46122E-4 -0.0014628 -0.001999941 -0.002498417 -0.00321305 -0.003628987 -0.0034971 -0.003213135 -0.002253429 -7.23397E-4 6.96448E-4 0.001387461 0.001137535 -3.89739E-4 -0.002451604 -0.004398663 -0.006190076 -0.00709512 -0.006753105 -0.006143138 -0.005579927 -0.005094696 -0.004286712 -0.002937712 -0.001950332 -0.001546438 -0.001024344 -5.05849E-4 -5.11943E-4 -3.791E-4 -4.9063E-4 -0.001513476 -0.002353929 -0.002891447 -0.003191889 -0.003309437 -0.002743698 -0.001964631 -0.001899657 -0.002090301 -0.002199396 -0.001597317 -4.71849E-4 6.16498E-4 0.001783381 0.002489131 0.002878238 0.002735151 0.002042894 0.001359021 2.5956E-4 -6.13103E-4 -3.19581E-4 9.83254E-5 0.001020366 0.002416688 0.00307758 0.003147796 0.003739869 0.005576717 0.007134813 0.008178314 0.008809461 0.007930192 0.00631865 0.004993212 0.003985135 0.003126127 0.002669082 0.002609303 0.002892547 0.00362027 0.004574187 0.004884871 0.004150033 0.001915871 -3.09238E-4 -5.78367E-4 6.74335E-4 0.002176908 0.003915025 0.00515331 0.005221847 0.004191921 0.002924884 0.002983045 0.004388449 0.005083442 0.004632563 0.003779598 0.00360993 0.004519525 0.00603183 0.007117326 0.007133261 0.006943114 0.006970983 0.007167124 0.00733105 0.008029696 0.008982593 0.008634104 0.007514409 0.007102736 0.008074759 0.009128785 0.010267749 0.011848113 0.013311184 0.014166119 0.014244314 0.01418234 0.014769233 0.015057595 0.015059743 0.015726937 0.017100928 0.019009496 0.020848791 0.022642251 0.0245446 0.02587266 0.025915635 0.025239094 0.024495623 0.023248689 0.021587978 0.02017388 0.01931074 0.019089758 0.0189736 0.019392325 0.021432436 0.023695538 0.024929855 0.025298132 0.024421743 0.022733285 0.021964943 0.022356308 0.023143437 0.023977764 0.023909381 0.023308607 0.022945029 0.023223941 0.023694366 0.024184951 0.024678647 0.024738816 0.024163638 0.023468237 0.023120171 0.022814241 0.022526026 0.022701072 0.023675935 0.025238992 0.027024857 0.028173973 0.028147297 0.027631115 0.027840912 0.028640907 0.029301167 0.030668027 0.032375252 0.032946985 0.032194056 0.031430488 0.031784304 0.033426353 0.035383332 0.036600354 0.036855898 0.037276887 0.03783761 0.03761203 0.03602631 0.033634437 0.031337377 0.029531358 0.028307329 0.027802984 0.027687724 0.026151363 0.023392996 0.021179701 0.020181526 0.02035471 0.020419473 0.020574057 0.021193848 0.021618381 0.021382405 0.020368215 0.018643596 0.016958443 0.015432287 0.01461145 0.014806931 0.015179146 0.015619671 0.016323886 0.017070317 0.017879469 0.019085516 0.020474205 0.022173843 0.024233733 0.025740986 0.026074163 0.025595899 0.025058034 0.024656528 0.024225014 0.023158531 0.021749764 0.021136626 0.021708877 0.02264697 0.024038822 0.025643608 0.026183075 0.025562961 0.02465518 0.024269265 0.024422071 0.024371509 0.02438956 0.025077388 0.025650476 0.026064469 0.027013638 0.027387743 0.027038973 0.026399726 0.025524828 0.023768792 0.02164195 0.019795 0.018273604 0.017019022 0.016350271 0.016738528 0.017202752 0.016714932 0.015466871 0.014365902 0.013522985 0.013200479 0.014053386 0.015999471 0.01766939 0.018087443 0.016899864 0.014802474 0.01291446 0.012628781 0.01415747 0.016888026 0.019759331 0.021311235 0.022314896 0.023501306 0.024444432 0.025331123 0.026112059 0.02613824 0.025917372 0.025651202 0.024452894 0.022621234 0.020929227 0.018907355 0.01703406 0.016255918 0.016356392 0.016857697 0.017687548 0.018252896 0.017645503 0.015984223 0.014630033 0.014311297 0.014225855 0.013283918 0.011722403 0.010163293 0.009054822 0.008516307 0.008102242 0.00728896 0.00655479 0.006468287 0.00690176 0.007760464 0.008326655 0.007736956 0.005917423 0.004719872 0.005355154 0.006409946 0.006795061 0.006954818 0.007628446 0.008898207 0.009521102 0.008565604 0.006479655 0.004950401 0.004454296 0.00436274 0.004194443 0.00483201 0.006510239 0.007969387 0.009142306 0.010544712 0.011696966 0.01161106 0.010788981 0.01010841 0.010648893 0.012289212 0.01391009 0.015564941 0.017481566 0.019126902 0.020055075 0.020295972 0.019263157 0.017414166 0.015683516 0.015106577 0.016331849 0.018411233 0.020553857 0.022355112 0.023828715 0.024354079 0.023869324 0.022787936 0.021718448 0.019703202 0.016730275 0.013918331 0.011417365 0.009048219 0.007162852 0.005665181 0.00453091 0.003448737 0.002316555 0.001556643 0.001847659 0.002478553 0.002949076 0.003055009 0.00292831 0.002845526 0.002020431 2.13524E-4 -0.001112154 -0.001161969 -4.97833E-4 3.0737E-4 0.001905329 0.003872565 0.004950167 0.005743613 0.006427185 0.006528461 0.005464213 0.004526897 0.004845918 0.004948776 0.004231109 0.002511801 6.89427E-4 4.90788E-4 0.002023182 0.004166229 0.00608463 0.006747189 0.005991148 0.005933458 0.007324607 0.009875267 0.013171442 0.017082873 0.021024686 0.024291984 0.026814975 0.028586191 0.029801657 0.030358962 0.029218744 0.027346558 0.026276568 0.025248491 0.024308497 0.02421034 0.024450471 0.024523207 0.023370865 0.021204414 0.018954227 0.017344571 0.016125068 0.014590793 0.013324825 0.012967564 0.013024016 0.013051405 0.012403255 0.010882295 0.008747983 0.0068533 0.006481096 0.007174842 0.00810768 0.00906764 0.009037534 0.008128643 0.007383837 0.007320341 0.008061091 0.00854937 0.008246119 0.00831013 0.008826495 0.009149259 0.008879339 0.007359896 0.004455731 0.001621407 2.68661E-4 2.81981E-4 6.37047E-4 7.69176E-4 5.64618E-4 2.67709E-4 1.36749E-4 7.97452E-5 5.74385E-5 6.48572E-5 -4.25561E-4 -0.001299805 -0.002112338 -0.002744558 -0.002181923 -7.64725E-4 8.17654E-4 0.001958705 0.002762327 0.003406057 0.004188342 0.004959084 0.005417162 0.005461426 0.004297224 0.002169879 -5.02281E-5 -0.001455672 -0.001244257 1.56895E-4 0.001719512 0.003020564 0.003764159 0.003931945 0.003354493 0.002875273 0.003251608 0.003547005 0.002775995 0.00119685 -1.08126E-4 -0.001101203 -0.001569872 -0.001458894 -8.96298E-4 -9.67849E-6 8.17704E-4 0.001343448 0.001840553 0.002338091 0.003016632 0.002794652 0.001603242 4.68455E-4 -2.66551E-4 3.99469E-4 0.001875678 0.003444329 0.00496846 0.005927314 0.006334294 0.006747927 0.006923373 0.006933772 0.007482749 0.007750946 0.007644053 0.007229124 0.0067882 0.006485064 0.006031551 0.005423018 0.00463333 0.003929922 0.003450051 0.002787082 0.001373401 -3.51888E-4 -0.001750243 -0.002523032 -0.002811148 -0.002828523 -0.002472817 -0.001560638 4.2297E-4 0.002365449 0.003601882 0.004468578 0.004283243 0.002801542 6.33994E-4 -0.001401786 -0.002258846 -0.001792954 -0.001213713 -0.001077045 -6.83368E-4 -2.24202E-5 8.03955E-4 0.002580239 0.004460021 0.004835569 0.003601467 0.002319356 0.001426318 0.00100363 0.001809295 0.003149001 0.003890473 0.004212297 0.003989652 0.003310704 0.002631567 0.002014279 0.001194772 6.49969E-4 9.29458E-4 0.001426293 9.27928E-4 -3.34575E-4 -0.001533477 -0.001968215 -0.001854831 -0.001649309 -0.001274441 -7.8998E-4 -3.37461E-4 -1.43855E-4 3.45633E-5 5.31039E-4 7.42662E-4 5.81608E-4 4.86924E-4 7.01147E-4 4.63485E-4 1.34448E-4 4.91018E-4 7.60132E-4 4.42196E-4 -1.41816E-4 -4.15109E-4 2.04139E-4 0.001025878 0.001305984 0.001186296 0.001042763 7.58624E-4 3.13561E-4 5.53237E-6 8.51021E-5 4.42193E-4 9.4329E-4 0.001789677 0.002012303 0.002188294 0.004525429 0.007914624 0.010330825 0.011642099 0.012702393 0.013836287 0.015274866 0.01789775 0.021156019 0.024332971 0.02662168 0.027791183 0.027554794 0.026704463 0.02635139 0.026432885 0.02592473 0.024711908 0.023730975 0.023430583 0.023084344 0.022290187 0.021442904 0.020254829 0.019084975 0.018483869 0.018498338 0.018159239 0.017364866 0.017230473 0.017295423 0.017139475 0.017480956 0.017913995 0.018055034 0.018351795 0.018492424 0.018342884 0.017837527 0.017041905 0.01686809 0.017817369 0.018182731 0.016617565 0.014492131 0.013591614 0.013711343 0.014266518 0.01478549 0.015677238 0.016981393 0.017738123 0.017445067 0.016080657 0.014871443 0.013955667 0.012857826 0.012633431 0.01299789 0.012526919 0.011087604 0.00955591 0.008456007 0.00748656 0.006936072 0.006287111 0.00544351 0.004418806 0.003408244 0.003097969 0.003688124 0.005696571 0.008868691 0.012014429 0.014112111 0.014661686 0.014514595 0.01422265 0.014168187 0.015019834 0.016303817 0.017492435 0.018460114 0.019084163 0.018823149 0.018243168 0.018462906 0.020173853 0.023097881 0.025908175 0.027552134 0.02766855 0.027692977 0.028585063 0.029452716 0.029347669 0.028420397 0.02746935 0.026942805 0.026507231 0.026163684 0.026401295 0.027511013 0.02888271 0.030444631 0.032000914 0.032650318 0.032462362 0.032988897 0.034111475 0.035175686 0.036265297 0.037106098 0.037476447 0.037511806 0.03776018 0.03846386 0.039642588 0.040164659 0.039420906 0.038307184 0.037627589 0.037114024 0.036755052 0.036032528 0.034427155 0.0328889 0.031922243 0.030957103 0.029616066 0.027903847 0.026160356 0.024281938 0.022439085 0.020994263 0.02007995 0.019696613 0.019659624 0.0195886 0.019654196 0.019701386 0.019469132 0.019347335 0.019284452 0.018342911 0.017435361 0.017593541 0.018509899 0.019175859 0.019212106 0.018987005 0.018767781 0.018199543 0.017976083 0.018028264 0.017627348 0.01768997 0.018643616 0.019027287 0.018546033 0.018401117 0.018718366 0.01833569 0.018210675 0.019044393 0.019461233 0.018619216 0.016655494 0.013920404 0.01127187 0.009307072 0.007543555 0.006087688 0.005073562 0.005069075 0.006522216 0.008496849 0.009899786 0.010154261 0.009786456 0.009136104 0.008675636 0.009499595 0.010688757 0.01087703 0.010398853 0.00972066 0.009120925 0.008584809 0.008223682 0.008247241 0.008406889 0.007992637 0.00679215 0.005436997 0.004396917 0.004432314 0.005427714 0.005896773 0.006026282 0.006760084 0.007969936 0.00929668 0.010624183 0.011364449 0.011815827 0.012119049 0.011878352 0.011373415 0.01110695 0.011002412 0.010897282 0.01062842 0.009877907 0.008859455 0.007647631 0.00651882 0.006310353 0.006974047 0.007456174 0.007249799 0.006598885 0.006184782 0.006469097 0.00729727 0.008037097 0.008192242 0.007854576 0.00736426 0.006731995 0.006099667 0.006122266 0.00656642 0.006844797 0.00647916 0.005940672 0.005935836 0.00662606 0.007367685 0.006956815 0.005662072 0.004904105 0.005243572 0.005359795 0.004646817 0.004106141 0.004142869 0.004779439 0.005465258 0.005468903 0.004840924 0.005279109 0.006649591 0.00762101 0.007774394 0.007138369 0.00610687 0.005457048 0.005071635 0.004684281 0.004579697 0.005039442 0.004805807 0.002578448 -2.9337E-4 -0.001780118 -0.001516235 -4.94495E-4 2.22463E-4 3.93032E-4 9.03481E-4 0.002015322 0.003823992 0.005803354 0.007385245 0.008852845 0.010649137 0.012364749 0.01319311 0.013091503 0.012799623 0.012866963 0.012916865 0.012707781 0.012823526 0.013014846 0.01287951 0.012407637 0.011876756 0.011590018 0.011616371 0.012107639 0.013296826 0.013798929 0.012582154 0.01094143 0.010591421 0.010982493 0.0107074 0.010117827 0.01067707 0.012130891 0.013074868 0.013638846 0.01450069 0.015103217 0.014802081 0.013989459 0.013052339 0.011643479 0.010022574 0.009027798 0.008249912 0.007769153 0.007867968 0.008722785 0.010431969 0.012793611 0.015800415 0.020859362 0.029075936 0.039143357 0.048821109 0.055874876 0.059576825 0.061758115 0.064376061 0.068653521 0.075608754 0.084692865 0.092854523 0.097581944 0.097959036 0.095361483 0.090808717 0.084946947 0.078930133 0.07382605 0.069542939 0.06539704 0.061571885 0.058161705 0.055489156 0.054287421 0.053982594 0.052993895 0.051066006 0.048821319 0.045656868 0.042210697 0.039653025 0.038370389 0.037867203 0.037309262 0.036861569 0.03608262 0.035443623 0.034722401 0.033932041 0.033264796 0.032907704 0.032552696 0.031534243 0.030400054 0.029847448 0.02984663 0.029836336 0.028952281 0.027082273 0.025116284 0.02375487 0.023121622 0.022765799 0.022443666 0.022590841 0.02224448 0.021137362 0.020567698 0.020122116 0.019708871 0.020352803 0.021883998 0.02295368 0.022825053 0.021317672 0.019696198 0.019387212 0.019083605 0.017843568 0.016559773 0.016723554 0.018059982 0.018960732 0.01899513 0.018292888 0.01705975 0.016481788 0.016455056 0.016107181 0.014929431 0.013266352 0.01188133 0.011024943 0.010386862 0.010180258 0.010736956 0.011837492 0.012328209 0.012155437 0.01212318 0.01230139 0.012617324 0.013060216 0.013881777 0.014280448 0.013833203 0.013348805 0.013561516 0.013933838 0.013979298 0.013945372 0.01369679 0.013008656 0.012130017 0.011359573 0.01076963 0.01079023 0.011588362 0.013070594 0.014560228 0.015414198 0.015868713 0.016136783 0.017192807 0.019376846 0.021709149 0.022029544 0.020284448 0.018231196 0.017404794 0.018352668 0.020043464 0.021458538 0.022282314 0.023165631 0.024771271 0.025775494 0.025697646 0.026044407 0.027430289 0.029092722 0.02981178 0.029681953 0.029364678 0.02891192 0.028389234 0.028951457 0.030622525 0.032257981 0.033565066 0.034565349 0.034932778 0.035347761 0.036326797 0.037229867 0.037682348 0.037199783 0.035696824 0.033493265 0.03205222 0.032406204 0.033601187 0.034352895 0.033842737 0.032766736 0.032043254 0.031232962 0.030037269 0.028956152 0.028007615 0.026920912 0.026340722 0.025410106 0.023598437 0.022114166 0.021726376 0.02158658 0.020747934 0.019424942 0.017708795 0.01592394 0.014682594 0.014089921 0.013418874 0.01305183 0.013513826 0.013747218 0.013081026 0.012438529 0.012741275 0.013322307 0.014622658 0.016508109 0.018415244 0.020186294 0.0217209 0.022474617 0.021750418 0.019323354 0.01695575 0.015869872 0.015198177 0.015080239 0.01550125 0.015543345 0.015043311 0.014672439 0.014846885 0.015106531 0.01534362 0.015711867 0.016209492 0.017246102 0.018162112 0.018539829 0.018810895 0.018731059 0.017892467 0.017058087 0.016851384 0.01655927 0.015426978 0.013794056 0.01309024 0.01366709 0.014282963 0.013342987 0.011671082 0.010710839 0.010689089 0.010905371 0.011080886 0.011326421 0.01202277 0.01309253 0.013555033 0.013530484 0.013748474 0.014065079 0.013989214 0.013630598 0.012730892 0.011663951 0.011376041 0.011341927 0.011377629 0.01195949 0.01223584 0.012355431 0.012576672 0.012605438 0.012422938 0.012251582 0.01228035 0.01236317 0.012261376 0.011717519 0.011254039 0.011272541 0.011536031 0.011943236 0.012189229 0.012178423 0.011885067 0.011610688 0.012271032 0.013519821 0.014291494 0.014273705 0.013757133 0.013221721 0.012957243 0.013527813 0.013846276 0.013278306 0.012452017 0.012013457 0.011975418 0.011726964 0.0114215 0.011433543 0.011301329 0.011100907 0.011661819 0.012589601 0.013664192 0.014475912 0.014118498 0.012728533 0.010915093 0.009711901 0.010063745 0.010876549 0.011506902 0.012071309 0.012097273 0.011598541 0.010830799 0.009730234 0.008584203 0.007652197 0.00683931 0.006136478 0.005789921 0.006209354 0.006662948 0.007076697 0.007277786 0.006460143 0.005743259 0.00618229 0.007803417 0.009818653 0.011127594 0.010977483 0.009554612 0.008322288 0.007462644 0.007038304 0.007673802 0.008425668 0.00887081 0.009449662 0.01016284 0.010443027 0.010169499 0.010312116 0.010587125 0.01039426 0.010585691 0.01108374 0.011154992 0.010909638 0.010356941 0.010088213 0.010690873 0.011616022 0.01189026 0.011494022 0.011162914 0.010927053 0.010725673 0.010699548 0.010700853 0.010492158 0.009976255 0.009209741 0.007671303 0.005775738 0.0046748 0.004191057 0.004272186 0.005724428 0.007584584 0.008619234 0.008643372 0.008332983 0.007900343 0.007858929 0.008391548 0.008722364 0.008474277 0.008054392 0.007538905 0.006801591 0.00594356 0.005893532 0.00646601 0.00674426 0.006753516 0.006456519 0.006309352 0.006735378 0.006869698 0.005986391 0.005891884 0.006290869 0.006178091 0.007016308 0.008440155 0.008729673 0.007597811 0.005530208 0.003604177 0.002508602 0.001971276 0.001607494 0.001341652 0.00133075 0.001119405 8.56063E-4 7.53986E-4 0.001100692 0.001895335 0.002715606 0.002859966 0.00275074 0.003589927 0.004853672 0.005669976 0.006602396 0.006809626 0.005795649 0.00527045 0.005501498 0.005832744 0.006743448 0.00761423 0.007662313 0.007484249 0.007828289 0.009182582 0.010658563 0.01119135 0.010853639 0.01017927 0.009788413 0.009264141 0.008329948 0.008123418 0.008427048 0.009121806 0.010440281 0.011621915 0.011835294 0.011279723 </Points>
</Spectrum>
</Case>
<Case ID="rat22_day6_infarcted.txt">
<Tissue Type="infarcted parenchyma"/>
<Spectrum Name="DS1">
<Parameters FirstPPM="0.0" LastPPM="4.5" PointsNumber="1383"/>
<Points>-0.001934889 -0.001845734 -9.33127E-4 -2.15222E-4 3.71365E-4 8.50517E-4 9.10786E-4 9.21304E-4 0.001076037 0.001227824 0.001490243 0.00116768 -1.48501E-4 -0.001879553 -0.003129614 -0.003219135 -0.002456556 -0.001924547 -0.001706857 -0.001318804 -8.71721E-4 -2.337E-4 3.90721E-5 -1.11974E-4 -3.1766E-4 -0.001007909 -0.001676948 -0.002205171 -0.003117444 -0.00407989 -0.004317694 -0.003737014 -0.002606682 -0.00151361 -0.001342328 -0.001461039 -0.001454672 -0.001814171 -0.002276283 -0.003149033 -0.003948584 -0.003942009 -0.002937749 -0.001805614 -0.001243628 -0.001176552 -0.001192067 -9.91815E-4 -7.82433E-4 -7.20327E-4 -5.44501E-4 -3.28034E-4 -1.5189E-4 -3.90897E-4 -7.42069E-4 -8.16868E-4 -0.001416412 -0.002101076 -0.002596882 -0.003173977 -0.003602444 -0.003308754 -0.002263005 -0.001390532 -8.55395E-4 -3.98479E-4 2.72019E-4 0.001364859 0.002043231 0.001633005 4.50381E-4 -0.001212788 -0.00278785 -0.00310481 -0.002134939 -4.15548E-4 0.00101823 0.001524317 0.001289645 0.001171632 0.001676116 0.002567214 0.003196383 0.003325969 0.0032559 0.00341344 0.003156079 0.002468958 0.002266999 0.002663718 0.002669398 0.002734972 0.003209587 0.003888169 0.004304713 0.003809066 0.002534937 0.001804995 0.002329585 0.002711408 0.002097193 0.001267857 0.001252392 0.001945199 0.002653496 0.002842185 0.002567339 0.002392299 0.002051309 0.001090931 6.52708E-4 0.001249214 0.002287187 0.002910439 0.00294481 0.002524503 0.002024959 0.001608738 5.77512E-4 -6.80505E-4 -0.001097342 -7.11678E-4 6.44267E-4 0.002226021 0.002946835 0.003384258 0.004126257 0.004789339 0.005233297 0.005866483 0.006013408 0.005454848 0.005028311 0.00519451 0.005620089 0.006031111 0.00646442 0.00637999 0.006021682 0.006037014 0.005561284 0.004481591 0.003597058 0.002950642 0.003241781 0.004322763 0.004748981 0.004496433 0.004458282 0.004753772 0.005507634 0.006418711 0.00722982 0.008000002 0.008083634 0.00771029 0.007465801 0.007546959 0.007792724 0.007653497 0.007178074 0.007507461 0.008647281 0.009236618 0.009049053 0.008448038 0.008405915 0.009873281 0.01163771 0.01260033 0.013448235 0.014863272 0.016765517 0.018801606 0.021051224 0.023300374 0.025223083 0.026348291 0.025811639 0.024204752 0.022874918 0.021710421 0.021141207 0.021107665 0.021387355 0.02190426 0.021884053 0.021953487 0.022948963 0.024066967 0.024786965 0.025279196 0.025092364 0.024270399 0.023741872 0.02364574 0.023418188 0.02303459 0.022758391 0.022936349 0.023523694 0.024219063 0.024227131 0.023870324 0.023764981 0.023947431 0.023871487 0.023655249 0.023908008 0.024595088 0.024631773 0.023146309 0.021141713 0.02034681 0.020830914 0.021631172 0.022614465 0.024260743 0.025502707 0.025419952 0.024514582 0.024262079 0.024791908 0.025339428 0.026237812 0.027196247 0.02806745 0.028974816 0.029922134 0.030085891 0.029192282 0.028248968 0.027955979 0.027925393 0.027569715 0.026712263 0.025380284 0.024449617 0.024108925 0.023914616 0.023624214 0.023016543 0.022237624 0.021338916 0.020173485 0.019132721 0.017693606 0.015437677 0.013775867 0.013550743 0.014047649 0.014622794 0.014994835 0.014870757 0.014158268 0.013543981 0.012798069 0.011036455 0.008480046 0.006624049 0.00574219 0.005283126 0.00474209 0.003905949 0.003388386 0.003728453 0.004660987 0.005211739 0.004496889 0.003760465 0.004454195 0.006065379 0.007953012 0.009096169 0.008946801 0.008074622 0.007597142 0.007843374 0.008388954 0.009169299 0.010013612 0.010808033 0.011696575 0.012458327 0.01285345 0.013017347 0.013017985 0.01324951 0.014159155 0.015674857 0.01699748 0.01712999 0.016470976 0.015839259 0.015157721 0.01412849 0.013475191 0.013934755 0.014971887 0.015998357 0.016322471 0.015650365 0.015020259 0.014869485 0.015239218 0.016370204 0.017903273 0.019381521 0.02039245 0.021183319 0.022320764 0.023238241 0.023077718 0.022459627 0.02219144 0.022378025 0.02351665 0.024658648 0.025458524 0.026468054 0.027485554 0.028320077 0.02917312 0.029775931 0.030571538 0.03129494 0.03170481 0.031758859 0.031030795 0.029868544 0.028507456 0.027218505 0.026493211 0.026377373 0.026032153 0.025308289 0.024943831 0.024583181 0.023499893 0.022041643 0.020562029 0.019130671 0.017212367 0.01478929 0.01266924 0.010711498 0.009280402 0.008903947 0.008673321 0.00813781 0.007662664 0.007394414 0.006774891 0.006198879 0.005600158 0.004775742 0.004494934 0.004915413 0.00595224 0.007382935 0.008391556 0.008594289 0.008083471 0.007721983 0.007847361 0.008044986 0.007814392 0.00751551 0.007921681 0.009005117 0.010460692 0.012458973 0.015369385 0.018409905 0.020630517 0.021166661 0.020429736 0.020212533 0.021251834 0.023284265 0.025516266 0.027447787 0.028700315 0.029735854 0.030738899 0.031324387 0.031533756 0.031271414 0.030667378 0.029716067 0.029154438 0.029511226 0.030139956 0.030769787 0.030881487 0.030079162 0.028874591 0.027327592 0.025502068 0.022804143 0.019446529 0.016723967 0.014440427 0.012302275 0.010668732 0.009770363 0.009352369 0.008744729 0.007838709 0.007563436 0.007526069 0.007135696 0.006357382 0.005636853 0.005620008 0.005825716 0.005289616 0.004187681 0.003579744 0.003770696 0.004415453 0.004677518 0.004494741 0.004304579 0.004108939 0.003788832 0.003310082 0.002934818 0.002667206 0.002669834 0.003075614 0.003635036 0.003928137 0.004020272 0.004389195 0.004867151 0.005289647 0.005828763 0.006101416 0.005928165 0.00584332 0.006461807 0.007230283 0.008149833 0.009567321 0.011397714 0.013378603 0.015725981 0.018453901 0.021363386 0.023312009 0.023393598 0.022411384 0.021375889 0.020407113 0.019096817 0.017848875 0.016871507 0.015689527 0.014493615 0.013624147 0.012841449 0.01235256 0.013041611 0.014272307 0.014580936 0.014035006 0.012980384 0.01170006 0.010876873 0.010427202 0.010224444 0.010013004 0.009481351 0.008788293 0.008482396 0.008564785 0.009401239 0.010988667 0.012107671 0.012293077 0.011822403 0.010755207 0.010099697 0.010042979 0.009892265 0.010077286 0.010467317 0.010316108 0.010044907 0.010483339 0.011364245 0.011553794 0.010599757 0.009522089 0.009244356 0.009298148 0.008952492 0.008080025 0.007730976 0.008942539 0.01090307 0.012275767 0.013359654 0.014235699 0.014776348 0.015552889 0.016693278 0.017620852 0.018022433 0.018316389 0.018566297 0.018490323 0.018334958 0.018685442 0.019476798 0.020274978 0.020721959 0.021216442 0.022262933 0.023804295 0.024951279 0.024740616 0.024099534 0.023633329 0.023172807 0.02325647 0.0238571 0.023652677 0.021711283 0.019264643 0.017969484 0.017613763 0.017622845 0.017671304 0.017523922 0.016969902 0.016581777 0.016531731 0.015500003 0.013593467 0.012415339 0.012299123 0.012014559 0.011334112 0.010440626 0.010285433 0.011043772 0.011884658 0.012543287 0.012752367 0.012140642 0.01131831 0.010029677 0.007863022 0.005666906 0.004768282 0.005531782 0.006910445 0.007425592 0.007194422 0.00749117 0.008648309 0.009570768 0.009425497 0.00863646 0.008199411 0.008275629 0.008615619 0.009042123 0.008839546 0.007826863 0.006741094 0.006135392 0.005816921 0.005115856 0.004337915 0.004112547 0.004059603 0.003464019 0.002384062 0.00178387 0.001706294 0.001343199 9.39989E-4 9.3568E-4 9.62194E-4 7.46323E-4 6.28449E-4 0.001468098 0.002835299 0.004185578 0.005608622 0.006231787 0.005880514 0.005378012 0.00535388 0.005920429 0.006273037 0.006366702 0.005994803 0.004900157 0.004067777 0.00434944 0.005314039 0.006406097 0.007176377 0.006892944 0.005423023 0.003703504 0.00215005 9.98651E-4 5.11308E-4 6.56136E-4 9.95974E-4 0.001119397 0.001376621 0.002188695 0.002829552 0.003242479 0.004084742 0.005470346 0.007161153 0.008427802 0.008615126 0.008211586 0.008263409 0.008719645 0.008859571 0.008274929 0.007749763 0.007514776 0.007818066 0.008292416 0.008267144 0.008987545 0.009972394 0.010298682 0.010129989 0.01021591 0.010356952 0.009874049 0.008955645 0.00750497 0.006205527 0.006767313 0.008853916 0.010249115 0.011060819 0.012588728 0.013612137 0.013588089 0.014313718 0.016037113 0.017630121 0.01795812 0.017584412 0.017705873 0.018934884 0.020590552 0.021245907 0.020552902 0.018961125 0.017525421 0.017501948 0.018444201 0.019209619 0.019694717 0.019777802 0.019836167 0.019919266 0.019850877 0.019774731 0.019598133 0.019226879 0.019355811 0.020245999 0.020783379 0.020547572 0.019861885 0.018966856 0.01907526 0.020208884 0.021436503 0.022523266 0.023131488 0.022975672 0.022462233 0.022427087 0.023249151 0.023938371 0.023641611 0.0223527 0.020876072 0.019832875 0.019282649 0.01941251 0.019783401 0.020103069 0.020170801 0.0202573 0.020888029 0.021171989 0.020220842 0.0183404 0.016403353 0.014330758 0.012843489 0.012993153 0.014207156 0.015862034 0.017249166 0.017846843 0.01802063 0.017981674 0.017601392 0.017757684 0.018644628 0.019603817 0.020161838 0.020226283 0.02012032 0.020885696 0.022242524 0.023655923 0.024993816 0.025466715 0.025580746 0.025532464 0.025271986 0.025224303 0.025367267 0.025561847 0.025561969 0.025402218 0.025303757 0.024943019 0.024539179 0.024864835 0.026112087 0.027980213 0.029637771 0.030753109 0.031070533 0.030979197 0.031261663 0.03210669 0.033040934 0.03368812 0.033943145 0.033898719 0.034574538 0.035961159 0.037152941 0.03820487 0.039356658 0.040566474 0.041270576 0.04121018 0.040637362 0.040413134 0.040570278 0.040293594 0.039375097 0.03864703 0.038243614 0.037972265 0.037489943 0.036776861 0.036206316 0.036037953 0.035636682 0.034175263 0.032148246 0.03052364 0.029205705 0.027759541 0.025883493 0.023698676 0.021877864 0.020719146 0.019716486 0.018686893 0.017837292 0.017399624 0.017467225 0.017462224 0.017258998 0.01694636 0.016415107 0.016187487 0.016177199 0.015808285 0.015684152 0.015971584 0.016344737 0.016403211 0.015995371 0.015622992 0.015390007 0.015109182 0.014591468 0.014201147 0.014252382 0.014520664 0.014562852 0.014308994 0.013310639 0.012416017 0.012488841 0.012512971 0.012042091 0.011156785 0.009759987 0.008532909 0.008431411 0.009185519 0.0098723 0.009947582 0.009680756 0.010274708 0.011810832 0.012652662 0.012560183 0.012528082 0.01275438 0.012622282 0.01207496 0.011761027 0.011815951 0.011512703 0.010369555 0.008885768 0.008299985 0.009123022 0.00982904 0.009588869 0.008691465 0.007939196 0.007723772 0.007909356 0.008065427 0.007905248 0.007971515 0.008643174 0.009424983 0.009712465 0.009836293 0.010194505 0.010770317 0.011074391 0.011136773 0.011080397 0.011088469 0.011355155 0.012255432 0.013455877 0.01475311 0.016084565 0.016564535 0.015472763 0.013539028 0.012508313 0.012796922 0.013751811 0.014887702 0.015343185 0.014596927 0.013503379 0.012576989 0.012056032 0.012033891 0.012478039 0.013157949 0.013813828 0.014082332 0.014319127 0.014640508 0.014696715 0.014375897 0.014803014 0.015933195 0.016031614 0.015115611 0.014276585 0.013514139 0.013378272 0.014216277 0.015340286 0.015657404 0.015166349 0.015053378 0.014732174 0.013889131 0.013871669 0.015186236 0.016585159 0.016936733 0.017303204 0.018461029 0.019754592 0.020251797 0.020173344 0.020257592 0.020203335 0.019899587 0.019729039 0.019576101 0.019484379 0.020066826 0.020310877 0.019546681 0.018906173 0.0186205 0.018358338 0.018210048 0.018602856 0.018571241 0.017650357 0.016734203 0.016031047 0.016380869 0.018119916 0.020319977 0.021768122 0.02252738 0.022909966 0.022952281 0.023088084 0.023545582 0.023922569 0.024461526 0.025123915 0.024925812 0.024026348 0.023466762 0.023674244 0.024345578 0.024874704 0.025703351 0.027216607 0.028305919 0.029125625 0.03048014 0.032013612 0.033761416 0.035327221 0.036976703 0.038682592 0.039826249 0.040785627 0.042132635 0.043599877 0.045206193 0.047180872 0.04907644 0.050465362 0.051575097 0.052760237 0.054341247 0.056575662 0.059229539 0.062004178 0.065156868 0.069164126 0.073464321 0.077395584 0.08155548 0.086314902 0.091515054 0.097090197 0.102715794 0.108124763 0.112937166 0.117845598 0.123457505 0.129013146 0.133773311 0.137743864 0.140755232 0.142212688 0.142774956 0.143253247 0.143703112 0.144236878 0.144821642 0.145522802 0.146670043 0.147179733 0.146228674 0.144599566 0.143261736 0.141930661 0.139888369 0.137441552 0.134517121 0.131281558 0.127939907 0.123743125 0.118597478 0.113092913 0.108090945 0.10438885 0.101139733 0.097517712 0.093169442 0.088337804 0.083456328 0.078642192 0.074087288 0.070933693 0.069368271 0.068672396 0.068091037 0.066704934 0.064757664 0.062548848 0.059490097 0.056189479 0.053693445 0.051659976 0.049961338 0.048577255 0.047107329 0.045440913 0.044166343 0.043223466 0.041755114 0.040005135 0.038862069 0.038262985 0.037593408 0.036395127 0.035461214 0.035364068 0.035168318 0.034393195 0.033253619 0.031770173 0.030623775 0.029905923 0.028854154 0.027876025 0.027275179 0.026747053 0.026728668 0.02753571 0.0282963 0.028862944 0.029528858 0.030047501 0.030397617 0.03060278 0.030638304 0.030216142 0.029950536 0.030067822 0.030187745 0.029653118 0.028711364 0.028402266 0.028885669 0.029295685 0.028512781 0.026891573 0.025624917 0.025548219 0.026736986 0.028216585 0.029253641 0.030466108 0.031599557 0.031736141 0.031376177 0.03128514 0.031606081 0.032419287 0.033080321 0.033600489 0.03457977 0.035343394 0.035994562 0.036848857 0.037771825 0.038594319 0.039334155 0.040843727 0.043238502 0.045635054 0.04769633 0.049337877 0.050480175 0.051446522 0.052760063 0.054690368 0.05693923 0.058568152 0.060060742 0.062111823 0.064815707 0.067568546 0.069662858 0.071254165 0.072580164 0.073953708 0.075897995 0.078002585 0.07959449 0.080735323 0.082250103 0.084026861 0.084887814 0.084250871 0.082363079 0.080111821 0.078228134 0.076974485 0.075697214 0.073700702 0.071513898 0.06983398 0.068672113 0.067996264 0.067346981 0.066352815 0.065383263 0.064505263 0.062951958 0.059982968 0.056058174 0.052589465 0.05005157 0.047613886 0.04450442 0.042089238 0.04082908 0.039437906 0.037428363 0.035082213 0.03225126 0.030073019 0.028955334 0.028382162 0.027998469 0.027664367 0.026885686 0.025538763 0.024230192 0.023426178 0.023157092 0.023310396 0.023939192 0.025726078 0.027424813 0.027818033 0.027351595 0.026681107 0.026265607 0.025265497 0.024468946 0.024563598 0.02441885 0.023624608 0.022270188 0.02074495 0.019894419 0.020537815 0.021843232 0.022135473 0.021487487 0.020944105 0.020866965 0.020894168 0.02091614 0.021454997 0.022298552 0.022562627 0.022213278 0.021517409 0.021525533 0.022361125 0.022888219 0.022204607 0.020264474 0.018131153 0.016923412 0.016554539 0.016862536 0.01712086 0.016882188 0.016281741 0.015258158 0.015066063 0.016227839 0.017323272 0.017213527 0.016284052 0.01563188 0.015690935 0.016103443 0.016309941 0.016326275 0.016170625 0.01594443 0.01590637 0.015719332 0.015073036 0.013964877 0.01285386 0.0119439 0.01127381 0.010960532 0.010958439 0.011027137 0.011464833 0.012133033 0.012584987 0.0128834 0.013045577 0.012618623 0.011908348 0.011328564 0.010551002 0.009764226 0.009197129 0.008966872 0.008990026 0.008939295 0.009028471 0.009316635 0.009695891 0.010187515 0.010484718 0.010400215 0.009700336 0.00861126 0.007844197 0.007818177 0.007745767 0.00754333 0.007813948 0.008292498 0.00839552 0.008770589 0.009314899 0.008995204 0.008172918 0.008344867 0.009637621 0.010159516 0.009556826 0.009299132 0.009687375 0.009831329 0.0089001 0.007784956 0.008233367 0.009530285 0.010175701 0.009766011 0.00922906 0.008999443 0.008938048 0.009222695 0.00996541 0.010370773 0.010076342 0.009498612 0.0094236 0.009748711 0.00972662 0.009944195 0.01059718 0.010986919 0.010936511 0.01068183 0.009802569 0.00844074 0.007133297 0.006722636 0.006893619 0.007199472 0.007652599 0.007836469 0.00773271 0.00816368 0.009516586 0.010945838 0.011540637 0.011594777 0.011510323 0.011436708 0.010717192 0.009591343 0.008220032 0.006845832 0.006406085 0.006310836 0.006323208 0.007082484 0.0077536 0.007679737 0.007194249 0.005799447 0.004069148 0.003218369 0.003805591 0.005888063 0.008222831 0.009501639 0.009485197 0.009241172 0.009084956 0.008383702 0.006822769 0.005060537 0.003654716 0.00289287 0.002268324 0.001730182 0.001521675 0.001548123 0.001490136 0.001098892 8.93108E-4 0.001178687 0.002324894 0.003729986 0.00509417 0.006010099 0.006056625 0.006105205 0.006215699 0.005230452 0.003669509 0.002763571 0.002970131 0.003095327 0.002657578 0.001978117 0.001628399 0.002372146 0.00390208 0.005251624 0.005710764 0.005706723 0.005657245 0.005276325 0.004474718 0.00408544 0.004280154 0.005090579 0.006170898 0.006914787 0.006397057 0.005216142 0.004627614 0.004606611 0.004857527 0.005150302 0.005471529 0.005621771 0.005772784 0.005676709 0.005068879 0.004839257 0.005174387 0.006020103 0.007076157 0.007923488 0.008788798 0.00971958 0.010109247 0.009753622 0.008961131 0.008125846 0.007993035 0.008601636 0.009406676 0.009722159 0.009471438 0.008933237 0.007785128 </Points>
</Spectrum>
</Case>
<Case ID="rat23_day1_infarcted.txt">
<Tissue Type="infarcted parenchyma"/>
<Spectrum Name="DS1">
<Parameters FirstPPM="0.0" LastPPM="4.5" PointsNumber="1383"/>
<Points>-5.89854E-4 -4.37098E-4 -0.001212305 -0.002049174 -0.002794019 -0.003205312 -0.003196848 -0.003237341 -0.002814879 -0.001999833 -0.001240902 -6.03789E-4 -4.83409E-4 -9.67788E-4 -0.00131702 -6.65905E-4 -6.8567E-6 1.79622E-4 7.86012E-4 8.83973E-4 -3.14711E-4 -0.001210771 -0.001704292 -0.002740267 -0.003733143 -0.003966856 -0.003555219 -0.002252209 -0.002172392 -0.004152328 -0.0055486 -0.00520685 -0.004235923 -0.004174634 -0.004539173 -0.004677484 -0.004685999 -0.004838557 -0.005028298 -0.004770237 -0.004725476 -0.00535646 -0.006775205 -0.008500545 -0.010114981 -0.011120306 -0.011027674 -0.010353997 -0.009113876 -0.007532501 -0.006259808 -0.004962182 -0.00355058 -0.002602002 -0.001860376 -6.1997E-4 4.18029E-4 5.24878E-4 -9.30917E-4 -0.004 -0.006697555 -0.006766396 -0.005938274 -0.005443452 -0.004971989 0.001445428 0.001968496 0.002517 0.00332464 0.004370904 0.005363926 0.006351821 0.006838518 0.006752682 0.006362695 0.005781044 0.00446588 0.002823304 0.001414521 6.89566E-4 0.001003566 0.001859288 0.002348947 0.00225186 0.002330384 0.0026111 0.002905776 0.003104104 0.003038762 0.002750235 0.002627662 0.002998601 0.00386589 0.00460173 0.004485735 0.00381761 0.00314411 0.002267274 0.001858784 0.002106883 0.002665789 0.003504193 0.004543149 0.005389575 0.005979739 0.006153848 0.005874893 0.005746871 0.006144047 0.007055378 0.007971804 0.00879747 0.009562358 0.010040009 0.010307783 0.010096199 0.00967014 0.008952659 0.007938214 0.006818914 0.006054115 0.005994904 0.006268734 0.006882901 0.007643848 0.008224904 0.009092776 0.010692997 0.012775116 -0.001578152 -5.20974E-4 6.4851E-4 0.00223787 0.003174619 0.003283813 0.002647587 0.001037409 -5.20326E-4 -0.001090447 -0.001295733 -0.001562096 -0.00108723 -2.07614E-5 2.05304E-4 1.74501E-4 2.27264E-4 6.20307E-4 0.001444706 0.001789584 0.001824283 0.001391012 7.1357E-4 0.001102983 0.002099937 0.003226576 0.004062062 0.004198617 0.003657369 0.003050278 0.002283792 0.001902853 0.003172726 0.004663811 0.00471015 0.004147357 0.004336899 0.006072704 0.009359268 0.012977409 0.016442566 0.020326701 0.024511667 0.029868777 0.036048151 0.041851284 0.04623056 0.048817712 0.04888404 0.046736221 0.043054499 0.038691569 0.034730459 0.032297984 0.031382256 0.031688514 0.032377743 0.034047289 0.036963347 0.039664923 0.040368173 0.039902778 0.039513703 0.038795012 0.033527894 0.032292535 0.031009303 0.030242835 0.030305968 0.030576269 0.030782049 0.031131313 0.031326277 0.031394883 0.03153381 0.031315175 0.030496494 0.029935921 0.029514719 0.029459644 0.029470709 0.02952676 0.02985812 0.03082662 0.032464371 0.034474173 0.037168448 0.040333207 0.043081948 0.045110663 0.046980401 0.049084596 0.051026784 0.052872546 0.05498184 0.056610793 0.056735258 0.056350085 0.056779025 0.057732593 0.058374711 0.058100146 0.057008997 0.055309712 0.053241089 0.050979825 0.048041786 0.044463686 0.040772644 0.037152591 0.034101948 0.031471232 0.029131811 0.027553149 0.026337165 0.025459978 0.025052869 0.024875854 0.02493348 0.025156606 0.025513736 0.025639998 0.025446159 0.025752224 0.026655335 0.027780756 0.029385755 0.031283335 0.030856326 0.030446454 0.028991638 0.028908479 0.029490882 0.030002692 0.030802344 0.032405565 0.033388854 0.032946003 0.032004737 0.030437526 0.027555587 0.024409954 0.022053132 0.020408088 0.019742115 0.020477244 0.02266472 0.025219312 0.027242927 0.028164511 0.028194024 0.028388261 0.029126256 0.029656162 0.030291214 0.031731186 0.034780574 0.038339762 0.04142342 0.044091371 0.046054891 0.046675191 0.045401641 0.04237481 0.038724487 0.035818931 0.033212199 0.030793142 0.02945624 0.029562423 0.03052929 0.031246753 0.030474409 0.028026664 0.025610766 0.024581476 0.025056734 0.026342952 0.02800849 0.02830188 0.026546456 0.023150661 0.01942889 0.017167854 0.016786351 0.017242915 0.018274801 0.019575068 0.020006158 0.019013411 0.018339285 0.019318786 0.016561503 0.019513853 0.02221162 0.024120367 0.025324556 0.026480415 0.028431864 0.030719511 0.032518301 0.033804176 0.034465495 0.034335339 0.03330077 0.03199616 0.030671722 0.029647394 0.028750089 0.026835793 0.023675176 0.02028319 0.017327654 0.014483428 0.011895021 0.009981564 0.008831744 0.008593663 0.008552268 0.007885102 0.006910516 0.005838177 0.004689186 0.004008782 0.004633927 0.006162782 0.007513126 0.00812383 0.008054747 0.008376665 0.009263851 0.01001763 0.01108888 0.012897934 0.014799872 0.015731905 0.015668324 0.015587164 0.015740583 0.015952122 0.016496055 0.017914819 0.020471321 0.024178801 0.02862566 0.033227565 0.036912367 0.039000789 0.039423516 0.039292406 0.039766321 0.041437442 0.044186362 0.047350263 0.04997569 0.051457053 0.038868479 0.039339158 0.038748664 0.038546067 0.039046483 0.039613887 0.03985479 0.040466127 0.041184045 0.040471234 0.038549465 0.03631843 0.033484647 0.029550355 0.024873007 0.021047548 0.017870296 0.014170222 0.010767056 0.009312303 0.008697972 0.007336453 0.006319568 0.00598713 0.005529739 0.004861655 0.0040422 0.002863098 0.00105034 4.85797E-4 0.001828856 0.003194249 0.003038938 0.001884777 0.001101629 8.57861E-4 0.001155666 0.00218536 0.003243834 0.003369885 0.003058066 0.002973642 0.003323597 0.003884211 0.004153964 0.004290666 0.00466745 0.004864084 0.004808481 0.003968762 0.002275637 0.001002513 0.001918806 0.004183408 0.005555003 0.005618688 0.005730022 0.007435172 0.010776359 0.015498732 0.021372852 0.028496624 0.037107289 0.045968675 0.085665896 0.093850512 0.097462021 0.096544667 0.091970547 0.085157518 0.077266116 0.069007068 0.06100773 0.054219486 0.049160399 0.045384498 0.04188484 0.038700953 0.036232116 0.034083795 0.032474829 0.031509016 0.030487918 0.029374223 0.02807881 0.026302602 0.024557809 0.023381721 0.022317688 0.021471049 0.020760948 0.019520943 0.018050768 0.016978416 0.015990656 0.014595948 0.012843253 0.01139208 0.010887732 0.010899733 0.011077982 0.011246515 0.011538135 0.011873058 0.011879894 0.011108284 0.009717603 0.008286912 0.007007447 0.00622759 0.006019763 0.006228414 0.006893359 0.007428125 0.00728447 0.006828971 0.005957789 0.004808462 0.003902099 0.003548016 0.003584907 0.003212199 0.002637767 0.002639575 0.003633293 0.004923542 0.005897863 0.006436514 0.001983168 0.001476917 8.82168E-4 7.46699E-4 8.38682E-4 4.65422E-4 -2.84803E-4 -5.07078E-4 2.71338E-5 9.83395E-4 0.001673673 0.002735554 0.00366551 0.003624499 0.003153105 0.002643597 0.003191591 0.005274987 0.007239144 0.007446401 0.006967558 0.007060573 0.007102012 0.006215102 0.005471407 0.00567057 0.006191354 0.006854874 0.007026869 0.005253489 0.002362302 4.69294E-4 -3.29479E-4 -2.66921E-4 7.17042E-4 0.002366252 0.004293891 0.005513566 0.005268798 0.005173806 0.005291431 0.004430739 0.002879356 9.06164E-4 -7.6891E-4 -8.4346E-4 7.84989E-5 0.001939639 0.003833237 0.004662009 0.005236468 0.005519828 0.005135576 0.005456447 0.005727366 0.00511385 0.003993573 0.002726801 0.00199395 0.001800121 0.001792603 0.001320481 3.06317E-4 3.48817E-4 0.01024575 0.009923877 0.009474611 0.009208516 0.008635956 0.008068625 0.008435333 0.008695958 0.00833702 0.008269878 0.008731592 0.009314128 0.009799654 0.010289905 0.010722201 0.010716016 0.010109072 0.009139553 0.008644205 0.008956109 0.009659408 0.010765451 0.012572511 0.014663154 0.016832684 0.01835091 0.018262465 0.017189873 0.015991374 0.015387797 0.014991175 0.014575741 0.014484875 0.014692636 0.014944851 0.015631771 0.016365238 0.016577442 0.01680468 0.017458886 0.018510431 0.019828156 0.021098513 0.022169928 0.022747819 0.022298248 0.021237574 0.020995558 0.02206378 0.024005256 0.02565163 0.027059379 0.028512199 0.029244998 0.029291363 0.029125644 0.028732059 0.028126333 0.027675422 0.027952228 0.028378405 0.028116735 0.027495572 0.026623259 0.005267679 0.005293899 0.005077608 0.005808699 0.007753783 0.010337317 0.011935056 0.013239814 0.015140472 0.017787202 0.021633726 0.025273395 0.028283274 0.031675829 0.035264132 0.038362321 0.041038291 0.043282978 0.044165779 0.042881283 0.040800229 0.039627061 0.039407132 0.040011008 0.040490939 0.040009919 0.038325177 0.036020628 0.033395818 0.030067402 0.026645133 0.023615076 0.021798634 0.021239768 0.021368415 0.02185407 0.021637652 0.020759477 0.019896305 0.019393787 0.020441226 0.022775104 0.025062034 0.026640185 0.027229239 0.02633512 0.024955409 0.024482603 0.024987369 0.024910784 0.02406712 0.023212573 0.022522113 0.02129555 0.019257633 0.017107489 0.014954269 0.012919957 0.011748831 0.011037662 0.010304555 0.009472622 0.009015714 0.008795292 0.02173646 0.020603842 0.020992316 0.022570803 0.023987175 0.024488708 0.024526101 0.025464676 0.027362541 0.029214179 0.030637853 0.031351217 0.031621523 0.032359338 0.033815884 0.035946441 0.038342251 0.040400523 0.04216114 0.044024624 0.045614061 0.046711538 0.047509436 0.04848142 0.049906158 0.051726622 0.053385155 0.054673798 0.055623416 0.055816336 0.055559468 0.055513286 0.055907617 0.05617588 0.055864526 0.055135477 0.054416986 0.054134177 0.053999535 0.054090058 0.053823303 0.053215436 0.05278028 0.052476095 0.052673681 0.052983601 0.053139417 0.053503865 0.054246635 0.05537586 0.056951334 0.058892977 0.061172507 0.064611707 0.070869292 0.080665245 0.092454376 0.103510219 0.110921371 0.1123688 0.108662357 0.101922567 0.093929593 0.086450049 0.049614468 0.045642631 0.041031856 0.036986226 0.033858488 0.031765259 0.030539731 0.029672091 0.029138269 0.028916805 0.0289374 0.028211794 0.025968884 0.023331065 0.021498926 0.020842495 0.020525262 0.018793442 0.016469219 0.015570382 0.016769884 0.019363321 0.021808134 0.022713528 0.021966144 0.020453282 0.019847906 0.020251042 0.021195382 0.022009233 0.021908981 0.021174739 0.019471725 0.016877237 0.015103741 0.014003828 0.013000491 0.012819785 0.013046127 0.013244432 0.013459228 0.013748733 0.014137282 0.014167392 0.01310511 0.012208904 0.01234625 0.012725609 0.012828695 0.012184204 0.01124061 0.010473565 0.009863947 0.008882881 0.007914698 0.008497528 0.010128555 0.00995012 0.007888687 0.006020109 0.004334649 0.002191127 5.48674E-4 8.23941E-4 0.020274626 0.020042565 0.019129756 0.018298676 0.017574375 0.016898805 0.016649344 0.016758713 0.017344207 0.018210165 0.018839015 0.019173755 0.019249221 0.018789213 0.018489591 0.018771775 0.019908858 0.020759563 0.020435334 0.019970659 0.019794185 0.01947454 0.018901954 0.018475299 0.018641966 0.019322169 0.020207738 0.021087929 0.021842816 0.022463696 0.022867555 0.023424833 0.024155478 0.024361196 0.02388538 0.023159238 0.022400007 0.022051743 0.022307335 0.022863758 0.023370653 0.023831958 0.02429919 0.02467711 0.024367471 0.023457349 0.022174709 0.020981335 0.020069458 0.019449767 0.019209796 0.019107842 0.018756711 0.018580927 0.018946461 0.019344461 0.019353207 0.019233342 0.018960333 0.018067609 0.016930119 0.016081489 0.015584972 0.015400101 0.006933955 0.005617649 0.004920955 0.004545473 0.004033116 0.003237614 0.003770075 0.004761023 0.004438834 0.003347299 0.002286414 0.002252903 0.002971595 0.003692003 0.004390924 0.00448189 0.004275105 0.004230471 0.004611215 0.004946539 0.004705284 0.00466423 0.005599101 0.007186846 0.009002714 0.012472415 0.016517362 0.019062785 0.020031871 0.020469829 0.020769425 0.021468371 0.022654774 0.023363795 0.023498268 0.023681432 0.024673402 0.02604073 0.026187952 0.024525349 0.0227184 0.021463424 0.020747162 0.020786949 0.020551558 0.020683985 0.021901265 0.021717113 0.019425404 0.016889385 0.015301234 0.015696358 0.017506264 0.019348444 0.021110152 0.023695112 0.025482809 0.024329501 0.021961603 0.021582813 0.023009713 0.024599541 0.025382641 0.02536874 0.029612453 0.029766211 0.029604389 0.029125928 0.028377897 0.027904932 0.028126695 0.02876255 0.029028332 0.029534677 0.030447872 0.030757455 0.030279791 0.029729218 0.029472875 0.029034422 0.028585789 0.028465725 0.028307154 0.028200375 0.028282516 0.028201808 0.027621815 0.02657578 0.025817837 0.02519975 0.024181883 0.023149984 0.022305343 0.021725429 0.021519318 0.021622514 0.021892853 0.021912919 0.021435682 0.02081186 0.020419876 0.020333167 0.020848794 0.022078221 0.02350602 0.024702151 0.025611802 0.026146098 0.025917208 0.024982461 0.024540883 0.025125271 0.026270871 0.026497184 0.025600212 0.024758597 0.024778139 0.025543511 0.026166251 0.026388769 0.026828125 0.027449597 0.026984705 0.025501246 0.024080263 0.022769209 0.021468218 0.020419659 0.030172817 0.027964717 0.025783156 0.0244595 0.024095577 0.023556814 0.022833082 0.022433566 0.022737761 0.023691863 0.023478362 0.022257588 0.020996054 0.020105199 0.019210743 0.018257988 0.018080063 0.018531554 0.019045534 0.018857465 0.018563963 0.019230405 0.019968357 0.020145498 0.019668996 0.017687646 0.015347622 0.014183852 0.013548194 0.012590469 0.011317673 0.010643392 0.011857879 0.014344233 0.016295383 0.017145215 0.017929658 0.018536572 0.018928124 0.019429198 0.019685894 0.019558919 0.018682437 0.018132754 0.017598657 0.017287722 0.017830541 0.018962067 0.019118803 0.017864737 0.017011303 0.016621293 0.01674989 0.018154011 0.020709194 0.023087745 0.024507837 0.025289912 0.025434364 0.025490549 0.02603396 0.027040435 0.028374472 0.029801012 0.024573622 0.025258033 0.026119644 0.027299218 0.02925114 0.031830486 0.034075634 0.035533897 0.036449558 0.037100182 0.03773512 0.038416965 0.039132911 0.039951655 0.040706977 0.041426363 0.041997741 0.042302145 0.042647259 0.042366504 0.041742121 0.04179537 0.042212596 0.042424211 0.042082539 0.042127713 0.042820315 0.043225041 0.043542797 0.043313938 0.042387697 0.041351161 0.040195972 0.038715091 0.03727154 0.03586754 0.034743542 0.033977582 0.033460967 0.033221214 0.033096181 0.032247929 0.030689014 0.029043588 0.027602204 0.027103941 0.027534518 0.027729312 0.027319028 0.026446362 0.025515313 0.024942116 0.024625686 0.024226016 0.023469601 0.022882159 0.022970022 0.023337801 0.023643057 0.023670981 0.023492332 0.023397199 0.023005538 0.021860809 0.020591146 0.020693359 0.02080518 0.021770593 0.023475347 0.025008643 0.025341852 0.02485873 0.024869823 0.024737367 0.023723819 0.022698955 0.022241414 0.021811592 0.021061889 0.01953163 0.018518851 0.01896959 0.020016994 0.021064738 0.021334225 0.020263679 0.017763322 0.014873162 0.012702755 0.011786238 0.011883667 0.013010014 0.014828489 0.016477436 0.01732825 0.017354005 0.016643665 0.015782291 0.014739215 0.013554756 0.013985444 0.015956047 0.016427136 0.014827565 0.013261454 0.012754773 0.012673684 0.012549296 0.012810173 0.013237855 0.013082575 0.012977187 0.013194027 0.013807425 0.014753223 0.015384551 0.015017281 0.013558298 0.012220728 0.011152834 0.009656202 0.007945048 0.006521266 0.005466399 0.004773725 0.004441907 0.005018608 0.00535141 0.013249315 0.013537135 0.013381252 0.012773939 0.011794583 0.010606558 0.009759702 0.009466857 0.009460215 0.009197562 0.008970889 0.008938272 0.009200372 0.010002191 0.011143439 0.011984951 0.012343844 0.012777042 0.012986047 0.012588871 0.011992857 0.011421347 0.011341041 0.011673441 0.012005866 0.011761713 0.011162896 0.010694483 0.010318628 0.010148418 0.010026397 0.009776301 0.009181354 0.008664154 0.008435233 0.007923388 0.007396872 0.007398283 0.007997355 0.008708854 0.008701134 0.008222085 0.008175994 0.008487308 0.009261334 0.010044847 0.0099697 0.009371791 0.008644669 0.008550422 0.009419231 0.01042664 0.010313719 0.009159755 0.008067031 0.007591974 0.007667635 0.00814551 0.008584249 0.008972982 0.009460358 0.00982911 0.009999259 0.010696945 0.008984255 0.008827415 0.008596479 0.00779035 0.007589649 0.00776054 0.006963846 0.005928147 0.006118309 0.007381408 0.007946932 0.007602604 0.007223169 0.00767259 0.008487453 0.008706114 0.008816942 0.00883932 0.007892542 0.00641098 0.005563255 0.00591669 0.006631721 0.00770224 0.009695654 0.010655421 0.009122771 0.006902572 0.006523309 0.007241324 0.008420786 0.010393667 0.012306346 0.013202147 0.01318468 0.012868508 0.012672375 0.012674772 0.012857559 0.013378989 0.014282326 0.015719271 0.017084672 0.01649009 0.013727186 0.011111189 0.009109235 0.008122429 0.008336746 0.00966826 0.010870273 0.010446513 0.00940343 0.008547915 0.007655221 0.007812157 0.009012874 0.00914472 0.008716428 0.009298301 0.010371425 0.010148866 0.008926348 0.008927942 0.010252032 0.010242485 0.008737193 0.006977068 0.005748873 0.006131813 0.008039692 0.009272123 0.008382552 0.006488912 0.004566374 0.002708628 0.001740857 0.001992123 0.002360499 0.002078282 8.2291E-4 1.54102E-4 0.00126687 0.003144904 0.00462886 0.006170772 0.007740661 0.008593954 0.009152898 0.009861574 0.010573949 0.01100758 0.010456284 0.008440452 0.005684336 0.004070086 0.003596544 0.003436028 0.003864802 0.004368134 0.00419532 0.003816281 </Points>
</Spectrum>
</Case>
<Case ID="rat23_day8_infarcted.txt">
<Tissue Type="infarcted parenchyma"/>
<Spectrum Name="DS1">
<Parameters FirstPPM="0.0" LastPPM="4.5" PointsNumber="1383"/>
<Points>-5.40695E-4 -8.89438E-4 -0.00105566 -0.001153644 -0.001646205 -0.002500497 -0.003476076 -0.004155643 -0.004538907 -0.004548305 -0.00391487 -0.003040047 -0.002637229 -0.002289388 -0.001323256 -3.28628E-4 -2.55371E-4 -9.37287E-4 -0.001508781 -0.001580859 -0.001390096 -0.001596085 -0.0022003 -0.002615847 -0.003076303 -0.003307348 -0.003029639 -0.002205177 -0.001745281 -0.001954987 -0.002433965 -0.002784518 -0.002471152 -0.002036268 -0.002354322 -0.003851491 -0.00567703 -0.007301947 -0.008203091 -0.008016351 -0.007625884 -0.007454733 -0.006815608 -0.006055298 -0.005506279 -0.004255801 -0.002329941 -0.001184616 -0.001518468 -0.002392511 -0.00284359 -0.003057168 -0.003480568 -0.003884839 -0.004018259 -0.003378155 -0.002108476 -9.23058E-4 -3.07236E-4 -3.42015E-4 -5.43746E-4 -6.61037E-4 -9.17818E-4 -0.001260895 -0.001519403 -0.001925229 -0.002655987 -0.003366283 -0.003308055 -0.002385275 -0.001624431 -0.002074346 -0.003322054 -0.004252478 -0.004767632 -0.004627519 -0.004195744 -0.004188748 -0.004440319 -0.004592105 -0.00453146 -0.004043589 -0.003510908 -0.003623311 -0.004240633 -0.004834816 -0.004815559 -0.004300429 -0.003707849 -0.003341404 -0.00326591 -0.003286046 -0.003184661 -0.003596622 -0.005037676 -0.006566781 -0.006978237 -0.006059648 -0.004571191 -0.003025445 -0.002206684 -0.002289911 -0.002631728 -0.002471061 -0.001901659 -0.001563223 -0.001804987 -0.002556739 -0.003067471 -0.003188497 -0.00327065 -0.002965559 -0.002007405 -9.92062E-4 -4.00876E-4 -3.13681E-4 1.09286E-4 0.00107922 0.001837967 0.002198523 0.002184156 0.001936376 0.002080554 0.002537737 0.002985119 0.002997045 0.002513949 0.002166603 0.002105676 0.002405207 0.002902 0.00341153 0.004149847 0.004600557 0.004782822 0.004892459 0.004875204 0.005297426 0.005706924 0.005229267 0.004516488 0.004326804 0.004722017 0.005913951 0.007367111 0.008249265 0.008213098 0.007716823 0.007613287 0.008185041 0.009022096 0.009628243 0.01034026 0.011214974 0.01184451 0.012848065 0.014588941 0.016071024 0.016528204 0.016389063 0.01652841 0.017508823 0.019040609 0.020598623 0.021745641 0.022277276 0.02271401 0.023612054 0.024757104 0.025695494 0.026329346 0.026392698 0.026246371 0.026350061 0.027019428 0.028496982 0.029935393 0.030264435 0.029237645 0.027419997 0.025728911 0.024208284 0.022546239 0.021808821 0.022175438 0.022179905 0.022090862 0.02294435 0.024364593 0.025672912 0.026940957 0.027718725 0.02750056 0.0265594 0.026082376 0.026212454 0.026005173 0.025708179 0.025294328 0.024613408 0.023623913 0.02251315 0.021109753 0.019873654 0.019622473 0.020296581 0.021167088 0.0222608 0.023400959 0.024536675 0.025703675 0.026835682 0.027862162 0.028872892 0.029900449 0.030948379 0.032094478 0.033985957 0.036125281 0.03771877 0.038998875 0.04005559 0.04067235 0.041108548 0.041813343 0.042500503 0.042533362 0.042165438 0.041978869 0.042072346 0.042123196 0.041914047 0.041421748 0.04106329 0.040231286 0.03875875 0.036579505 0.033706826 0.030731292 0.028421218 0.026823018 0.025097162 0.023241155 0.021874564 0.021258106 0.021144746 0.020468671 0.019000999 0.017525303 0.016542075 0.015897055 0.015388631 0.014670283 0.013908205 0.013995791 0.014907985 0.01586868 0.016118004 0.016720181 0.018242303 0.01990697 0.020913811 0.020896091 0.020360289 0.020079661 0.020343373 0.020915819 0.02108516 0.020841862 0.020559432 0.020450305 0.020507102 0.0206023 0.020719372 0.02035228 0.019674752 0.019359368 0.018634288 0.017401974 0.016501329 0.016010821 0.015931114 0.015953783 0.016175751 0.016830805 0.017110766 0.017346369 0.018602583 0.020560983 0.022616791 0.024189916 0.025047092 0.025659458 0.025653546 0.02464231 0.02303369 0.021017139 0.018893493 0.017132504 0.015910313 0.015449091 0.015936146 0.017206005 0.017840711 0.017657516 0.017872186 0.018255794 0.018323695 0.017789242 0.016773447 0.016159647 0.015664597 0.015091073 0.015243871 0.016328551 0.017442488 0.018465952 0.019261923 0.020156107 0.021700165 0.023955639 0.025960145 0.02734627 0.028482466 0.029939952 0.031628814 0.032805618 0.033020087 0.03271598 0.03257768 0.032443504 0.031760744 0.030792052 0.030166653 0.029632233 0.028435742 0.026134511 0.023659199 0.021779495 0.020183669 0.018202898 0.015973536 0.014153847 0.012991057 0.012364949 0.012020656 0.011313942 0.010064142 0.008296068 0.006431578 0.0044394 0.00314166 0.003015126 0.003438364 0.003953818 0.004295953 0.003980257 0.002945376 0.001759064 6.89312E-4 -3.79215E-4 -9.13351E-4 -2.26959E-4 0.001007211 0.002251941 0.00392621 0.005856256 0.007963715 0.009977803 0.011848436 0.014478444 0.017999893 0.02161232 0.025090001 0.028419667 0.031397985 0.034199636 0.036870901 0.039764881 0.042626337 0.045040154 0.047202678 0.048819476 0.049047355 0.048854799 0.049598191 0.05121341 0.052970293 0.054728416 0.05593062 0.056688374 0.05719451 0.056923119 0.05543434 0.052676541 0.04949749 0.046528596 0.043076204 0.039254893 0.035775025 0.032531242 0.029681761 0.026985607 0.023712227 0.019833802 0.016155446 0.013355017 0.011682053 0.010649861 0.009623497 0.008994317 0.00881905 0.008692535 0.008200584 0.007677844 0.007432772 0.006861391 0.00603554 0.005125766 0.004733778 0.004517537 0.003383349 0.001697896 6.21366E-4 9.09241E-4 0.002113382 0.003149844 0.003227478 0.002430227 0.002534495 0.00345874 0.004183278 0.004911069 0.005424897 0.005639502 0.005665519 0.005768048 0.006078603 0.006651881 0.007581278 0.009418534 0.011742313 0.013861558 0.01652258 0.020358801 0.024993288 0.029055151 0.031911945 0.034483973 0.037089919 0.039562087 0.040796723 0.040632478 0.039774286 0.038592002 0.037281204 0.035826844 0.034112654 0.031980906 0.029742943 0.02736156 0.025047795 0.02270488 0.020870484 0.02014287 0.020060199 0.019785017 0.019130693 0.019046227 0.019048149 0.018226558 0.016964831 0.015611994 0.014584546 0.014655119 0.015225674 0.015320704 0.015357818 0.015389839 0.014847849 0.013351036 0.011838571 0.010608086 0.009639252 0.00918694 0.008780761 0.00735352 0.006057754 0.005588205 0.005337025 0.005753218 0.006730718 0.007822325 0.008887131 0.0100919 0.011465693 0.012666724 0.013282198 0.014009528 0.015447493 0.017481583 0.019271826 0.019872068 0.019978406 0.021084141 0.023335038 0.0262966 0.028740628 0.030583189 0.032458191 0.034576636 0.036711735 0.03822668 0.038290875 0.037705727 0.03808383 0.03951618 0.040972428 0.041894291 0.042600214 0.04346872 0.044510887 0.045363855 0.045319431 0.045377221 0.045878623 0.045870609 0.045458203 0.045058514 0.044326827 0.04254813 0.040131897 0.037513978 0.034872189 0.032516651 0.030679777 0.029381671 0.028344299 0.027141462 0.025071918 0.022433523 0.020879781 0.020651308 0.020619768 0.020284886 0.019875594 0.019252915 0.01882086 0.019060418 0.01932688 0.019200718 0.019366634 0.01886892 0.017396113 0.015901125 0.015087439 0.014794304 0.014657905 0.014650312 0.014645753 0.014655528 0.014966542 0.015454027 0.01582634 0.016014966 0.015796928 0.015034235 0.013659426 0.01218436 0.011346048 0.01107363 0.011057442 0.011160659 0.011002377 0.009933446 0.007864865 0.005764518 0.004461121 0.003606061 0.00275971 0.002041188 0.001629184 0.001288557 0.001196102 0.001336432 0.001546518 0.001651637 0.001354103 0.001000627 0.001291192 0.002121931 0.002833801 0.003730212 0.004692965 0.004866892 0.004790076 0.005079488 0.005592874 0.005775384 0.004896998 0.003984907 0.003428043 0.002831425 0.002924062 0.003750134 0.004496876 0.004941988 0.005677644 0.006950998 0.00753127 0.007214344 0.007366454 0.008005764 0.008400785 0.008499119 0.008500934 0.008685867 0.009171472 0.010000699 0.011030297 0.01177957 0.012819263 0.014674257 0.016578898 0.018310236 0.020118275 0.021353173 0.021469262 0.020963032 0.020352292 0.019949477 0.019876703 0.019941022 0.020072802 0.020569237 0.020704404 0.019374041 0.017529663 0.016206397 0.015544898 0.015046614 0.014406351 0.013861149 0.01364051 0.013631481 0.013504746 0.013701861 0.014526426 0.015629019 0.016251987 0.017233562 0.019084723 0.020639475 0.022093853 0.023470961 0.024101934 0.024507683 0.025476239 0.027254884 0.029083978 0.03047141 0.031834241 0.033060916 0.033113421 0.032459083 0.032146202 0.031671433 0.030520472 0.029511356 0.028606506 0.027688156 0.02704641 0.026392617 0.026083239 0.025513986 0.024207346 0.023327023 0.023018644 0.022854209 0.022814883 0.02304591 0.023542371 0.024408962 0.025363636 0.025937471 0.025738434 0.025342489 0.025164292 0.025817455 0.027085357 0.027247114 0.026244441 0.025210632 0.024475321 0.023836322 0.023365844 0.023156738 0.023010385 0.022915417 0.022800072 0.022616076 0.02223364 0.022158087 0.021867845 0.020488885 0.019129624 0.018768712 0.018819978 0.019014556 0.01942072 0.019838709 0.020276043 0.021004287 0.021708275 0.022403728 0.023560354 0.024984557 0.026523528 0.02850129 0.030998561 0.033171839 0.034175416 0.034206532 0.033961002 0.03429801 0.035361221 0.036755749 0.039225216 0.042687793 0.045868313 0.04805176 0.049703953 0.05156665 0.052991239 0.052948574 0.05248651 0.052784311 0.053827587 0.055197894 0.056145958 0.056301066 0.056204852 0.05605013 0.055940069 0.055873906 0.055437148 0.054788758 0.054684633 0.055451185 0.056778993 0.057888099 0.059273499 0.06102436 0.062505562 0.063773894 0.065288093 0.066999079 0.068792906 0.071072145 0.07388888 0.076188739 0.077261204 0.07811094 0.079913038 0.081465229 0.080833475 0.078304069 0.075179698 0.071598562 0.068002059 0.06436726 0.060198745 0.056302199 0.053373863 0.050987448 0.048927069 0.047266449 0.045598124 0.043872369 0.042351883 0.040636641 0.039372677 0.038480521 0.037340512 0.036265753 0.035727135 0.034996703 0.033761657 0.032452475 0.031345326 0.030585284 0.030208133 0.029672296 0.02903283 0.028541437 0.02840076 0.028593131 0.028523854 0.027984302 0.027203085 0.026116926 0.02491138 0.023574168 0.022074444 0.020989616 0.020321027 0.019729312 0.019463271 0.01952589 0.019625188 0.020048472 0.020402312 0.020416972 0.019954658 0.018911077 0.018151822 0.018268944 0.018791975 0.019210067 0.019048871 0.018251274 0.01716459 0.016083192 0.015269865 0.014359577 0.013244138 0.012700842 0.012187466 0.011641135 0.011475082 0.01159358 0.012089353 0.012664258 0.012713016 0.011952535 0.011227903 0.010715377 0.010371513 0.010878979 0.011608428 0.011803499 0.01196611 0.012562044 0.012875487 0.012546321 0.011727753 0.011059679 0.011159348 0.011903182 0.012921987 0.01335742 0.013243387 0.0136798 0.014547566 0.015102184 0.015393753 0.015270163 0.014858462 0.014705409 0.015207849 0.016017751 0.016556587 0.017342066 0.018632277 0.020040099 0.02060217 0.019595064 0.018022517 0.017171121 0.017206441 0.017735102 0.018213129 0.018391776 0.018431176 0.018064295 0.017406294 0.01755906 0.018630002 0.019606776 0.020213262 0.020627519 0.020627915 0.019855315 0.01880479 0.018136316 0.017682174 0.017953714 0.01909453 0.019827528 0.019756858 0.019222416 0.01876089 0.018974187 0.020243371 0.021800687 0.023241997 0.024240078 0.024383657 0.024118412 0.02384095 0.023572171 0.023070617 0.021770302 0.020350571 0.019273271 0.019042641 0.019653571 0.019912815 0.019277667 0.017903035 0.016943909 0.016683614 0.016817845 0.017207635 0.017900012 0.018706921 0.019100672 0.018563496 0.017371322 0.016888998 0.0175874 0.018952268 0.020076756 0.020451447 0.020545909 0.021200078 0.022189246 0.022612372 0.022463828 0.022162104 0.021344431 0.020627171 0.020570145 0.020491386 0.020437714 0.021045237 0.022070377 0.022751526 0.023332366 0.024510479 0.025699211 0.026330857 0.026828511 0.027542965 0.027990224 0.028226506 0.029120965 0.030421506 0.032375924 0.034645382 0.036518256 0.037990856 0.039730991 0.041922944 0.044413259 0.047192634 0.050298266 0.052853791 0.054764022 0.056806355 0.059069382 0.061418908 0.063866629 0.067265463 0.071501485 0.076287527 0.081908887 0.087988377 0.093440022 0.098154826 0.10276781 0.107300988 0.111958552 0.116997294 0.122105635 0.127252717 0.132792966 0.138496153 0.143780099 0.148794672 0.15383235 0.158735679 0.162855691 0.165988466 0.16850587 0.17071293 0.172405545 0.173222951 0.173491257 0.173826975 0.174371567 0.174333388 0.172955193 0.170391767 0.166838665 0.162550307 0.157839583 0.152709312 0.147029299 0.141049257 0.135092908 0.129615992 0.124741002 0.12017964 0.116280299 0.113079477 0.109922022 0.107012117 0.104377945 0.10178234 0.099019489 0.096010281 0.093094759 0.089867202 0.086261519 0.083190755 0.081032654 0.078973111 0.076078115 0.072693068 0.069817202 0.067589775 0.065508392 0.06409595 0.063291725 0.062330798 0.061264989 0.060474265 0.059734382 0.058809236 0.057985387 0.056937247 0.055314143 0.053648713 0.05253462 0.051928209 0.051339435 0.050234776 0.049240792 0.04872758 0.047985962 0.046539475 0.044884587 0.043415983 0.041806315 0.039915911 0.03815128 0.036492232 0.035353715 0.034998661 0.035233643 0.03582083 0.036206074 0.036147104 0.035457828 0.034563099 0.034366205 0.034558525 0.03474276 0.035282668 0.036255518 0.037400919 0.037818132 0.037026587 0.036016739 0.035974493 0.036814574 0.037129192 0.037463639 0.038962875 0.04032419 0.040639875 0.040845113 0.042014269 0.043763844 0.044930003 0.045788292 0.047222 0.049116891 0.051082894 0.053512443 0.055762887 0.056637286 0.057381884 0.059583425 0.062248895 0.064466514 0.066486755 0.068647897 0.071352521 0.074283066 0.076789865 0.078916012 0.081431409 0.084813189 0.088552792 0.092837136 0.097504952 0.101809289 0.105842167 0.110026497 0.114192488 0.117651966 0.120434709 0.123762354 0.127916627 0.132060165 0.136012419 0.139275227 0.141619638 0.14372036 0.14535088 0.146472464 0.146912068 0.146585038 0.145434529 0.143421489 0.140832128 0.137826637 0.13445582 0.130712079 0.1266409 0.122596876 0.118738429 0.114601755 0.109996118 0.105214318 0.100785804 0.097720731 0.095508649 0.092695285 0.089155723 0.085624502 0.082404061 0.07952833 0.076945937 0.073992918 0.071002091 0.068494182 0.066354842 0.06466327 0.063340262 0.062039447 0.061110511 0.060606938 0.060257547 0.060030599 0.0590043 0.057404196 0.056355016 0.055628842 0.05480919 0.053907486 0.052746054 0.051701407 0.051456491 0.051906583 0.05221991 0.051992111 0.051484398 0.050536432 0.049775305 0.0498951 0.050290724 0.050514182 0.05028868 0.049830316 0.049053635 0.0483976 0.04798775 0.047224936 0.046077391 0.044742687 0.044060465 0.044220944 0.044111107 0.043003817 0.041653273 0.040958183 0.040203614 0.039348925 0.038470065 0.036885906 0.03559124 0.035219607 0.035547093 0.036264637 0.036771328 0.036758371 0.036279089 0.035481365 0.034368468 0.033533031 0.03304744 0.033195801 0.033918062 0.034490369 0.034530985 0.034468623 0.034240297 0.033402265 0.031906867 0.030230571 0.028859697 0.028204062 0.028291012 0.029028442 0.029600541 0.029886781 0.02988703 0.029368001 0.028485179 0.027531071 0.026626998 0.025955109 0.025348511 0.024948442 0.024871979 0.025174024 0.026080253 0.027091554 0.027349432 0.026600404 0.025124621 0.024221446 0.024635428 0.025359994 0.025689291 0.025448166 0.024359181 0.02287808 0.021800499 0.020865697 0.020321536 0.020812543 0.021502083 0.021968016 0.022455453 0.022727016 0.022153263 0.021136122 0.020398244 0.020115722 0.019915414 0.020270049 0.020802886 0.021250902 0.021835139 0.022113122 0.022106977 0.022134 0.02180797 0.02127167 0.020589734 0.019889779 0.019835882 0.020256679 0.02046427 0.020568408 0.020950295 0.02186974 0.022137608 0.021252143 0.020086676 0.019180615 0.018882654 0.019026261 0.018515718 0.017335432 0.016644619 0.016241419 0.015923122 0.015402992 0.014711806 0.014861274 0.015882744 0.016520759 0.016629967 0.017237594 0.018262215 0.019380496 0.020344204 0.020555402 0.02003624 0.019194178 0.018722524 0.01875984 0.018572745 0.017991074 0.017041415 0.015829465 0.014599002 0.013988256 0.014137024 0.014663606 0.015697724 0.016602073 0.01718894 0.017713169 0.018029533 0.018370451 0.018579487 0.018311532 0.017489445 0.016207604 0.014972758 0.014098197 0.013843668 0.013686789 0.013123052 0.012440632 0.011938072 0.011721178 0.011819654 0.012254373 0.013045942 0.013742956 0.01379301 0.013825769 0.014282566 0.01477919 0.015243073 0.015474965 0.015079015 0.014259323 0.013618536 0.013748882 0.014707889 0.015790915 0.016564679 0.016454957 0.015649115 0.015009511 0.014955794 0.01582794 0.016791864 0.016548153 0.015801978 0.014909512 0.013958169 0.01357122 0.013569449 0.013692231 0.014229695 0.014583907 0.014289922 0.013764389 0.012842273 0.011370228 0.010062952 0.009915366 0.010457896 0.011079704 0.01218708 0.013501708 0.013923711 0.013982542 0.01386925 0.013202739 0.012707118 0.012879664 0.013939922 0.015270559 0.01602391 0.016310998 0.016428002 0.016390629 0.016524473 0.016593517 0.016206291 0.015035211 0.013859116 0.013279519 0.012904455 0.012921809 0.013463166 0.013859581 0.014192041 0.01450925 0.014698483 0.015034142 0.015446 0.015445724 </Points>
</Spectrum>
</Case>
<Case ID="rat24_day1_infarcted.txt">
<Tissue Type="infarcted parenchyma"/>
<Spectrum Name="DS1">
<Parameters FirstPPM="0.0" LastPPM="4.5" PointsNumber="1383"/>
<Points>-0.004097106 -0.003686612 -0.002795847 -0.002072508 -0.002056787 -0.002693767 -0.003669346 -0.004158049 -0.004112444 -0.003740287 -0.002857591 -0.001557137 -4.54692E-4 9.87408E-5 -2.00798E-4 -0.001727156 -0.003902582 -0.005367969 -0.005744394 -0.005224216 -0.004118131 -0.002878447 -0.002152328 -0.002106614 -0.002110436 -0.002082016 -0.00199266 -0.002216503 -0.002593782 -0.002625723 -0.001800536 -8.61367E-4 -5.95076E-4 -0.001147772 -0.002538784 -0.004749056 -0.00668884 -0.007610432 -0.00744094 -0.006332644 -0.004489604 -0.003060065 -0.002206946 -0.001812295 -0.001792626 -0.001699349 -0.001526339 -0.002048519 -0.003523975 -0.005162766 -0.006421931 -0.007433455 -0.008013377 -0.007839906 -0.007521365 -0.007363235 -0.007054125 -0.007330705 -0.007908015 -0.007570884 -0.006598932 -0.005589452 -0.004458515 -0.004155399 -0.005468971 -0.007493118 -0.008901346 -0.009363829 -0.009503521 -0.009708069 -0.009513465 -0.009276645 -0.00939396 -0.008857155 -0.007120297 -0.005131845 -0.004033325 -0.003854602 -0.004021428 -0.003537958 -0.002259435 -0.001288342 -0.001303857 -0.002270958 -0.003691185 -0.004389118 -0.003636419 -0.002415594 -0.001258952 -3.96433E-4 -6.34926E-5 -1.26316E-7 2.36786E-4 6.2142E-4 3.56164E-4 -3.31107E-6 -2.98162E-4 -4.83593E-4 -2.19843E-4 -4.06865E-4 -0.001667556 -0.003122447 -0.003344734 -0.002536839 -0.002222143 -0.001636919 -3.80068E-4 2.72841E-4 -9.05452E-4 -0.003084054 -0.004645983 -0.005204613 -0.005063117 -0.004430637 -0.003516497 -0.002514121 -0.001399033 -4.70208E-4 -8.37342E-4 -0.001620662 -0.001216133 -1.74658E-4 8.0419E-4 0.001460089 0.001441566 6.94928E-4 -2.29646E-4 -5.82869E-4 -4.59469E-4 -5.32203E-4 -0.001104514 -0.001702767 -0.002077267 -0.002414207 -0.002489554 -0.001715246 9.30005E-5 0.001919837 0.003143371 0.004741432 0.006304903 0.00712909 0.00773347 0.007745824 0.006959349 0.00626659 0.00606512 0.006135498 0.005840369 0.004569259 0.002870032 0.001507667 6.37471E-4 7.01367E-4 0.001255268 0.002078427 0.002718511 0.003253529 0.003633538 0.003638385 0.002993913 0.001842491 0.001606448 0.002604923 0.004333502 0.006751476 0.008939747 0.010414827 0.011529531 0.01325341 0.015897743 0.018945153 0.021565334 0.023754274 0.026046578 0.027735324 0.028040694 0.027545438 0.026765524 0.024916567 0.022366235 0.020647245 0.020425723 0.021030327 0.021744916 0.022695541 0.024216702 0.026372806 0.028202318 0.029244047 0.029771594 0.029187342 0.027511685 0.026486456 0.02601824 0.0251105 0.024091717 0.023793236 0.024511788 0.025510803 0.026084952 0.026806692 0.027658022 0.027926704 0.027436415 0.026927526 0.026922405 0.026262802 0.024242752 0.022968026 0.023248873 0.02400119 0.024396055 0.024843204 0.026507068 0.028636969 0.030193386 0.031079587 0.032198609 0.033429207 0.03431848 0.03569107 0.037064008 0.037578039 0.0373661 0.037015243 0.036732654 0.036539438 0.036915351 0.037695116 0.038026496 0.03739126 0.036132944 0.034228469 0.032149114 0.029974112 0.026955989 0.023668461 0.021457049 0.020481484 0.020464061 0.021174188 0.022384687 0.022715623 0.022172565 0.021594444 0.020736672 0.020574014 0.02088499 0.020897507 0.020227271 0.019182732 0.018058638 0.01709946 0.016389669 0.016052929 0.015389607 0.014564195 0.014680739 0.015818738 0.01694517 0.017773291 0.018470981 0.019168972 0.01980608 0.020459041 0.021244972 0.021158991 0.020148034 0.01860692 0.016931494 0.015840221 0.015490384 0.016045939 0.017048592 0.017963686 0.018839131 0.019219274 0.018956324 0.017942248 0.016906842 0.016622439 0.016704634 0.016714966 0.017781588 0.020033265 0.022137783 0.023509777 0.024250209 0.024583953 0.024312871 0.024069263 0.023220148 0.021600377 0.019848643 0.018834731 0.01877265 0.019580833 0.020790101 0.020904639 0.020201301 0.0190049 0.01767254 0.016686136 0.016027714 0.016097837 0.017381119 0.018902654 0.019589511 0.01993517 0.020646427 0.021152133 0.02133326 0.020862056 0.020196147 0.019668573 0.02043535 0.022604411 0.024935856 0.02669339 0.028241806 0.029546045 0.030452765 0.031301258 0.032231246 0.033257513 0.033568121 0.0331054 0.032108153 0.03089448 0.029539631 0.028467044 0.027462403 0.026257578 0.024815156 0.023348193 0.021630301 0.019781972 0.018239745 0.017439595 0.016881499 0.015723051 0.014091313 0.012452876 0.010756365 0.008834207 0.006619445 0.004348431 0.002379339 3.30527E-4 -0.001465461 -0.001699226 -7.21133E-4 7.64236E-4 0.00192528 0.002225646 0.002173811 0.001775792 8.76105E-4 1.02922E-4 1.93854E-4 0.001134245 0.001777164 0.00141317 8.92673E-4 4.99005E-4 7.61345E-4 0.001991846 0.004018655 0.006361253 0.008426569 0.01081381 0.01378312 0.016366104 0.017013302 0.016239197 0.016233135 0.018172699 0.021272182 0.023680269 0.025129672 0.026401105 0.027466291 0.028147276 0.029027243 0.029489957 0.028602812 0.026662293 0.025370436 0.025321026 0.025941869 0.026215075 0.025865982 0.025005306 0.02390923 0.023009039 0.022288067 0.021633066 0.020570877 0.019218451 0.017711801 0.015563366 0.013258657 0.01097452 0.008441721 0.006645646 0.005045882 0.002791794 0.001061531 3.40023E-4 6.0652E-4 0.0015188 0.00277034 0.003975674 0.004815136 0.005066174 0.004320782 0.003460896 0.003742415 0.003995115 0.0032952 0.002974403 0.003558424 0.004386598 0.004996296 0.004994952 0.004395606 0.00398877 0.004123631 0.004397479 0.003632497 0.00234704 0.001491959 9.30949E-4 0.001336009 0.003056616 0.005094366 0.006905789 0.008320837 0.009006238 0.009272669 0.010146531 0.012345271 0.015531847 0.018094054 0.020008248 0.022616085 0.025755654 0.028429729 0.030647735 0.031952696 0.032183321 0.031514276 0.029843214 0.0278129 0.0258573 0.024511689 0.023604235 0.021926268 0.019824508 0.018107574 0.016575881 0.015325909 0.014400743 0.013616917 0.012985468 0.012215401 0.011515845 0.010963931 0.009994063 0.008910396 0.008382854 0.008415721 0.008632736 0.00846696 0.008027453 0.007881846 0.007630634 0.006802991 0.006475313 0.006919411 0.007704536 0.008193072 0.007904601 0.007918547 0.008299648 0.008206178 0.007609951 0.006097156 0.003677876 0.00144143 -1.64212E-4 -0.001115053 -0.001134813 -6.53271E-4 -2.63712E-4 3.08371E-4 0.001280253 0.002228048 0.002724254 0.002903331 0.002910327 0.002250187 0.001611333 0.001835763 0.00248486 0.002789676 0.002825172 0.003305359 0.003851068 0.004232247 0.004717091 0.004476885 0.003282771 0.001886588 4.93212E-4 -6.88335E-4 -8.20201E-4 1.99003E-4 0.001708299 0.002946621 0.002765575 0.001485308 1.47713E-4 -9.12834E-5 7.44915E-4 0.002296438 0.003819262 0.004226904 0.003466997 0.002438988 0.002015016 0.002356472 0.002980248 0.003154586 0.003050654 0.003984082 0.005330159 0.005320224 0.00394647 0.00276739 0.00276748 0.003083279 0.003110585 0.003471574 0.004652548 0.005886929 0.006106186 0.005350431 0.004260931 0.00392505 0.005069749 0.00621602 0.00680251 0.006474629 0.005289167 0.004377281 0.00382076 0.003150246 0.003092286 0.004209812 0.005016921 0.00547286 0.006492133 0.007677586 0.008440757 0.008527548 0.007784204 0.00632397 0.005291922 0.004704727 0.004228232 0.003805125 0.003172896 0.00273371 0.002936352 0.003991787 0.004558629 0.004028292 0.00297471 0.001986132 0.001609526 0.001782484 0.001766231 0.0012527 5.48551E-4 -9.376E-5 -0.001040121 -0.001604014 -0.001118463 3.25632E-5 5.76028E-4 -2.53294E-4 -0.001745924 -0.002596821 -0.002259551 -9.58412E-4 -6.77609E-6 3.26848E-5 -4.27639E-4 -0.00167677 -0.003355161 -0.00424567 -0.003946939 -0.003489411 -0.003711075 -0.004492651 -0.004818349 -0.004177246 -0.003423026 -0.002892888 -0.002491718 -0.002498779 -0.002133473 -8.56634E-4 4.07777E-4 0.001046341 0.00138937 0.001804251 0.001327735 -1.38924E-4 -8.54294E-4 5.54285E-5 0.001637101 0.002660368 0.003231431 0.004215705 0.00548607 0.006726694 0.007326104 0.00677659 0.005769058 0.005327721 0.004953195 0.00467081 0.004818781 0.004875541 0.004480898 0.004312331 0.003901495 0.003236517 0.003360807 0.004054622 0.004894978 0.005808795 0.006453537 0.006197985 0.005593286 0.005502357 0.005725824 0.006278409 0.008019358 0.010466265 0.013149923 0.015971573 0.018041429 0.019277157 0.020401489 0.021253976 0.021627217 0.02146882 0.021482299 0.02162798 0.020946096 0.019447189 0.017998668 0.017409418 0.016817311 0.016059346 0.015802188 0.015702234 0.015398572 0.015003808 0.015365457 0.016221801 0.016665419 0.016526604 0.016223267 0.016301672 0.016081572 0.015416383 0.014934602 0.015126338 0.015618946 0.015315429 0.01433946 0.014189971 0.014558635 0.014714541 0.015168758 0.015791027 0.016049365 0.016538335 0.017263291 0.016949005 0.015507105 0.013425772 0.011699051 0.010819479 0.011173846 0.012258795 0.012856781 0.012673458 0.011890523 0.010736435 0.010107901 0.01026915 0.009906514 0.00883391 0.008045403 0.007742982 0.007492062 0.007497151 0.00813034 0.00953223 0.011677152 0.014027457 0.016201039 0.018230311 0.019761164 0.020650192 0.020710983 0.020824721 0.020857398 0.020645029 0.020809184 0.021469621 0.022615259 0.024102004 0.024689679 0.024722806 0.025542628 0.026935591 0.027333416 0.026583078 0.02593871 0.025966838 0.026106964 0.026089736 0.026704374 0.027545605 0.027779309 0.027572857 0.027883051 0.028837319 0.029242501 0.029194912 0.02981485 0.031035879 0.03172086 0.031396853 0.029938063 0.028665346 0.028628552 0.028672437 0.028975512 0.030255861 0.031821272 0.033457831 0.034926721 0.036079415 0.036695753 0.036614709 0.035794716 0.034662567 0.032869357 0.030685957 0.029187581 0.028054999 0.026957543 0.026167935 0.025305709 0.02456068 0.024337719 0.02391209 0.02279334 0.0214238 0.020839408 0.020991611 0.02118426 0.021418632 0.021881835 0.022147084 0.022379698 0.022467884 0.021514377 0.019846379 0.018740121 0.018678362 0.019400555 0.019523276 0.018786684 0.018603176 0.019071767 0.019274679 0.019595552 0.019640529 0.017937545 0.015754917 0.014462354 0.013638351 0.012947199 0.012433571 0.01155024 0.010116931 0.009246013 0.009081927 0.00879381 0.008268213 0.007239027 0.00575852 0.005143548 0.005784857 0.007180168 0.008958934 0.010617226 0.011650086 0.011620164 0.010758247 0.009852636 0.009407353 0.009445435 0.010498633 0.012439701 0.014284839 0.014697638 0.014163326 0.013445564 0.012311167 0.010777748 0.009936924 0.009985909 0.00944735 0.008152429 0.00706339 0.006190971 0.005255608 0.004212934 0.004137229 0.005363444 0.007138076 0.008687136 0.009912754 0.010738566 0.011144211 0.011472406 0.01168663 0.01103319 0.010305799 0.010337406 0.011252171 0.011942307 0.011430793 0.01012796 0.008989336 0.009016297 0.009789846 0.010253741 0.010609404 0.011674758 0.013389535 0.014252288 0.013722747 0.012731184 0.012520167 0.012660408 0.012671116 0.012535038 0.01224344 0.011940382 0.011848553 0.012209618 0.012456883 0.012220151 0.011731148 0.011425567 0.011494592 0.011784072 0.011798639 0.01214816 0.013458854 0.014170554 0.013648333 0.012700082 0.012183999 0.012123581 0.012355565 0.013043818 0.013675872 0.013551367 0.013389213 0.013614804 0.013967385 0.014224366 0.013659591 0.012257426 0.011361038 0.01125212 0.011030683 0.010971076 0.010914965 0.011096018 0.011102483 0.010363112 0.009848078 0.00952207 0.008667684 0.006941806 0.005038698 0.004019208 0.004113668 0.004657998 0.005189923 0.006120472 0.00793171 0.009255639 0.009753258 0.010720232 0.012525875 0.014340487 0.015912897 0.017551451 0.018809602 0.019282721 0.018928719 0.018889034 0.019645833 0.020393459 0.020928104 0.021734444 0.023062139 0.02448125 0.024902159 0.024493419 0.024357213 0.023927354 0.022541443 0.021006905 0.020048042 0.020080424 0.020685642 0.021576652 0.021882956 0.020473307 0.018974998 0.018611537 0.019286387 0.020208105 0.020961353 0.021650695 0.022905059 0.024785561 0.026519288 0.027401258 0.027611839 0.027784221 0.02724305 0.025465995 0.023788525 0.023581818 0.024068117 0.02461272 0.025445405 0.027176755 0.030151533 0.033536128 0.037794776 0.043372836 0.048987716 0.054318055 0.059312787 0.063228441 0.06569696 0.067996001 0.071131629 0.075326828 0.080115053 0.083863885 0.084781306 0.082936918 0.079857368 0.075526147 0.070596699 0.066265587 0.062780967 0.059946234 0.057269315 0.055165826 0.054072501 0.053577993 0.05281633 0.052082716 0.05168315 0.050815407 0.049368236 0.048213285 0.047716045 0.047533782 0.046803725 0.04577056 0.044214772 0.041920496 0.039766493 0.037996848 0.036867632 0.036347682 0.036116492 0.036052521 0.035386831 0.033594217 0.031774773 0.030479923 0.029713698 0.028640789 0.027251841 0.026310949 0.025636076 0.024641888 0.024161395 0.024682991 0.025110617 0.025372176 0.025943798 0.02608842 0.024576767 0.02230603 0.020960386 0.020203787 0.018994996 0.017648443 0.016936959 0.016638152 0.016738937 0.017192784 0.017672042 0.018153249 0.017791348 0.016343791 0.01514954 0.015036779 0.015110752 0.01466856 0.014205393 0.013782847 0.013739589 0.013670398 0.012597674 0.010679023 0.009324455 0.008615767 0.007931496 0.007526116 0.007506119 0.008371071 0.010082563 0.011652814 0.01304625 0.013974087 0.013830409 0.012870731 0.011571512 0.010535627 0.010192142 0.010491839 0.0106631 0.01057258 0.009930622 0.009817919 0.011183717 0.013053974 0.014443064 0.014798249 0.014556687 0.014349706 0.013665415 0.012210532 0.010731482 0.010517859 0.011694874 0.012870156 0.013911138 0.014827742 0.015969952 0.017854745 0.019772433 0.021064745 0.022784962 0.025216338 0.027379888 0.028779578 0.029477991 0.029439507 0.029420264 0.030272224 0.031418581 0.031953366 0.031984913 0.031926404 0.031695524 0.031233027 0.03114102 0.031699385 0.032378695 0.033023125 0.033312114 0.033629438 0.033881001 0.033541448 0.033500941 0.034421904 0.035846136 0.03696311 0.037264603 0.036965684 0.036908484 0.037135377 0.036938653 0.03631442 0.036091976 0.036741721 0.037478303 0.037624624 0.03658261 0.03440015 0.032837024 0.031963888 0.030478129 0.028663069 0.02750397 0.027049296 0.027090616 0.026749584 0.025650997 0.024393553 0.023562236 0.023531178 0.02417785 0.024234659 0.02298957 0.021347474 0.020183723 0.019055875 0.017719654 0.017004262 0.017127767 0.016848619 0.015739641 0.015009877 0.015018349 0.015780341 0.017187988 0.018559773 0.019299506 0.018597309 0.016814161 0.015556224 0.015145145 0.01575541 0.017826996 0.020194616 0.021113836 0.02039327 0.019125722 0.017690041 0.016315929 0.015505877 0.015344206 0.015206077 0.01491508 0.014783343 0.014994659 0.015820839 0.016698553 0.016674712 0.016043535 0.014773125 0.012497853 0.010277954 0.009007622 0.00828434 0.007288345 0.006760708 0.007713065 0.009637259 0.010704799 0.010430927 0.009710827 0.009077562 0.00906549 0.009675732 0.01027537 0.01045733 0.009975773 0.0089734 0.007391675 0.006065118 0.005494907 0.00533617 0.005669477 0.006667062 0.008442041 0.010237842 0.011389692 0.011869099 0.011699754 0.010992647 0.010183433 0.009420761 0.008901813 0.008356079 0.007586423 0.006328217 0.005603592 0.00621513 0.007657209 0.008580898 0.008484888 0.008293459 0.008213079 0.008311979 0.008425132 0.008514465 0.008747804 0.008887908 0.008470518 0.007713954 0.00723938 0.007642962 0.008017701 0.007899362 0.007842346 0.007701556 0.007677619 0.007815538 0.007873701 0.008034891 0.008218311 0.008278607 0.008620952 0.009113112 0.009490262 0.009770823 0.010282571 0.010920471 0.011211947 0.010922432 0.011025001 0.011553969 0.011265475 0.010795154 0.011149951 0.012287881 0.013136377 0.013005994 0.012282565 0.011917782 0.011608971 0.010620623 0.00876831 0.007221452 0.006621378 0.006737673 0.00688808 0.006914591 0.007057829 0.007313933 0.008018152 0.008525412 0.008250297 0.007613954 0.006485512 0.005334386 0.004667242 0.004425651 0.004573401 0.004422841 0.004229063 0.00442152 0.004299845 0.003896519 0.003798618 0.004189876 0.004084241 0.003846791 0.003701259 0.003450242 0.004150579 0.005728574 0.007126955 0.007346405 0.006087767 0.00423284 0.002667251 0.001179089 -7.67171E-5 -2.33409E-5 0.00183359 0.004437259 0.006595592 0.007726504 0.007150036 0.005609505 0.004691733 0.004451914 0.004512739 0.005317625 0.006208756 0.0068211 0.006864147 0.006161324 0.00585108 0.006172312 0.006477717 0.006538787 0.006514294 0.006573194 0.005723099 0.004199334 0.00370555 0.003819558 0.002917626 0.001466091 6.88364E-4 0.001022579 0.002044562 0.002688565 0.003262801 0.004428067 0.005795704 0.006701479 0.007019669 0.00639769 0.005428051 0.004895888 0.004813039 0.005013753 0.004983209 0.004614754 0.005123029 0.006247844 0.006504209 0.005718332 0.004629268 0.004068115 0.003980825 0.003851353 0.003498425 0.002957055 0.002851209 0.003486242 0.003571358 0.002844884 0.002349511 0.002547303 0.003530579 0.004354221 0.005130331 0.006117135 0.006429836 0.00552167 0.004636064 0.004960092 0.005755709 0.006519544 0.006884246 0.006983072 0.006919075 0.006705498 0.006718714 0.00699748 0.007339098 0.006583409 0.005006865 0.00376163 0.002951484 0.001780935 9.79669E-4 9.47771E-4 8.15264E-4 5.78566E-4 3.84478E-4 -1.93609E-4 -5.6873E-4 </Points>
</Spectrum>
</Case>
<Case ID="rat24_day8_infarcted.txt">
<Tissue Type="infarcted parenchyma"/>
<Spectrum Name="DS1">
<Parameters FirstPPM="0.0" LastPPM="4.5" PointsNumber="1383"/>
<Points>-0.001124315 -9.88416E-4 -7.17636E-4 -8.71982E-4 -0.001575376 -0.002298443 -0.003260183 -0.004118015 -0.004382085 -0.00425198 -0.003862861 -0.00365384 -0.004057249 -0.004614485 -0.004873398 -0.00524834 -0.005823424 -0.006364139 -0.006302388 -0.005690088 -0.004837582 -0.003991785 -0.003505413 -0.003834684 -0.005010608 -0.005962064 -0.005810683 -0.005315067 -0.004968087 -0.004607841 -0.004004223 -0.003291959 -0.002161259 -0.001100404 -9.30472E-4 -9.76246E-4 -5.46859E-4 -3.41277E-4 -7.72556E-4 -0.001569773 -0.002368457 -0.002548108 -0.001826929 -7.43232E-4 -2.89388E-4 -7.67813E-5 2.7246E-4 3.41076E-4 2.05557E-4 2.6689E-4 1.61709E-4 4.14652E-4 0.001135741 0.001532429 0.001067743 6.83603E-5 -5.73891E-4 -9.51306E-4 -0.001326705 -0.001932233 -0.002461925 -0.002081522 -8.87468E-4 1.75024E-4 9.71853E-4 0.001424641 0.001376942 7.18509E-4 -1.04805E-4 -8.92429E-4 -0.001516959 -0.001722941 -0.001589052 -0.001324839 -0.001231467 -0.001289096 -0.001281724 -0.001427063 -0.001602518 -0.001503379 -0.001799066 -0.002998955 -0.004328736 -0.004335183 -0.003208374 -0.001777745 -5.73087E-4 1.24554E-4 6.38504E-4 0.001069805 9.31052E-4 6.07856E-4 6.01582E-4 9.87424E-4 0.001627292 0.001705921 0.001200654 5.1571E-4 -4.23657E-5 -5.39434E-4 -0.001104105 -0.001246663 -7.13392E-4 1.41174E-4 4.86241E-4 1.89615E-4 -1.1496E-4 -2.1256E-4 -4.0578E-4 -7.87292E-4 -0.001384824 -0.001664042 -0.001448838 -0.001160733 -8.20551E-4 -6.38532E-4 -7.09834E-4 -9.0589E-4 -6.84083E-4 9.42703E-5 0.001138657 0.001988438 0.002639191 0.00340114 0.003875395 0.003977245 0.004403607 0.004780501 0.004874269 0.00533398 0.006348178 0.007004662 0.006492853 0.004884525 0.00323085 0.002516995 0.002749203 0.003212935 0.00333824 0.0038821 0.004946144 0.005713754 0.005438747 0.005224729 0.005766127 0.00629305 0.006944896 0.007783608 0.0084117 0.008452373 0.00812696 0.007979588 0.008190027 0.008673867 0.009323507 0.009658945 0.009380128 0.008925574 0.00844336 0.008146146 0.008037119 0.008259807 0.009187533 0.010901554 0.012478941 0.013240914 0.013554134 0.014229151 0.015022644 0.016008615 0.017641853 0.019379406 0.020921919 0.022388446 0.02366077 0.025085203 0.026432992 0.027762704 0.029016265 0.029878163 0.030318735 0.030872801 0.031205613 0.031089366 0.030744053 0.030530577 0.030750508 0.031485036 0.032645872 0.033581818 0.034077523 0.033989471 0.033461372 0.032981043 0.032304906 0.031210788 0.030185129 0.029642203 0.029551088 0.029655831 0.029354443 0.028985551 0.029231959 0.030308579 0.032185624 0.034066405 0.035331157 0.03574436 0.035662672 0.035097003 0.034358761 0.033804567 0.033536876 0.033289758 0.033582474 0.03466778 0.035920326 0.036956467 0.038106271 0.039363412 0.040434943 0.041189373 0.041789783 0.041942214 0.042231292 0.042817763 0.043258234 0.04338906 0.043530691 0.043637361 0.043516685 0.043255427 0.043010807 0.042763505 0.041799211 0.039930388 0.037753464 0.035630742 0.033609628 0.031501146 0.029003273 0.026556044 0.025181798 0.025328044 0.026255489 0.026523011 0.026297669 0.025818102 0.024953028 0.024229712 0.024022363 0.024146231 0.024155866 0.023861129 0.02284823 0.021479625 0.020251706 0.019537923 0.019465729 0.019633767 0.019382457 0.018284798 0.017193646 0.016174135 0.015058746 0.014378421 0.014022582 0.013597742 0.013776196 0.014732181 0.015876784 0.016332 0.015719013 0.014381642 0.013855116 0.014241743 0.014720455 0.015479054 0.016707089 0.017026764 0.015994197 0.015034324 0.014673779 0.01445778 0.014646292 0.015292711 0.015963127 0.017097721 0.01865408 0.019949728 0.021394438 0.022755414 0.023164931 0.022999982 0.023072196 0.023155656 0.022862581 0.022463316 0.02201371 0.021623384 0.021650906 0.021980235 0.022288381 0.022917607 0.024154923 0.025301665 0.02619311 0.026846579 0.027129644 0.027543513 0.027308748 0.025965117 0.024758571 0.024776145 0.025577838 0.026993178 0.029405078 0.032556787 0.035482746 0.037741292 0.039553873 0.041266441 0.042862847 0.044120033 0.045128374 0.046216406 0.047683231 0.049500979 0.050942199 0.051259607 0.050438959 0.049379901 0.048161648 0.04661915 0.044860265 0.043052875 0.041084599 0.038709226 0.035881377 0.032749291 0.029140568 0.025282734 0.021904525 0.019082642 0.01689851 0.015829658 0.015287637 0.0144268 0.013327479 0.012626673 0.012499965 0.012704814 0.012658132 0.012660459 0.013224008 0.013494044 0.013371004 0.012600839 0.011747139 0.011548571 0.011599541 0.011226892 0.010552534 0.009641675 0.008574853 0.008206347 0.008481475 0.009482053 0.011701957 0.013778815 0.015419991 0.017210415 0.019326148 0.022075885 0.02525395 0.028288224 0.031288264 0.034286431 0.037093961 0.03947647 0.041265401 0.042989826 0.044952663 0.046613376 0.048357989 0.050182901 0.051288265 0.051646044 0.051810634 0.051477682 0.050739745 0.050052583 0.049069658 0.047754476 0.046413092 0.044734526 0.042413456 0.039756789 0.037321556 0.034947622 0.0320782 0.028852225 0.026017844 0.023669995 0.021779264 0.020036953 0.01790706 0.015460662 0.01348452 0.012695929 0.012528299 0.011741846 0.009894846 0.007770549 0.006288128 0.005057798 0.003791873 0.002817695 0.002336731 0.002247475 0.002779132 0.003991042 0.004771232 0.004926844 0.005185298 0.005372307 0.005217585 0.004773009 0.004568027 0.004534386 0.004533844 0.004861428 0.0050394 0.004526931 0.004288511 0.005367958 0.006805547 0.008470392 0.0099825 0.010709377 0.011234818 0.012075061 0.013197212 0.014518948 0.016070972 0.018156792 0.020533377 0.022414209 0.02367743 0.024624225 0.025513828 0.025946944 0.025658132 0.025096721 0.024278913 0.023204523 0.021497917 0.019880989 0.018571926 0.017534208 0.016618279 0.015529412 0.014978222 0.015188653 0.01557362 0.015970914 0.016382491 0.015936803 0.014959507 0.014454276 0.014146878 0.01346234 0.01204094 0.010608193 0.009914872 0.009510515 0.009329263 0.008919249 0.008025135 0.007030818 0.006322772 0.005962724 0.005016229 0.004146698 0.004041733 0.004346949 0.004514847 0.004765128 0.005090533 0.005031702 0.004651593 0.004089595 0.003779082 0.003958077 0.005123923 0.006657338 0.007737043 0.008864486 0.009962627 0.010785617 0.011544223 0.012165993 0.012473685 0.012753318 0.013721684 0.015262315 0.017018686 0.018951304 0.020492816 0.021420529 0.02133321 0.020692013 0.020741335 0.021885228 0.023194052 0.023902733 0.024790743 0.026223487 0.027271568 0.027244815 0.026163331 0.024496595 0.023695279 0.024537342 0.026286873 0.027465164 0.027842106 0.027969968 0.027705172 0.026755265 0.025528663 0.024194685 0.022485488 0.020406034 0.018264049 0.016852908 0.016330793 0.016723319 0.017106847 0.016430131 0.015407767 0.01462502 0.013686493 0.012216741 0.010580113 0.010041647 0.010168927 0.01023395 0.010030502 0.009935743 0.010045181 0.009994387 0.009844854 0.009740998 0.009963244 0.010435359 0.011137244 0.0114833 0.011224774 0.01087185 0.010454445 0.009666485 0.008501545 0.007850852 0.008012867 0.008060065 0.00776504 0.007114758 0.006300359 0.005808044 0.006285593 0.007293699 0.008117827 0.008860819 0.008790757 0.007836912 0.006395718 0.005159836 0.005042134 0.005289183 0.005697656 0.005915172 0.005186515 0.004299357 0.004320309 0.004851922 0.004976994 0.004947408 0.004935393 0.004914068 0.004631212 0.004266716 0.004434271 0.004892994 0.005160328 0.005218042 0.00509751 0.004628964 0.004405395 0.004587037 0.004838551 0.005474977 0.005912996 0.005547812 0.005017869 0.004708828 0.005122927 0.006142647 0.007318861 0.007789753 0.00739356 0.006202208 0.005625521 0.006101118 0.006277812 0.006436897 0.006915401 0.007284325 0.007488583 0.007989369 0.008918263 0.009469119 0.009304293 0.008861803 0.00859586 0.008788519 0.009395084 0.009892053 0.010049224 0.010380934 0.010787253 0.010774498 0.010433116 0.01027585 0.010293024 0.009739405 0.008799236 0.008840393 0.009590268 0.009764484 0.009600865 0.009322856 0.00882183 0.008409109 0.007649734 0.006667902 0.006444656 0.007504847 0.009234139 0.010790139 0.01201497 0.013008912 0.013650766 0.014198743 0.014911962 0.015151517 0.014637876 0.014487712 0.014821028 0.015266239 0.015811691 0.015944115 0.015686808 0.016016064 0.017177975 0.017913101 0.017896053 0.017770353 0.01732967 0.01677926 0.016717252 0.017192443 0.017840843 0.018439421 0.019043574 0.019049429 0.018750264 0.018353556 0.017869793 0.017167401 0.016280035 0.016037067 0.016785513 0.01796501 0.019019873 0.019522114 0.019033275 0.018010879 0.017540796 0.017979106 0.018892098 0.01929136 0.019125153 0.018963453 0.019052624 0.018912599 0.018594552 0.018495572 0.018453637 0.018219477 0.017678961 0.017143074 0.016834025 0.016728704 0.016424901 0.016071857 0.016146819 0.01628251 0.016244364 0.016463515 0.016866747 0.01734477 0.018042716 0.018385804 0.018266058 0.018490873 0.019301311 0.020362673 0.021425771 0.022156457 0.0228277 0.023178426 0.02303414 0.0225085 0.022757992 0.024612454 0.027174804 0.029388949 0.030645983 0.030819091 0.030157993 0.029949785 0.030378179 0.031095315 0.031966481 0.032872823 0.033561006 0.03400403 0.033680558 0.033237088 0.033463754 0.034104471 0.035187836 0.036699114 0.0382965 0.039590075 0.040283487 0.041057748 0.041917448 0.042389651 0.043084704 0.043942352 0.044389827 0.044485655 0.044964559 0.046113696 0.047502162 0.048749007 0.049464791 0.049586005 0.049412566 0.048638281 0.047044239 0.04539238 0.043969039 0.042373719 0.040972301 0.04032891 0.039769965 0.03877436 0.037351425 0.036213106 0.035148173 0.033563991 0.031996915 0.030445768 0.028669868 0.026842647 0.025485879 0.024971122 0.024900697 0.024315727 0.023610395 0.023426424 0.023612744 0.023245444 0.022334347 0.021688858 0.021071559 0.020647885 0.020548426 0.020497728 0.020370795 0.020169394 0.019711859 0.019274568 0.018960037 0.018623097 0.018457134 0.017858878 0.016726701 0.01584665 0.015239127 0.014075566 0.012600163 0.011744349 0.011177412 0.010172233 0.009196756 0.009125987 0.00998588 0.011374646 0.012196291 0.011696769 0.011385651 0.011981861 0.01246121 0.01278203 0.013118449 0.013155094 0.012643627 0.01166881 0.010757782 0.010383985 0.010305506 0.009879444 0.00918709 0.00847309 0.007662145 0.007099975 0.006770464 0.006424068 0.006247968 0.006951765 0.008208071 0.009029963 0.009102752 0.008366951 0.007070447 0.00637295 0.006469773 0.006425653 0.006111418 0.00597774 0.00626354 0.006942151 0.007299715 0.007066707 0.006897542 0.007398184 0.008096622 0.008885515 0.010152087 0.01110994 0.010963056 0.010094537 0.009526403 0.009521589 0.010328868 0.011353137 0.011819686 0.012134171 0.012620848 0.012645005 0.012495094 0.012886291 0.013285891 0.012943732 0.01208996 0.011550744 0.011377495 0.01134523 0.010957606 0.010760074 0.010679946 0.010210721 0.009636918 0.009330534 0.009732765 0.01055741 0.011211398 0.011818472 0.012654288 0.013675511 0.014353113 0.014298869 0.014372147 0.014824758 0.01515807 0.015637778 0.016113674 0.01652471 0.017247244 0.018211421 0.018764757 0.01882947 0.018602076 0.018006332 0.017705019 0.017539384 0.017442476 0.017720674 0.018018786 0.017578884 0.016634511 0.015704346 0.014950958 0.014779562 0.014929572 0.015007476 0.015122518 0.015309138 0.015448108 0.015812236 0.016812429 0.018021455 0.018841636 0.018803215 0.018616242 0.018543859 0.018825732 0.019881709 0.021503015 0.023098061 0.02431108 0.025040336 0.02528995 0.025385944 0.025476221 0.025384196 0.025141525 0.025201802 0.025639571 0.025923868 0.026145073 0.027274968 0.02853604 0.028701264 0.028094289 0.027986429 0.027973416 0.027639647 0.027456932 0.027714985 0.028308945 0.029139776 0.030036446 0.031119922 0.032510453 0.033834917 0.035026589 0.036202487 0.036954125 0.037839933 0.039137266 0.040280849 0.041689006 0.043605174 0.046013249 0.048725801 0.051723487 0.055491449 0.060158818 0.064968292 0.069568016 0.074390953 0.079787744 0.085693785 0.092153874 0.099156823 0.105824336 0.111288857 0.115541157 0.119968642 0.125403546 0.131161958 0.136745742 0.142112057 0.14699497 0.151222091 0.154486068 0.156338248 0.157162726 0.157200869 0.156987155 0.157080113 0.157494937 0.158108488 0.158148595 0.156894843 0.155189069 0.152656181 0.148118266 0.142947987 0.138420968 0.133711 0.128897555 0.124153309 0.119587539 0.115245357 0.11065374 0.106032773 0.101752263 0.097466752 0.092968194 0.088833488 0.084847505 0.080949591 0.077063737 0.073028152 0.069746509 0.067690195 0.06590538 0.063615842 0.061175831 0.059110959 0.057546764 0.055927794 0.053757248 0.051554993 0.049790363 0.048276637 0.046920742 0.045481427 0.044067265 0.042841274 0.041921705 0.041396682 0.041010774 0.04064205 0.040162183 0.038823465 0.036612495 0.034849407 0.033852502 0.033230587 0.032863176 0.032537974 0.032001722 0.031100778 0.029850915 0.028713119 0.02838884 0.028913652 0.029788491 0.030623933 0.030950328 0.03028226 0.028936374 0.027439531 0.026561568 0.026776381 0.027502169 0.02878363 0.029983944 0.030566997 0.030885248 0.030990636 0.030984756 0.030950083 0.030965661 0.031009046 0.031138674 0.030818668 0.030477419 0.030582386 0.030563477 0.030172695 0.030063816 0.03093192 0.032505771 0.034330417 0.036109228 0.038125469 0.040285493 0.041730771 0.042543168 0.043331095 0.043990941 0.044088177 0.044592623 0.045826247 0.047058452 0.048030682 0.049176439 0.050821202 0.052818905 0.055388862 0.058688265 0.061978653 0.064825542 0.067114351 0.069074438 0.071642359 0.07517466 0.078443814 0.08115884 0.083691868 0.086400221 0.089477251 0.092759676 0.096074856 0.099349263 0.102522688 0.105555489 0.108172512 0.110882746 0.113569036 0.115548018 0.116950038 0.117950269 0.118927413 0.119416585 0.118695349 0.117409922 0.115721431 0.112757739 0.108343553 0.103739768 0.099701505 0.095884404 0.092377121 0.088643703 0.084518509 0.080487407 0.076632154 0.073023653 0.069895394 0.0666735 0.063430442 0.060459043 0.057754972 0.055204956 0.052616377 0.050207628 0.04811071 0.046271609 0.044913399 0.044176191 0.04335213 0.042042254 0.040429487 0.039206094 0.038297998 0.037012228 0.035174241 0.033340901 0.031756216 0.030901602 0.031244657 0.031908009 0.032344958 0.032564341 0.032492055 0.031829944 0.030552798 0.028960552 0.028036031 0.027958054 0.028225922 0.028804035 0.029326868 0.029172065 0.028304375 0.027541541 0.026626935 0.025908558 0.026062849 0.026243614 0.02581196 0.025456289 0.025282632 0.02480122 0.024036788 0.023776228 0.023796569 0.023151678 0.021995267 0.02095068 0.020201835 0.019660159 0.019448633 0.019340191 0.019833642 0.020793994 0.021715133 0.022287943 0.022840616 0.02325392 0.023271369 0.022463034 0.021013066 0.019863625 0.019177061 0.018317445 0.016769671 0.015824526 0.016134177 0.016930252 0.017620991 0.017956392 0.017799165 0.016769382 0.015232505 0.013942746 0.012925711 0.012270501 0.011935018 0.011725603 0.011686304 0.012278098 0.013104367 0.014029607 0.014742388 0.01480876 0.014352501 0.013962403 0.014153286 0.014920866 0.015460732 0.015978013 0.016676953 0.016526404 0.015227359 0.013744152 0.013047616 0.013032504 0.012867116 0.012486461 0.012131143 0.011321625 0.010106804 0.008896102 0.008019853 0.007260607 0.007351605 0.008123016 0.008736075 0.008861001 0.008835649 0.009097309 0.009504002 0.009910163 0.010158198 0.009665202 0.00921954 0.009041034 0.008622018 0.008113766 0.008055856 0.008800146 0.009531777 0.00980998 0.009726062 0.009726117 0.010023882 0.0101032 0.010136401 0.010368907 0.010205747 0.009759117 0.009013386 0.008210951 0.007924892 0.008145902 0.008384732 0.008348713 0.008097447 0.007575625 0.007481398 0.007332318 0.0067728 0.006250106 0.0059368 0.005857206 0.006378172 0.00726132 0.007777263 0.007646238 0.007398052 0.007832942 0.008961503 0.009418227 0.009276219 0.008801374 0.007494005 0.006465091 0.006417722 0.006864705 0.007901627 0.009243056 0.010159918 0.010458564 0.010328038 0.009931808 0.009284994 0.008825172 0.009036599 0.009591608 0.010413309 0.01096586 0.010432923 0.00958454 0.009048139 0.009074528 0.009223215 0.008866246 0.007962818 0.006994525 0.006945296 0.007332854 0.007519514 0.007614243 0.007586088 0.007195667 0.006117407 0.004861994 0.004183873 0.004486587 0.005485152 0.006353789 0.00663306 0.006637686 0.006582552 0.006398256 0.005909309 0.005479892 0.005497553 0.00599786 0.006185139 0.005939123 0.005160177 0.004367459 0.004058 0.004177576 0.004147337 0.004377232 0.005119184 0.00563051 0.005811777 0.006204162 0.006291681 0.005841637 0.005223316 0.004900656 0.00540773 0.006571192 0.007357335 0.007763234 0.007764855 0.006915566 0.005546533 0.004442588 0.00378974 0.003887236 0.004839263 0.005890925 0.006636931 0.007428507 0.008173546 0.008423787 0.008525287 0.008758634 0.009324704 0.009589658 0.009425447 0.009662995 0.01012818 0.010439961 0.010447867 0.009858068 0.009073378 0.008577613 0.008502677 0.008870369 0.00940189 0.009393009 0.008877718 0.008023066 0.006746924 0.005985861 0.00581994 0.006190748 </Points>
</Spectrum>
</Case>
<Case ID="rat26_day1_infarcted.txt">
<Tissue Type="infarcted parenchyma"/>
<Spectrum Name="DS1">
<Parameters FirstPPM="0.0" LastPPM="4.5" PointsNumber="1383"/>
<Points>-0.001671152 -1.60748E-4 0.001337995 0.001952431 0.002182795 0.002363394 0.002024766 0.001030479 1.50881E-4 -2.33638E-4 -6.63222E-4 -0.001299327 -0.00143636 -9.60706E-4 -6.94637E-4 -9.13192E-4 -0.001673149 -0.002676984 -0.003725792 -0.004666102 -0.004615602 -0.003077304 -0.001798258 -0.00179578 -0.002458878 -0.003238408 -0.003797832 -0.003849192 -0.003505187 -0.003067382 -0.002384032 -0.001833432 -0.0017271 -0.001412234 -4.9463E-4 3.82814E-4 2.67022E-4 -3.65207E-4 -8.22128E-4 -0.001293251 -0.001798355 -0.002194348 -0.002340255 -0.00234147 -0.002360065 -0.002584872 -0.003357935 -0.004817409 -0.005730978 -0.005478312 -0.005340274 -0.005393229 -0.005043617 -0.00478729 -0.004259876 -0.003594197 -0.00376316 -0.004684598 -0.005566511 -0.006145994 -0.005666657 -0.004459627 -0.003402343 -0.003208974 -0.003642871 -0.004220603 -0.00468913 -0.004510562 -0.003973975 -0.003648879 -0.003986803 -0.004500685 -0.004648846 -0.004687041 -0.0047827 -0.004674499 -0.003976625 -0.003060455 -0.002426192 -0.002361124 -0.002895153 -0.00276426 -0.002414089 -0.002150795 -0.001398961 -3.63112E-4 1.67624E-4 -1.35836E-5 -3.96041E-4 -6.55763E-4 -0.001151506 -0.001782313 -0.002018621 -0.001763091 -0.001323922 -5.07623E-4 6.06996E-4 9.88234E-4 7.92638E-4 4.44478E-4 -1.80343E-4 -0.00109716 -0.001972021 -0.002228755 -0.001925838 -0.001573865 -0.001553641 -0.001798176 -0.001457865 -4.37033E-4 4.74221E-4 5.0852E-4 -3.1245E-4 -9.60326E-4 -3.02231E-4 6.25491E-4 0.001038288 0.001158121 0.00122792 0.001342291 0.001735338 0.00206701 0.002409916 0.002908639 0.003413904 0.00351312 0.003282699 0.003308705 0.003445947 0.003242494 0.003301251 0.004266319 0.005394663 0.005770344 0.005250103 0.004153937 0.003172162 0.002747217 0.002940276 0.003265082 0.003053852 0.002235067 0.001534355 0.001313078 0.001685276 0.002491934 0.003326034 0.004220552 0.004496385 0.004055552 0.00399336 0.004619043 0.005391126 0.006175835 0.007335983 0.008494641 0.009012463 0.008736627 0.008589779 0.009537453 0.011129218 0.012378648 0.012613128 0.012611699 0.012850766 0.013370153 0.014592486 0.016523357 0.018910834 0.021480538 0.023550029 0.025849166 0.028848388 0.032435685 0.036563882 0.040027293 0.042300124 0.043548512 0.043811297 0.043429719 0.042086567 0.039830298 0.037338109 0.034478144 0.031323052 0.028688734 0.027214036 0.026757444 0.027039494 0.026935236 0.025989708 0.02513843 0.025014655 0.025279422 0.025767603 0.026368467 0.026821861 0.027038502 0.026678321 0.025500825 0.024244397 0.023565805 0.023492842 0.023727497 0.023758752 0.023716041 0.023814158 0.024145066 0.024888469 0.02601779 0.027000809 0.027682867 0.028494016 0.029058392 0.028703393 0.028084455 0.028148979 0.029068539 0.030454404 0.031629953 0.032520553 0.033809944 0.03525897 0.036609878 0.038510977 0.041013649 0.042627976 0.043208721 0.042960947 0.042477129 0.042597406 0.04285562 0.042276248 0.040961941 0.039131713 0.037040212 0.03503046 0.033013144 0.031245718 0.02980587 0.027674122 0.025072938 0.022828059 0.021376312 0.021085216 0.021002358 0.020441274 0.020005222 0.01969571 0.019597035 0.020018089 0.020108804 0.019603791 0.01931533 0.019462901 0.019635481 0.019929128 0.020393965 0.020764163 0.021350194 0.022266835 0.023149811 0.023848665 0.024834882 0.026362941 0.027650649 0.028420871 0.028865271 0.028935426 0.028570189 0.028237827 0.028005096 0.027215028 0.026219586 0.025201375 0.024545262 0.024650329 0.025121072 0.025110957 0.02449307 0.023852189 0.023611054 0.023879939 0.024202837 0.024518008 0.02561884 0.027015225 0.028363453 0.0299458 0.03134702 0.031822519 0.031587967 0.030875521 0.029853153 0.028873214 0.027680048 0.026355701 0.025649073 0.025569812 0.025863347 0.025850516 0.025352994 0.024560887 0.023720934 0.022849035 0.0224475 0.02201472 0.02114279 0.020411273 0.01974847 0.01884197 0.017785177 0.017228556 0.017148555 0.016847089 0.015937725 0.015035863 0.014578286 0.014966211 0.016489441 0.018214105 0.019760495 0.02174189 0.024019184 0.025921016 0.027093297 0.027875126 0.028699729 0.029010502 0.028389344 0.027497801 0.026937154 0.026721377 0.026569987 0.026412613 0.026108643 0.025646061 0.024991963 0.023594575 0.021443861 0.018904139 0.01656336 0.014477146 0.012806176 0.012259256 0.012358224 0.012307865 0.011630564 0.010025112 0.008176373 0.006852724 0.005953592 0.005363999 0.004535303 0.003608491 0.00312765 0.003536292 0.004762662 0.005873093 0.006318202 0.0064149 0.006563398 0.006599917 0.006418567 0.005968216 0.005448521 0.005131449 0.005050247 0.0054369 0.00683354 0.009059354 0.011659554 0.014266257 0.016303203 0.017764627 0.019141185 0.020808484 0.023058064 0.025774575 0.029059891 0.031749963 0.033181893 0.033697688 0.033701014 0.033325099 0.032765579 0.032647118 0.032927873 0.033552469 0.034499863 0.035103552 0.035195563 0.035411328 0.036211744 0.036839271 0.036961861 0.036414434 0.034916223 0.032981882 0.031228385 0.029690995 0.027960709 0.025716722 0.023625785 0.022201829 0.021287919 0.020433637 0.018927428 0.016795369 0.014911027 0.013533929 0.012571063 0.012142542 0.011749685 0.011105841 0.010761442 0.010799441 0.010363709 0.009685895 0.009173436 0.00844312 0.008096508 0.008326991 0.008170332 0.007266539 0.00657409 0.006103321 0.005152287 0.003908608 0.0027664 0.002038216 0.001993022 0.00187677 0.001080062 2.30533E-5 -6.60357E-4 -4.788E-4 4.0444E-4 0.001146907 0.002124877 0.004084667 0.006967588 0.010430922 0.014464874 0.019680209 0.025628932 0.031826394 0.038499137 0.045309766 0.051045876 0.054733548 0.056434508 0.056234658 0.054300194 0.051408834 0.048492245 0.04567792 0.043278376 0.041013131 0.038559225 0.036345787 0.034439298 0.032760912 0.031209142 0.029689443 0.027996809 0.026292116 0.024824911 0.023948286 0.02376838 0.023552697 0.022413159 0.020586304 0.018509017 0.016594382 0.015115531 0.014097633 0.013648202 0.013536269 0.01295903 0.011858123 0.011434171 0.01178598 0.011721084 0.01086398 0.010102929 0.009970229 0.009890864 0.00908802 0.007455008 0.005736441 0.004715996 0.004502896 0.004826805 0.005372564 0.005866097 0.006100759 0.005899571 0.005023314 0.003509079 0.002029565 0.001568739 0.00217925 0.003383015 0.004460005 0.00511212 0.005570146 0.00575299 0.005633988 0.005391984 0.005050319 0.004591416 0.004142815 0.00408821 0.004160858 0.003579878 0.002826628 0.002575895 0.002589294 0.002869285 0.004198119 0.006083317 0.007910121 0.00966669 0.01122325 0.011857152 0.011150278 0.01020532 0.009765896 0.009356401 0.008936958 0.009121566 0.009201002 0.008867011 0.008238141 0.007860501 0.007739727 0.007615436 0.00723194 0.006564284 0.006004034 0.005491703 0.005183139 0.004803168 0.003699025 0.002809347 0.002635246 0.003100184 0.004087348 0.004957851 0.005236972 0.004916138 0.003791802 0.002469246 0.001438895 4.35163E-4 2.09542E-5 6.1098E-5 2.31086E-4 7.9361E-4 0.001811587 0.00291533 0.003867547 0.004741542 0.005722554 0.006928693 0.007961514 0.008465044 0.00857315 0.008441308 0.00820902 0.007822884 0.007076043 0.006868423 0.007216799 0.007377032 0.007168111 0.00657328 0.005606827 0.004305625 0.002971568 0.001663577 8.8076E-4 8.47252E-4 0.001345162 0.001940368 0.001590708 4.99729E-4 -3.40957E-4 -6.85528E-4 -0.00112202 -0.00156241 -0.0011248 6.98473E-5 8.51918E-4 7.44481E-4 2.98764E-4 -2.25879E-4 -4.09031E-4 -3.30458E-4 -1.2931E-4 4.37793E-4 7.37095E-4 5.23907E-4 7.86578E-4 0.001572372 0.002314525 0.002545479 0.002744312 0.003126087 0.002964599 0.001842094 4.64954E-4 -4.99492E-4 -0.001300804 -0.002050168 -0.002202506 -0.002003904 -0.002056959 -0.001869195 -0.001102645 -3.46577E-4 -5.0511E-5 3.57423E-4 9.971E-4 0.001729492 0.002327465 0.002794606 0.003202941 0.00372903 0.004642542 0.005240482 0.004607263 0.002909882 0.001402822 9.82724E-4 0.001356839 0.001686634 0.001403799 0.001068787 0.001132891 7.85468E-4 5.39305E-4 0.001116331 0.0020837 0.002947604 0.003364646 0.003774029 0.004310162 0.005491269 0.007460287 0.009641713 0.012044222 0.014751612 0.01728348 0.019251885 0.021139677 0.023020756 0.02460265 0.026076835 0.027244401 0.027662784 0.027245719 0.026826883 0.027011282 0.027497436 0.027701062 0.027089255 0.025814906 0.024643414 0.023442752 0.022083538 0.021456908 0.021281778 0.020633574 0.01937673 0.018015186 0.016897968 0.016502583 0.016599164 0.016393086 0.016376345 0.017150455 0.017913738 0.018303686 0.018526573 0.018657224 0.018328804 0.017444151 0.016864591 0.016542397 0.015920948 0.015296262 0.01506346 0.014813892 0.014321577 0.013467242 0.01253208 0.011963647 0.011479983 0.011554075 0.012299179 0.012772484 0.012260922 0.011391511 0.010988496 0.011063441 0.010916781 0.010184095 0.009566947 0.009476047 0.009257718 0.008825614 0.008651663 0.009042701 0.009507177 0.009769739 0.010070157 0.010698345 0.012005289 0.013911672 0.015610718 0.016769272 0.017633488 0.018479242 0.01934801 0.020313711 0.02131176 0.022592231 0.023950186 0.024682308 0.024366388 0.0237281 0.02429059 0.025864306 0.027246229 0.027990762 0.02796855 0.027616957 0.026831823 0.026107138 0.02608315 0.026559308 0.026875985 0.027318575 0.028606754 0.030829271 0.03328141 0.0346629 0.034504128 0.033764426 0.033745919 0.034355047 0.034871194 0.035276944 0.036137301 0.038026956 0.040545298 0.042854742 0.044959105 0.04720693 0.049391676 0.051253145 0.053164622 0.05452777 0.054560464 0.053343954 0.051582539 0.049808081 0.047965786 0.04624316 0.044618811 0.043073343 0.041564852 0.039922918 0.038153088 0.036284787 0.034757037 0.033908427 0.033346023 0.032264945 0.031021927 0.03004363 0.02943662 0.029371126 0.030003994 0.030024816 0.028773731 0.027387995 0.026305802 0.025603494 0.025738133 0.026844551 0.028175963 0.028962014 0.029316878 0.029120645 0.028185592 0.027197357 0.026415313 0.025484264 0.024455307 0.023419963 0.022847583 0.022139274 0.020791815 0.019873997 0.01976929 0.02003726 0.020726256 0.021808169 0.022364859 0.022207562 0.021644634 0.020537607 0.019103974 0.017667617 0.015941426 0.014653873 0.014479428 0.014743811 0.015238432 0.015834064 0.016316229 0.016348472 0.015609958 0.014733255 0.014452018 0.014581623 0.014226257 0.013566825 0.013335213 0.013439262 0.013221237 0.012862126 0.012653361 0.012531224 0.012420802 0.012653522 0.013010856 0.013251702 0.01295751 0.012585569 0.012564953 0.012431475 0.011892551 0.010979763 0.01055758 0.011236865 0.012285779 0.013341127 0.014096058 0.014390432 0.014880975 0.015497492 0.01567361 0.015344609 0.01507312 0.015097096 0.014867581 0.014106086 0.013949491 0.014955764 0.016127206 0.016615196 0.016462413 0.016695395 0.017149622 0.017620467 0.018433683 0.01953169 0.020595163 0.021046448 0.020688325 0.020112933 0.019170631 0.018289138 0.018159546 0.018299915 0.018189951 0.017852139 0.016988946 0.015632064 0.014256041 0.013318288 0.012742307 0.012312051 0.011700376 0.011070891 0.011622176 0.013060741 0.013901896 0.013868471 0.013482369 0.012892377 0.012417939 0.011951139 0.011378569 0.010414308 0.009197062 0.00828812 0.008121566 0.007958116 0.007244796 0.006028687 0.004734112 0.003842277 0.003451572 0.003365611 0.003068502 0.00273124 0.002480074 0.002128329 0.001638649 0.001540039 0.002234964 0.003052589 0.003754292 0.004204063 0.00420007 0.004567827 0.00574695 0.007693107 0.009516629 0.010522585 0.011773267 0.013257514 0.014569543 0.015249853 0.015252667 0.015769654 0.016777818 0.017466266 0.017383652 0.016571094 0.015308754 0.014183841 0.013842955 0.014014505 0.014415458 0.015395719 0.016443964 0.016875828 0.016449689 0.015307285 0.014397785 0.014418288 0.015122251 0.015960198 0.01667689 0.017023791 0.017044218 0.016574751 0.015744197 0.014655688 0.01289217 0.01090271 0.009542092 0.008709715 0.008023047 0.00742807 0.006962933 0.007004892 0.007438521 0.008863076 0.012645438 0.018290328 0.024568024 0.03130613 0.038184774 0.04410668 0.048650094 0.052820903 0.057148514 0.061736219 0.066724136 0.071830982 0.075833359 0.078187158 0.079280146 0.07926151 0.078264823 0.076365251 0.073257393 0.069521678 0.066052098 0.062593334 0.05909332 0.056094122 0.053641841 0.052112913 0.051812907 0.051965238 0.051820752 0.051495544 0.051166844 0.050774061 0.050592081 0.050607357 0.050440583 0.049908101 0.04937493 0.04890531 0.048265995 0.047371491 0.046066471 0.044740645 0.04374302 0.043352102 0.042846819 0.041804818 0.040829706 0.039928386 0.038634231 0.036837686 0.034979197 0.033722297 0.033343517 0.03308106 0.032068215 0.031387246 0.030986894 0.030349623 0.029410804 0.028258434 0.027400695 0.026843424 0.026723567 0.02651161 0.026244883 0.025590711 0.024450782 0.023503232 0.023308046 0.023569027 0.024026821 0.024197525 0.023250664 0.021904193 0.021291259 0.020958322 0.019842234 0.018452164 0.018039841 0.018264706 0.01822379 0.017500046 0.016443276 0.015753802 0.015449098 0.015279689 0.015083152 0.014776652 0.014709623 0.014961224 0.015422655 0.015569123 0.015050518 0.01445426 0.01420737 0.014053825 0.013749174 0.013110892 0.012888662 0.013210699 0.013255963 0.012721581 0.012015135 0.011309261 0.010861493 0.010468182 0.01018324 0.010525026 0.011357992 0.012205265 0.012773017 0.012931784 0.012995187 0.012993667 0.012924489 0.012896103 0.013155626 0.01323853 0.01329292 0.014088134 0.015615767 0.017196549 0.018372747 0.019760757 0.021339814 0.022571286 0.023721007 0.025064537 0.026867886 0.028769009 0.030424213 0.031986362 0.032984479 0.033317112 0.033543544 0.033637607 0.033625143 0.034167747 0.035151733 0.03591397 0.036543217 0.03719719 0.037951789 0.038766873 0.039887883 0.040548525 0.040662851 0.040350417 0.039690832 0.039605239 0.040026808 0.040021624 0.039458887 0.038843489 0.038967585 0.039880757 0.040542511 0.040354075 0.039896028 0.039387052 0.038653629 0.038043829 0.037886148 0.037481799 0.037222765 0.037058977 0.036399824 0.035199284 0.034216539 0.034229627 0.034620126 0.034498928 0.034090007 0.034054475 0.033985087 0.033712034 0.033157552 0.032270134 0.030983439 0.030112177 0.029710935 0.029573473 0.029622496 0.028940332 0.027708242 0.027314789 0.027915224 0.02845969 0.028437046 0.027988748 0.027636327 0.027317497 0.026948251 0.026551261 0.02637857 0.026636215 0.02646892 0.025535314 0.025193833 0.025667424 0.025656157 0.025369254 0.025110016 0.024604643 0.023882925 0.023409196 0.023295425 0.023130675 0.02327716 0.023292655 0.022535455 0.021902724 0.021905095 0.02173146 0.021403692 0.02116206 0.021353031 0.021898401 0.022339371 0.022446382 0.022180152 0.02171018 0.021411595 0.021213806 0.020959957 0.021153416 0.021799853 0.022132227 0.022212102 0.022434574 0.021928342 0.020351596 0.018758853 0.018133221 0.01873456 0.019637247 0.02023823 0.020390806 0.019899198 0.019485474 0.019616 0.019624658 0.019729495 0.020014164 0.019651171 0.018275835 0.016801619 0.016655491 0.017698926 0.01883263 0.019289775 0.018981475 0.018558546 0.018269534 0.017878928 0.017467748 0.017122117 0.017137001 0.017583425 0.017797056 0.017438447 0.016782278 0.016656981 0.016843159 0.01682155 0.016352041 0.01597468 0.016469305 0.017462402 0.018098159 0.018158157 0.01771389 0.01713035 0.016798216 0.016667789 0.016516003 0.016358031 0.016200395 0.016619292 0.017551745 0.018390488 0.018655464 0.017970157 0.017384183 0.017462108 0.017652175 0.016901155 0.01614241 0.016292263 0.016893991 0.017013529 0.017077576 0.017823437 0.018755756 0.019239566 0.019167347 0.018764486 0.018409558 0.018489118 0.018799005 0.018855943 0.018852716 0.018630586 0.017934123 0.017128012 0.017278289 0.017827055 0.017694409 0.017131335 0.016222558 0.015537123 0.015343701 0.015371855 0.015519209 0.015319501 0.014486768 0.014132206 0.01481955 0.015644653 0.016500955 0.016810006 0.016411173 0.015965499 0.016161675 0.016373237 0.01597558 0.015180471 0.014604117 0.014794732 0.015015707 0.014727022 0.014440296 0.014365312 0.014543229 0.014700292 0.014759449 0.014988876 0.015325051 0.015592358 0.016056891 0.015934781 0.014658316 0.013246342 0.012494579 0.012050261 0.0120692 0.012051652 0.011818167 0.011610115 0.011946383 0.012469278 0.012478911 0.012055374 0.011515487 0.011020242 0.010443968 0.01016303 0.010148041 0.010101515 0.009952385 0.010090329 0.010938015 0.012549609 0.013913851 0.014431983 0.014151033 0.013424706 0.012765834 0.012420655 0.012428186 0.01242935 0.012231376 0.0119478 0.011654577 0.011557314 0.011407648 0.010636334 0.009883776 0.009656153 0.009694866 0.009936696 0.010468658 0.01105632 0.01162554 0.011702473 0.011179674 0.010276743 0.009273587 0.008766983 0.009317377 0.010306702 0.010557475 0.010102043 0.009861418 0.010055425 0.010208027 0.009930997 0.009773022 0.010219086 0.010811799 0.010956306 0.011052327 0.011385682 0.011633772 0.011485193 0.010769295 0.009667835 0.008891562 0.008774015 0.009324609 0.010187565 0.011169138 0.012347957 0.013507919 0.014388467 0.014971299 0.015856291 0.01691384 </Points>
</Spectrum>
</Case>
<Case ID="rat26_day6_infarcted.txt">
<Tissue Type="infarcted parenchyma"/>
<Spectrum Name="DS1">
<Parameters FirstPPM="0.0" LastPPM="4.5" PointsNumber="1383"/>
[truncated: 549,826 more chars]
